# Supplementary material for: Crystal structure and Hirshfeld surface analysis of 3-[(1E)-(4-{4-[(E)-(3-hy­droxy­benzyl­idene)amino]­phen­oxy}phenyl­imino)­meth­yl]phenol
Source: Acta Crystallogr E Crystallogr Commun. 2021 Feb 19;77(Pt 3):266–9. doi: 10.1107/S205698902100181X (PMC8061113; doi:10.1107/S205698902100181X)
Supplement: Supplementary file 1 [file e-77-00266-sup1.cif]

##############################################################################
#                                                                            #
# This CIF contains the data in a paper accepted for publication in          #
# Acta Crystallographica Section E. It conforms to the requirements of       #
# Notes for Authors for Acta Crystallographica Section E, and has been       #
# peer reviewed under the auspices of the IUCr Commission on Journals.       #
#                                                                            #
# Full details of the Crystallographic Information File format               #
# are given in the paper "The Crystallographic Information File (CIF):       #
# a New Standard Archive File for Crystallography" by S. R. Hall, F. H.      #
# Allen and I. D. Brown [Acta Cryst. (1991), A47, 655-685].                  #
#                                                                            #
# The current version of the core CIF dictionary is obtainable from          #
# ftp://ftp.iucr.org/pub/cif_core.dic.                                       #
#                                                                            #
# Software is freely available for graphical display of the structure(s)     #
# in this CIF. For information consult the CIF software page                 #
# http://www.iucr.org/resources/cif/software.                                #
#                                                                            #
# This file may be used for bona fide research purposes within the           #
# scientific community so long as proper attribution is given to the journal # 
# article from which it was obtained.                                        #
#                                                                            #
##############################################################################
data_global
_audit_creation_method     'APEX3 v2017.3-0'
_journal_date_recd_electronic     2021-02-02
_journal_date_accepted     2021-02-14
_journal_name_full     'Acta Crystallographica, Section E'
_journal_year     2021
_journal_volume     77
_journal_issue      3
_journal_page_first     266
_journal_page_last     269
_journal_paper_category     GO
_journal_paper_doi     10.1107/S205698902100181X
_journal_coeditor_code     YK2146
_publ_contact_author_name     'Elham A. Al-Taifi'
_publ_contact_author_address
;
Department of Chemistry,
Faculty of Science,
Sana\#8217;a University,
Sana\#8217;a,
Yemen
;
_publ_contact_author_email     'shaabankamel@yahoo.com'
_publ_contact_author_fax     ?
_publ_contact_author_phone     ?
_publ_section_title
;\
Crystal structure and Hirshfeld surface analysis of
3-[(1<i>E</i>)-(4-{4-[(<i>E</i>)-(3-hydroxybenzylidene)amino]phenoxy}\
phenylimino)methyl]phenol
;
loop_
    _publ_author_name
    _publ_author_address
    'Mohamed, Shaaban K.'
;
Chemistry and Environmental Division,
Manchester Metropolitan University,
Manchester, M1 5GD,
England
Chemistry Department,
Faculty of Science,
Minia University,
61519 El-Minia,
Egypt
;
    'Joel T. Mague'
;
Department of Chemistry,
Tulane University,
New Orleans,
LA 70118,
USA
;
    'Akkurt, Mehmet'
;
Department of Physics,
Faculty of Sciences,
Erciyes University,
38039 Kayseri,
Turkey
;
    'Farouq E. Hawaiz'
;
Chemistry Department,
College of Education,
Salahaddin University-Hawler,
Erbil, Kurdistan Region,
Iraq
;
    'Sahar M. I. Elgarhy'
;
Faculty of Science,
Department of Biochemistry,
Beni Suef University,
Beni Suef,
Egypt
;
    'Elham A. Al-Taifi'
;
Department of Chemistry,
Faculty of Science,
Sana'a University,
Sana'a,
Yemen
;
_publ_section_synopsis
;
In the crystal, the molecule of the title compound has crystallographically
imposed twofold rotation symmetry. The crystal packing consists of layers
parallel to the <i>ab</i> plane formed by O---H...N and C---H...O hydrogen
bonds.
;
data_I
_audit_creation_method     'SHELXL-2016/6'
_chemical_name_systematic
;\
3-[(1<i>E</i>)-(4-{4-[(<i>E</i>)-(3-Hydroxybenzylidene)amino]\
phenoxy}phenylimino)methyl]phenol
;
_chemical_name_common     ?
_chemical_formula_moiety     'C26 H20 N2 O3'
_chemical_formula_sum     'C26 H20 N2 O3'
_chemical_formula_iupac     'C26 H20 N2 O3'
_chemical_formula_weight     408.44
_chemical_melting_point     ?
_space_group_crystal_system     monoclinic
_space_group_name_H-M_alt     'C 2/c'
_space_group_name_Hall     '-C 2yc'
loop_
    _space_group_symop_operation_xyz
    'x, y, z'
    '-x, y, -z+1/2'
    'x+1/2, y+1/2, z'
    '-x+1/2, y+1/2, -z+1/2'
    '-x, -y, -z'
    'x, -y, z-1/2'
    '-x+1/2, -y+1/2, -z'
    'x+1/2, -y+1/2, z-1/2'
_cell_length_a     26.8396(6)
_cell_length_b     5.11740(10)
_cell_length_c     17.2574(4)
_cell_angle_alpha     90
_cell_angle_beta     121.7640(10)
_cell_angle_gamma     90
_cell_volume     2015.27(8)
_cell_formula_units_Z     4
_cell_measurement_reflns_used     9934
_cell_measurement_theta_min     3.8742
_cell_measurement_theta_max     69.8152
_cell_measurement_temperature     150.(2)
_exptl_crystal_description     column
_exptl_crystal_colour     colourless
_exptl_crystal_size_max     0.246
_exptl_crystal_size_mid     0.062
_exptl_crystal_size_min     0.059
_exptl_crystal_density_diffrn     1.346
_exptl_crystal_density_meas     ?
_exptl_crystal_density_method     'not measured'
_exptl_crystal_F_000     856
_exptl_absorpt_coefficient_mu     0.716
_exptl_absorpt_correction_type     multi-scan
_exptl_absorpt_process_details
;
(<i>SADABS</i>; Krause <i>et al.</i>, 2015)
;
_exptl_absorpt_correction_T_min     0.90
_exptl_absorpt_correction_T_max     0.96
_diffrn_ambient_temperature     150(2)
_diffrn_source     'INCOATEC I\mS micro--focus source'
_diffrn_radiation_type     CuK\a
_diffrn_radiation_wavelength     1.54178
_diffrn_radiation_monochromator     mirror
_diffrn_measurement_device_type     'Bruker D8 VENTURE PHOTON 100 CMOS'
_diffrn_measurement_method     '\w scans'
_diffrn_detector_area_resol_mean     10.4167
_diffrn_reflns_number     15449
_diffrn_reflns_av_R_equivalents     0.0306
_diffrn_reflns_av_unetI/netI     0.0167
_diffrn_reflns_theta_min     3.874
_diffrn_reflns_theta_max     69.809
_diffrn_reflns_theta_full     68.000
_diffrn_measured_fraction_theta_max     0.987
_diffrn_measured_fraction_theta_full     0.995
_diffrn_reflns_limit_h_min     -32
_diffrn_reflns_limit_h_max     32
_diffrn_reflns_limit_k_min     -6
_diffrn_reflns_limit_k_max     6
_diffrn_reflns_limit_l_min     -20
_diffrn_reflns_limit_l_max     20
_refine_special_details
;
Refinement of F^2^ against ALL reflections.  The weighted R-factor wR and
goodness of fit S are based on F^2^, conventional R-factors R are based
on F, with F set to zero for negative F^2^. The threshold expression of
F^2^ > 2sigma(F^2^) is used only for calculating R-factors(gt) etc. and is
not relevant to the choice of reflections for refinement.  R-factors based
on F^2^ are statistically about twice as large as those based on F, and R-
factors based on ALL data will be even larger.
;
_reflns_number_total     1880
_reflns_number_gt     1767
_reflns_threshold_expression     'I > 2\s(I)'
_refine_ls_structure_factor_coef     Fsqd
_refine_ls_matrix_type     full
_refine_ls_R_factor_all     0.0347
_refine_ls_R_factor_gt     0.0330
_refine_ls_wR_factor_gt     0.0842
_refine_ls_wR_factor_ref     0.0860
_refine_ls_goodness_of_fit_ref     1.053
_refine_ls_restrained_S_all     1.053
_refine_ls_number_reflns     1880
_refine_ls_number_parameters     182
_refine_ls_number_restraints     0
_refine_ls_hydrogen_treatment     refall
_refine_ls_weighting_scheme     calc
_refine_ls_weighting_details
              'w=1/[\s^2^(Fo^2^)+(0.0430P)^2^+1.3008P] where P=(Fo^2^+2Fc^2^)/3'
_atom_sites_solution_hydrogens     difmap
_atom_sites_solution_primary     direct
_atom_sites_solution_secondary     difmap
_refine_ls_shift/su_max     0.000
_refine_ls_shift/su_mean     0.000
_refine_diff_density_max     0.191
_refine_diff_density_min     -0.159
_refine_ls_extinction_method
;
<i>SHELXL</i> 2016/6 (Sheldrick, 2015<i>b</i>)
;
_refine_ls_extinction_coef     0.0031(2)
_refine_ls_extinction_expression
                                  'Fc^*^=kFc[1+0.001xFc^2^\l^3^/sin(2\q)]^-1/4^'
loop_
    _atom_type_symbol
    _atom_type_description
    _atom_type_scat_dispersion_real
    _atom_type_scat_dispersion_imag
    _atom_type_scat_source
    'C' 'C' 0.0181 0.0091
                         'International Tables Vol C Tables 4.2.6.8 and 6.1.1.4'
    'H' 'H' 0.0000 0.0000
                         'International Tables Vol C Tables 4.2.6.8 and 6.1.1.4'
    'N' 'N' 0.0311 0.0180
                         'International Tables Vol C Tables 4.2.6.8 and 6.1.1.4'
    'O' 'O' 0.0492 0.0322
                         'International Tables Vol C Tables 4.2.6.8 and 6.1.1.4'
_computing_data_collection
;
<i>APEX3</i> (Bruker, 2016)
;
_computing_cell_refinement
;
<i>SAINT</i> (Bruker, 2016)
;
_computing_data_reduction
;
<i>SAINT</i>  (Bruker, 2016)
;
_computing_structure_solution
;
<i>SHELXT</i> (Sheldrick, 2015<i>a</i>)
;
_computing_structure_refinement
;
<i>SHELXL2016/6</i>  (Sheldrick, 2015<i>b</i>)
;
_computing_molecular_graphics
;
<i>DIAMOND</i> (Brandenburg & Putz, 2012)
;
_computing_publication_material
;
<i>SHELXTL</i> (Sheldrick, 2008)
;
loop_
    _atom_site_type_symbol
    _atom_site_label
    _atom_site_fract_x
    _atom_site_fract_y
    _atom_site_fract_z
    _atom_site_U_iso_or_equiv
    _atom_site_adp_type
    _atom_site_calc_flag
    _atom_site_occupancy
    _atom_site_disorder_assembly
    _atom_site_disorder_group
    O O1 0.500000 1.3874(2) 0.250000 0.0267(3) Uani d 1 . .
    O O2 0.21618(3) 0.09976(18) 0.33558(6) 0.0336(2) Uani d 1 . .
    H H2A 0.1966(8) 0.182(4) 0.2759(13) 0.066(5) Uiso d 1 . .
    N N1 0.36195(4) 0.78690(18) 0.33726(6) 0.0233(2) Uani d 1 . .
    C C1 0.46708(5) 1.2402(2) 0.27573(7) 0.0228(3) Uani d 1 . .
    C C2 0.49250(5) 1.0380(2) 0.33777(8) 0.0288(3) Uani d 1 . .
    H H2 0.5331(6) 0.994(3) 0.3625(9) 0.035(3) Uiso d 1 . .
    C C3 0.45903(5) 0.8917(2) 0.36148(8) 0.0276(3) Uani d 1 . .
    H H3 0.4769(6) 0.743(3) 0.4038(9) 0.033(3) Uiso d 1 . .
    C C4 0.39966(4) 0.9482(2) 0.32294(7) 0.0220(3) Uani d 1 . .
    C C5 0.37512(5) 1.1545(2) 0.26182(7) 0.0244(3) Uani d 1 . .
    H H5 0.3337(6) 1.192(3) 0.2353(9) 0.031(3) Uiso d 1 . .
    C C6 0.40866(5) 1.3034(2) 0.23883(7) 0.0242(3) Uani d 1 . .
    H H6 0.3914(5) 1.445(3) 0.1965(9) 0.030(3) Uiso d 1 . .
    C C7 0.38127(5) 0.6916(2) 0.41641(7) 0.0254(3) Uani d 1 . .
    H H7 0.4211(6) 0.744(3) 0.4696(10) 0.035(4) Uiso d 1 . .
    C C8 0.35036(5) 0.4960(2) 0.43754(7) 0.0238(3) Uani d 1 . .
    C C9 0.29481(5) 0.4001(2) 0.37197(7) 0.0242(3) Uani d 1 . .
    H H9 0.2735(5) 0.460(3) 0.3094(9) 0.026(3) Uiso d 1 . .
    C C10 0.26950(5) 0.2038(2) 0.39519(7) 0.0242(3) Uani d 1 . .
    H H10 0.2803(6) -0.038(3) 0.4990(9) 0.030(3) Uiso d 1 . .
    C C11 0.29889(5) 0.1028(2) 0.48379(8) 0.0262(3) Uani d 1 . .
    H H11 0.3729(6) 0.127(3) 0.6118(10) 0.034(3) Uiso d 1 . .
    C C12 0.35320(5) 0.2004(2) 0.54851(8) 0.0278(3) Uani d 1 . .
    H H12 0.4190(6) 0.465(3) 0.5730(9) 0.030(3) Uiso d 1 . .
    C C13 0.37916(5) 0.3963(2) 0.52590(8) 0.0268(3) Uani d 1 . .
loop_
    _atom_site_aniso_label
    _atom_site_aniso_U_11
    _atom_site_aniso_U_22
    _atom_site_aniso_U_33
    _atom_site_aniso_U_12
    _atom_site_aniso_U_13
    _atom_site_aniso_U_23
    O1 0.0298(6) 0.0206(5) 0.0400(6) 0.000 0.0254(5) 0.000
    O2 0.0266(4) 0.0395(5) 0.0285(5) -0.0111(4) 0.0103(4) -0.0010(4)
    N1 0.0218(5) 0.0235(5) 0.0265(5) 0.0009(4) 0.0141(4) 0.0018(4)
    C1 0.0256(5) 0.0208(5) 0.0278(6) -0.0023(4) 0.0181(5) -0.0032(4)
    C2 0.0204(5) 0.0313(6) 0.0344(6) 0.0025(5) 0.0142(5) 0.0046(5)
    C3 0.0240(6) 0.0273(6) 0.0304(6) 0.0030(5) 0.0136(5) 0.0066(5)
    C4 0.0224(5) 0.0226(5) 0.0235(5) -0.0011(4) 0.0138(4) -0.0019(4)
    C5 0.0221(5) 0.0262(6) 0.0275(6) 0.0037(4) 0.0148(5) 0.0013(4)
    C6 0.0276(6) 0.0215(5) 0.0277(6) 0.0042(4) 0.0175(5) 0.0020(4)
    C7 0.0237(5) 0.0276(6) 0.0247(6) -0.0018(4) 0.0125(5) -0.0010(4)
    C8 0.0235(5) 0.0251(6) 0.0249(6) -0.0002(4) 0.0142(5) -0.0010(4)
    C9 0.0238(5) 0.0275(6) 0.0219(6) 0.0008(4) 0.0124(5) 0.0012(4)
    C10 0.0209(5) 0.0267(6) 0.0257(6) -0.0014(4) 0.0128(5) -0.0035(4)
    C11 0.0274(6) 0.0254(6) 0.0299(6) -0.0001(4) 0.0179(5) 0.0021(4)
    C12 0.0271(6) 0.0317(6) 0.0249(6) 0.0033(5) 0.0140(5) 0.0046(5)
    C13 0.0224(5) 0.0325(6) 0.0237(6) -0.0011(5) 0.0109(5) -0.0003(5)
_geom_special_details
;
 All esds (except the esd in the dihedral angle between two l.s. planes)
 are estimated using the full covariance matrix.  The cell esds are taken
 into account individually in the estimation of esds in distances, angles
 and torsion angles; correlations between esds in cell parameters are only
 used when they are defined by crystal symmetry.  An approximate (isotropic)
 treatment of cell esds is used for estimating esds involving l.s. planes.
;
loop_
    _geom_bond_atom_site_label_1
    _geom_bond_atom_site_label_2
    _geom_bond_site_symmetry_2
    _geom_bond_distance
    _geom_bond_publ_flag
    O1 C1 2_655 1.3992(12) ?
    O1 C1 . 1.3993(12) ?
    O2 C10 . 1.3563(13) ?
    O2 H2A . 0.972(19) ?
    N1 C7 . 1.2755(14) ?
    N1 C4 . 1.4250(13) ?
    C1 C2 . 1.3831(16) ?
    C1 C6 . 1.3849(15) ?
    C2 C3 . 1.3865(16) ?
    C2 H2 . 0.965(14) ?
    C3 C4 . 1.3961(15) ?
    C3 H3 . 0.988(15) ?
    C4 C5 . 1.3891(16) ?
    C5 C6 . 1.3871(15) ?
    C5 H5 . 0.973(13) ?
    C6 H6 . 0.959(14) ?
    C7 C8 . 1.4634(15) ?
    C7 H7 . 1.012(14) ?
    C8 C13 . 1.3935(15) ?
    C8 C9 . 1.4028(15) ?
    C9 C10 . 1.3848(16) ?
    C9 H9 . 0.967(13) ?
    C10 C11 . 1.3991(16) ?
    C11 C12 . 1.3812(16) ?
    C11 H10 . 0.988(14) ?
    C12 C13 . 1.3888(16) ?
    C12 H11 . 1.004(14) ?
    C13 H12 . 1.007(13) ?
loop_
    _geom_angle_atom_site_label_1
    _geom_angle_atom_site_label_2
    _geom_angle_atom_site_label_3
    _geom_angle_site_symmetry_1
    _geom_angle_site_symmetry_3
    _geom_angle
    _geom_angle_publ_flag
    C1 O1 C1 2_655 . 114.87(11) ?
    C10 O2 H2A . . 113.5(11) ?
    C7 N1 C4 . . 118.81(9) ?
    C2 C1 C6 . . 120.56(10) ?
    C2 C1 O1 . . 120.77(9) ?
    C6 C1 O1 . . 118.66(9) ?
    C1 C2 C3 . . 120.01(10) ?
    C1 C2 H2 . . 119.8(9) ?
    C3 C2 H2 . . 120.1(9) ?
    C2 C3 C4 . . 120.12(10) ?
    C2 C3 H3 . . 119.8(8) ?
    C4 C3 H3 . . 120.0(8) ?
    C5 C4 C3 . . 119.03(10) ?
    C5 C4 N1 . . 118.41(9) ?
    C3 C4 N1 . . 122.28(10) ?
    C6 C5 C4 . . 120.99(10) ?
    C6 C5 H5 . . 120.6(8) ?
    C4 C5 H5 . . 118.4(8) ?
    C1 C6 C5 . . 119.23(10) ?
    C1 C6 H6 . . 120.2(8) ?
    C5 C6 H6 . . 120.5(8) ?
    N1 C7 C8 . . 124.35(10) ?
    N1 C7 H7 . . 120.7(8) ?
    C8 C7 H7 . . 114.9(8) ?
    C13 C8 C9 . . 119.77(10) ?
    C13 C8 C7 . . 117.53(10) ?
    C9 C8 C7 . . 122.65(10) ?
    C10 C9 C8 . . 119.69(10) ?
    C10 C9 H9 . . 117.3(8) ?
    C8 C9 H9 . . 122.9(8) ?
    O2 C10 C9 . . 123.21(10) ?
    O2 C10 C11 . . 116.53(10) ?
    C9 C10 C11 . . 120.26(10) ?
    C12 C11 C10 . . 119.88(10) ?
    C12 C11 H10 . . 121.0(8) ?
    C10 C11 H10 . . 119.1(8) ?
    C11 C12 C13 . . 120.38(10) ?
    C11 C12 H11 . . 118.1(8) ?
    C13 C12 H11 . . 121.5(8) ?
    C12 C13 C8 . . 120.02(10) ?
    C12 C13 H12 . . 120.2(8) ?
    C8 C13 H12 . . 119.8(8) ?
loop_
    _geom_torsion_atom_site_label_1
    _geom_torsion_atom_site_label_2
    _geom_torsion_atom_site_label_3
    _geom_torsion_atom_site_label_4
    _geom_torsion_site_symmetry_1
    _geom_torsion_site_symmetry_2
    _geom_torsion_site_symmetry_3
    _geom_torsion_site_symmetry_4
    _geom_torsion
    _geom_torsion_publ_flag
    C1 O1 C1 C2 2_655 . . . 49.26(9) ?
    C1 O1 C1 C6 2_655 . . . -131.68(11) ?
    C6 C1 C2 C3 . . . . 1.91(17) ?
    O1 C1 C2 C3 . . . . -179.04(10) ?
    C1 C2 C3 C4 . . . . -0.10(18) ?
    C2 C3 C4 C5 . . . . -0.88(17) ?
    C2 C3 C4 N1 . . . . 173.02(10) ?
    C7 N1 C4 C5 . . . . -145.80(11) ?
    C7 N1 C4 C3 . . . . 40.26(15) ?
    C3 C4 C5 C6 . . . . 0.06(16) ?
    N1 C4 C5 C6 . . . . -174.08(10) ?
    C2 C1 C6 C5 . . . . -2.71(16) ?
    O1 C1 C6 C5 . . . . 178.23(9) ?
    C4 C5 C6 C1 . . . . 1.72(16) ?
    C4 N1 C7 C8 . . . . -171.34(10) ?
    N1 C7 C8 C13 . . . . 175.25(11) ?
    N1 C7 C8 C9 . . . . -2.15(18) ?
    C13 C8 C9 C10 . . . . -1.16(16) ?
    C7 C8 C9 C10 . . . . 176.18(10) ?
    C8 C9 C10 O2 . . . . -179.55(10) ?
    C8 C9 C10 C11 . . . . 0.54(16) ?
    O2 C10 C11 C12 . . . . -179.50(10) ?
    C9 C10 C11 C12 . . . . 0.42(17) ?
    C10 C11 C12 C13 . . . . -0.76(17) ?
    C11 C12 C13 C8 . . . . 0.15(17) ?
    C9 C8 C13 C12 . . . . 0.82(17) ?
    C7 C8 C13 C12 . . . . -176.66(10) ?
loop_
    _geom_hbond_atom_site_label_D
    _geom_hbond_atom_site_label_H
    _geom_hbond_atom_site_label_A
    _geom_hbond_site_symmetry_A
    _geom_hbond_distance_DH
    _geom_hbond_distance_HA
    _geom_hbond_distance_DA
    _geom_hbond_angle_DHA
    O2 H2A N1 4_545 0.972(19) 1.828(19) 2.7615(12) 160.1(16)
    C5 H5 O2 4_565 0.973(13) 2.431(14) 3.1121(14) 126.7(10)
    C12 H11 Cg1 4_565 1.004(14) 2.986(15) 3.9882(12) 178.7(19)
_shelx_space_group_comment
;
The symmetry employed for this shelxl refinement is uniquely defined
by the following loop, which should always be used as a source of
symmetry information in preference to the above space-group names.
They are only intended as comments.
;
_shelx_estimated_absorpt_T_min     0.844
_shelx_estimated_absorpt_T_max     0.959
_shelx_hkl_file
;
   2   0   0   77.49    3.20
  -2   0   0   77.09    3.20
  -2   0   0   81.39    3.20
  -4   0   0 1699.23   65.89
   4   0   0 1725.03   66.19
  -4   0   0 1615.74   66.39
  -4   0   0 1693.93   66.39
   6   0   0  433.46   17.40
  -6   0   0  446.16   17.20
  -6   0   0  435.46   17.40
  -6   0   0  442.26   17.40
  -8   0   0 6477.95  257.97
  -8   0   0 6643.14  258.17
   8   0   0 6573.24  257.67
 -10   0   0 1203.88   48.30
 -10   0   0 1208.88   48.30
  10   0   0 1263.27   48.20
 -12   0   0 3874.11  156.38
 -12   0   0 4067.99  155.08
 -12   0   0 3912.11  156.78
 -12   0   0 4078.89  155.08
 -12   0   0 3925.01  154.98
 -12   0   0 3891.71  155.08
  12   0   0 3968.00  156.18
 -14   0   0 1168.58   47.00
 -14   0   0 1122.99   46.90
 -14   0   0 1188.68   46.80
 -14   0   0 1199.58   46.90
 -14   0   0 1253.27   47.00
 -14   0   0 1184.98   47.00
  14   0   0 1180.78   46.90
  16   0   0  366.56   15.20
 -16   0   0  373.56   15.40
 -16   0   0  388.76   15.40
 -16   0   0  370.36   15.30
 -16   0   0  368.86   15.30
 -16   0   0  330.67   15.40
  16   0   0  396.96   15.30
  18   0   0    2.70    1.30
 -18   0   0    0.30    0.80
  18   0   0   -0.30    1.40
 -18   0   0    0.60    0.70
 -18   0   0    0.80    0.70
 -18   0   0    1.20    1.00
 -18   0   0    3.20    0.90
 -20   0   0  119.89    5.70
 -20   0   0  113.49    6.00
  20   0   0  121.69    6.20
 -20   0   0  120.69    5.70
 -20   0   0  125.49    5.80
 -22   0   0   98.39    4.70
  22   0   0   90.69    5.50
 -22   0   0   81.79    4.50
 -22   0   0   87.29    5.20
 -22   0   0   96.89    4.70
 -24   0   0  170.58    7.80
 -24   0   0  187.18    7.90
 -24   0   0  172.08    7.80
  26   0   0   95.79    4.40
 -26   0   0   92.49    4.40
 -26   0   0   92.29    4.40
 -26   0   0   95.99    4.50
  -1  -1   0  365.56   15.50
  -1  -1   0  413.46   15.40
  -1  -1   0  416.76   15.30
   1  -1   0  410.36   15.40
   1  -1   0  341.67   15.50
  -1   1   0  404.66   15.30
  -1   1   0  367.06   15.60
   1   1   0  397.96   15.40
   3  -1   0 2068.39   77.89
  -3  -1   0 2069.89   77.89
  -3  -1   0 1927.71   78.19
   3  -1   0 1818.62   78.09
  -3   1   0 1959.30   77.89
   3   1   0 1998.40   77.79
  -3   1   0 2038.60   78.39
   5  -1   0   17.90    0.90
  -5  -1   0   18.30    0.90
  -5  -1   0   18.40    1.10
   5  -1   0   16.80    1.10
  -5   1   0   18.00    1.10
  -5   1   0   17.50    1.00
   5   1   0   21.70    1.00
   7  -1   0  233.68    9.20
  -7  -1   0  228.88    9.30
  -7  -1   0  230.18    9.40
   7  -1   0  223.28    9.40
  -7   1   0  226.28    9.30
  -7   1   0  238.28    9.40
   7   1   0  234.88    9.20
  -9  -1   0  201.48    8.50
   9  -1   0  182.98    8.50
  -9  -1   0  209.88    8.40
   9  -1   0  205.88    8.30
  -9   1   0  208.98    8.40
   9   1   0  214.08    8.50
  -9   1   0  206.18    8.40
 -11  -1   0   74.79    3.60
 -11  -1   0   82.49    3.70
 -11  -1   0   78.49    3.70
 -11  -1   0   82.39    3.70
  11  -1   0   77.49    3.50
 -11  -1   0   78.99    3.70
 -11  -1   0   80.99    3.70
  11  -1   0   69.79    3.70
 -11  -1   0   76.09    3.80
 -11   1   0   78.89    3.70
 -11   1   0   81.89    3.80
 -11   1   0   78.79    3.70
 -11   1   0   77.39    3.50
 -11   1   0   80.09    3.80
  11   1   0   79.49    3.70
 -11   1   0   81.89    3.80
 -13  -1   0  330.77   12.40
 -13  -1   0  292.67   12.30
  13  -1   0  287.47   12.10
 -13  -1   0  292.27   12.30
 -13  -1   0  322.17   13.00
 -13  -1   0  290.77   12.20
 -13  -1   0  295.57   12.30
 -13  -1   0  287.47   12.30
  13  -1   0  300.97   12.50
 -13   1   0  292.17   12.30
  13   1   0  316.97   12.40
 -13   1   0  294.87   12.30
 -13   1   0  275.37   12.50
 -13   1   0  301.67   12.40
 -13   1   0  293.17   12.40
 -15  -1   0   98.79    5.00
 -15  -1   0  102.49    4.90
  15  -1   0  116.39    5.40
 -15  -1   0  108.79    5.10
 -15  -1   0  111.29    5.00
 -15  -1   0  101.39    5.00
 -15  -1   0  102.29    5.00
  15   1   0  108.99    5.10
 -15   1   0  104.59    5.00
 -15   1   0  105.59    5.00
 -15   1   0  104.19    4.90
 -15   1   0  109.89    5.10
 -15   1   0  112.49    5.20
 -17  -1   0   13.30    1.80
 -17  -1   0   13.40    1.70
 -17  -1   0   13.00    2.10
 -17  -1   0   13.10    1.50
 -17  -1   0   13.20    1.70
  17  -1   0   14.00    1.90
 -17  -1   0   12.40    1.40
 -17   1   0   15.30    1.60
 -17   1   0   17.00    1.70
 -17   1   0   12.10    2.20
  17   1   0   15.20    1.80
 -17   1   0   10.20    1.60
 -19  -1   0   54.09    3.30
 -19  -1   0   58.99    3.40
  19  -1   0   57.29    3.90
 -19  -1   0   59.19    3.30
  19   1   0   61.29    4.00
 -19   1   0   56.59    3.40
 -19   1   0   59.49    3.40
 -19   1   0   59.49    3.30
 -19   1   0   61.99    3.40
 -19   1   0   61.09    3.60
  21  -1   0  270.97   12.60
 -21  -1   0  250.77   12.30
 -21  -1   0  292.47   12.00
 -21  -1   0  298.77   12.10
 -21  -1   0  288.27   12.10
 -21  -1   0  278.17   12.00
  21  -1   0  289.97   12.00
  21   1   0  291.87   11.90
 -21   1   0  289.87   12.10
  21   1   0  267.27   13.10
 -21   1   0  256.17   12.30
 -21   1   0  282.77   11.80
 -21   1   0  297.27   12.10
 -21   1   0  297.07   12.10
 -23  -1   0    0.90    0.70
  23  -1   0    2.10    0.90
 -23  -1   0    0.00    0.90
 -23  -1   0    0.90    0.90
  23   1   0    1.50    1.40
 -23   1   0    1.70    0.80
 -23   1   0    2.30    0.90
 -23   1   0    1.70    0.90
 -25  -1   0    0.40    0.70
 -25  -1   0    0.30    0.70
  25  -1   0   -0.10    1.10
 -25   1   0    1.40    0.70
 -25   1   0    2.30    1.40
 -27  -1   0   14.00    1.60
 -27  -1   0   15.10    1.50
 -27   1   0   14.80    1.40
  27   1   0   13.90    1.30
   0  -2   0  362.16   14.60
   0  -2   0  360.46   14.70
   0  -2   0  379.36   14.30
   0   2   0  355.06   14.70
   2  -2   0    0.30    0.30
  -2  -2   0    0.50    0.30
  -2  -2   0    0.00    0.40
  -2   2   0    0.20    0.30
   2   2   0    0.70    0.50
  -2   2   0    0.20    0.30
   4  -2   0  794.92   33.00
   4  -2   0  853.11   32.70
  -4  -2   0  835.82   32.90
  -4  -2   0  859.91   32.50
   4   2   0  831.12   32.90
  -4   2   0  814.52   33.00
  -4   2   0  824.52   32.70
  -6  -2   0  102.69    4.50
   6  -2   0   99.29    4.20
  -6  -2   0   98.79    4.10
  -6  -2   0   99.99    4.40
   6  -2   0   97.49    4.50
  -6  -2   0   99.69    4.40
  -6  -2   0   94.79    4.50
  -6  -2   0   95.79    4.40
  -6   2   0  101.59    4.50
   6   2   0   96.99    4.30
  -6   2   0   93.89    4.40
  -6   2   0  105.79    4.60
  -6   2   0   95.09    4.20
   8  -2   0  173.38    7.50
  -8  -2   0  175.58    7.60
  -8  -2   0  185.88    7.50
  -8  -2   0  177.58    7.20
  -8  -2   0  179.78    7.50
  -8  -2   0  180.78    7.50
  -8  -2   0  174.48    7.50
  -8  -2   0  178.58    7.60
   8  -2   0  172.38    7.70
  -8   2   0  172.68    7.50
  -8   2   0  177.18    7.60
  -8   2   0  184.08    7.50
  -8   2   0  173.28    7.60
  -8   2   0  176.98    7.40
  -8   2   0  179.48    7.60
   8   2   0  173.68    7.40
  10  -2   0  840.42   34.10
 -10  -2   0  860.31   34.00
 -10  -2   0  840.02   34.00
 -10  -2   0  838.62   34.10
 -10  -2   0  852.81   34.00
 -10  -2   0  826.42   33.80
 -10  -2   0  890.61   34.20
  10  -2   0  889.71   34.50
 -10   2   0  846.12   34.10
  10   2   0  912.91   34.30
 -10   2   0  826.22   34.10
 -10   2   0  856.81   34.00
 -10   2   0  877.61   34.10
 -10   2   0  837.42   34.00
  12  -2   0  176.58    8.50
  12  -2   0  195.58    8.50
 -12  -2   0  192.48    8.30
 -12  -2   0  191.78    8.30
 -12  -2   0  204.88    8.50
 -12  -2   0  195.68    8.30
 -12  -2   0  183.98    8.30
 -12  -2   0  191.18    8.10
 -12   2   0  197.88    8.30
 -12   2   0  195.08    8.40
  12   2   0  198.78    8.70
 -12   2   0  194.68    8.30
 -12   2   0  189.08    8.30
 -12   2   0  208.18    8.40
 -12   2   0  193.08    8.80
 -14  -2   0   69.19    3.60
 -14  -2   0   79.39    4.70
  14  -2   0   72.09    3.80
  14  -2   0   76.49    4.10
 -14  -2   0   72.09    3.60
 -14  -2   0   73.69    3.70
 -14  -2   0   71.09    3.70
 -14  -2   0   72.79    3.90
  14   2   0   74.69    3.90
  14   2   0   71.79    4.20
 -14   2   0   67.69    3.70
 -14   2   0   68.59    3.90
 -14   2   0   74.49    3.80
 -14   2   0   71.39    3.80
 -16  -2   0    0.10    0.80
  16  -2   0   -0.70    0.90
  16  -2   0   -0.10    1.00
 -16  -2   0   -0.20    0.60
 -16  -2   0   -0.70    0.90
 -16  -2   0   -0.50    0.60
 -16  -2   0    0.90    0.80
  16   2   0   -1.10    1.00
 -16   2   0    1.00    0.90
 -16   2   0    1.00    1.00
 -16   2   0   -0.80    0.80
 -16   2   0   -0.80    0.70
  18  -2   0  292.67   12.50
 -18  -2   0  291.27   12.50
 -18  -2   0  307.87   13.40
  18  -2   0  303.17   13.20
 -18  -2   0  293.17   12.80
 -18  -2   0  307.87   12.60
 -18   2   0  293.57   12.60
 -18   2   0  292.37   12.50
 -18   2   0  294.97   12.80
  18   2   0  287.67   12.80
 -18   2   0  283.37   12.40
 -20  -2   0  363.96   14.50
 -20  -2   0  323.47   14.80
  20  -2   0  331.27   15.20
  20  -2   0  355.36   14.50
 -20  -2   0  357.96   14.50
 -20  -2   0  351.66   14.50
 -20   2   0  322.37   14.80
 -20   2   0  361.96   14.50
  20   2   0  315.27   14.90
 -20   2   0  356.66   14.60
 -20   2   0  358.16   14.30
  22  -2   0   64.09    3.40
 -22  -2   0   67.09    3.40
 -22  -2   0   61.19    3.40
 -22  -2   0   63.49    3.40
 -22   2   0   66.79    3.60
  22   2   0   60.79    3.30
 -22   2   0   60.59    3.40
 -22   2   0   65.29    3.30
  24  -2   0    3.40    1.00
 -24  -2   0    2.60    0.90
 -24  -2   0    2.40    1.00
  24   2   0    1.70    1.10
 -24   2   0    2.90    1.10
 -24   2   0    5.60    1.80
 -24   2   0    1.40    1.00
 -26  -2   0    1.30    0.70
 -26  -2   0    0.40    0.70
 -26   2   0    0.20    0.80
   1  -3   0   11.20    1.30
   1  -3   0    7.60    1.70
  -1  -3   0    9.40    1.20
   1  -3   0   14.70    2.00
  -1  -3   0    7.90    1.40
  -1  -3   0    9.00    1.70
  -1  -3   0    9.60    1.30
   1  -3   0   10.10    1.50
   1  -3   0   11.50    1.30
  -1   3   0    8.30    1.10
  -1   3   0    8.20    1.20
   1   3   0    9.90    1.20
   1   3   0   10.30    1.30
  -3  -3   0  925.51   37.40
   3  -3   0  924.11   37.40
  -3  -3   0  986.40   37.60
   3  -3   0  999.90   37.60
   3  -3   0  889.91   37.10
   3  -3   0  894.51   37.30
  -3  -3   0  965.10   37.30
  -3  -3   0  933.91   37.20
  -3  -3   0  927.81   37.30
   3  -3   0  970.60   37.40
   3   3   0  970.70   37.40
  -3   3   0  928.41   37.60
  -3   3   0  937.31   37.20
   3   3   0 1005.80   37.60
  -3   3   0  839.62   37.30
   5  -3   0    3.10    0.90
   5  -3   0    2.40    0.90
   5  -3   0    2.60    1.00
  -5  -3   0    2.20    0.90
  -5  -3   0    4.50    1.20
  -5  -3   0    5.50    1.20
  -5  -3   0    3.20    1.00
  -5  -3   0    3.30    0.90
  -5   3   0    3.70    1.10
   5   3   0    2.90    1.00
   5   3   0    3.60    0.90
  -5   3   0    4.00    0.90
  -5   3   0    4.60    1.40
  -7  -3   0  340.47   14.00
   7  -3   0  335.17   14.50
  -7  -3   0  319.87   14.10
  -7  -3   0  321.87   13.90
  -7  -3   0  351.66   14.00
   7  -3   0  354.36   14.10
   7   3   0  369.06   14.10
  -7   3   0  339.07   14.10
  -7   3   0  334.07   14.00
   7   3   0  331.27   14.00
  -7   3   0  349.17   13.90
   9  -3   0  721.13   29.70
  -9  -3   0  710.93   29.40
   9  -3   0  712.13   29.40
  -9  -3   0  725.13   29.40
  -9  -3   0  721.83   29.40
  -9  -3   0  750.12   29.90
   9  -3   0  766.52   29.90
  -9  -3   0  733.93   29.70
   9   3   0  760.82   29.70
  -9   3   0  752.02   29.80
  -9   3   0  751.22   29.30
  -9   3   0  709.03   29.40
  -9   3   0  791.82   29.70
  -9   3   0  675.63   29.40
 -11  -3   0 1647.04   61.99
  11  -3   0 1582.24   61.99
 -11  -3   0 1486.15   62.09
  11  -3   0 1534.35   62.49
 -11  -3   0 1557.24   62.29
  11  -3   0 1583.54   62.49
 -11  -3   0 1491.85   61.89
 -11  -3   0 1551.64   61.89
 -11   3   0 1655.63   61.99
 -11   3   0 1544.05   61.89
 -11   3   0 1600.14   62.19
 -11   3   0 1524.65   61.89
 -11   3   0 1561.34   61.89
  11   3   0 1553.74   62.29
 -11   3   0 1619.54   61.99
  13  -3   0   87.49    4.80
 -13  -3   0   81.79    4.20
  13  -3   0   81.99    4.40
 -13  -3   0   81.29    4.10
 -13  -3   0   83.19    4.60
  13  -3   0   83.49    4.20
 -13  -3   0   82.19    4.10
 -13  -3   0   81.19    4.10
  13   3   0   81.89    4.60
 -13   3   0   80.69    4.30
 -13   3   0   83.19    4.40
 -13   3   0   78.39    4.10
 -13   3   0   79.69    4.20
 -13   3   0   83.89    4.70
 -13   3   0   86.19    4.20
  13   3   0   79.89    4.40
  15  -3   0    1.80    1.40
 -15  -3   0   -0.10    0.80
 -15  -3   0    1.20    0.80
 -15  -3   0    0.00    1.10
 -15  -3   0    0.50    0.80
  15  -3   0    0.50    0.90
 -15  -3   0    0.90    0.70
  15  -3   0   -0.40    1.00
 -15   3   0    2.10    1.40
 -15   3   0    2.20    1.00
  15   3   0    1.00    1.20
 -15   3   0    2.70    0.90
 -15   3   0    0.70    1.10
  15   3   0   -0.90    1.30
 -17  -3   0   98.19    4.60
 -17  -3   0   96.49    4.60
 -17  -3   0   93.49    4.70
 -17  -3   0   82.89    5.10
  17  -3   0   87.69    5.60
  17  -3   0  101.29    4.90
  17  -3   0   96.09    4.70
 -17   3   0   91.69    4.80
  17   3   0   93.39    4.90
  17   3   0   87.79    5.30
 -17   3   0   80.99    5.30
 -17   3   0   95.39    4.60
 -17   3   0   92.09    4.60
  19  -3   0  191.58    8.50
  19  -3   0  189.98    8.70
 -19  -3   0  196.88    8.50
 -19  -3   0  193.38    8.50
 -19  -3   0  200.98    8.50
 -19   3   0  195.28    8.50
 -19   3   0  189.88    8.70
 -19   3   0  197.48    8.40
  21  -3   0   55.09    3.30
 -21  -3   0   52.39    3.00
 -21  -3   0   60.69    3.10
 -21  -3   0   62.19    3.20
  21  -3   0   55.09    3.30
  21   3   0   57.49    3.10
 -21   3   0   60.49    3.00
 -21   3   0   58.59    3.30
  23  -3   0   37.90    2.40
 -23  -3   0   35.80    2.20
 -23  -3   0   32.80    2.20
 -23  -3   0   35.30    2.10
 -23   3   0   36.50    2.00
  23   3   0   32.80    2.10
 -23   3   0   34.20    2.40
   0  -4   0   43.20    2.70
   0  -4   0   43.00    2.90
   0  -4   0   42.30    2.60
   0   4   0   47.00    3.10
   0   4   0   39.40    2.90
   2  -4   0  130.89    6.30
   2  -4   0  136.49    6.50
  -2  -4   0  132.29    6.10
  -2  -4   0  131.79    6.40
   2  -4   0  133.99    6.10
  -2  -4   0  137.59    6.10
  -2  -4   0  128.99    6.20
  -2   4   0  135.39    6.20
   2   4   0  132.19    6.50
  -2   4   0  136.79    6.60
   2   4   0  137.69    6.40
   2   4   0  134.89    6.20
  -4  -4   0  102.29    4.80
   4  -4   0  103.09    5.30
   4  -4   0   99.09    5.00
  -4  -4   0  102.49    4.80
  -4  -4   0  114.59    6.10
   4  -4   0  103.89    4.90
  -4  -4   0  103.99    5.20
  -4   4   0   91.29    5.10
   4   4   0   95.19    5.10
  -4   4   0   97.49    4.80
  -4   4   0   95.79    5.10
   4   4   0  104.99    5.30
  -4   4   0   98.39    5.20
   4   4   0   94.59    4.80
   6  -4   0   15.30    1.90
   6  -4   0   17.20    1.90
   6  -4   0   17.20    2.20
  -6  -4   0   17.20    1.70
  -6  -4   0   16.90    1.70
  -6  -4   0   16.90    2.10
  -6  -4   0   18.00    1.70
  -6  -4   0   13.80    1.80
  -6   4   0   14.70    1.70
   6   4   0   15.10    1.90
   6   4   0   18.00    2.50
   6   4   0   17.30    2.30
  -6   4   0   15.70    2.10
  -6   4   0   15.80    2.00
  -8  -4   0   72.99    3.70
  -8  -4   0   72.99    3.80
  -8  -4   0   73.59    3.80
   8  -4   0   72.49    4.10
   8  -4   0   72.19    3.80
  -8  -4   0   73.19    4.20
   8  -4   0   75.49    4.40
  -8  -4   0   68.89    3.70
  -8   4   0   68.29    4.30
  -8   4   0   70.99    3.80
   8   4   0   69.09    4.40
  -8   4   0   74.89    3.70
 -10  -4   0  505.95   20.30
 -10  -4   0  487.05   20.50
  10  -4   0  507.35   20.40
 -10  -4   0  470.65   20.10
  10  -4   0  496.95   20.80
 -10  -4   0  481.45   20.00
  10  -4   0  507.45   20.20
 -10  -4   0  475.25   20.00
 -10   4   0  502.95   20.20
 -10   4   0  508.45   20.10
 -10   4   0  487.75   20.60
  10   4   0  482.75   20.40
  10   4   0  483.05   20.60
 -12  -4   0  462.25   18.60
 -12  -4   0  462.75   18.70
  12  -4   0  410.36   19.40
  12  -4   0  471.95   18.70
 -12  -4   0  483.35   18.80
  12  -4   0  466.65   19.00
 -12  -4   0  425.76   19.10
 -12  -4   0  485.95   18.70
 -12   4   0  416.66   19.20
 -12   4   0  482.95   18.70
  12   4   0  471.75   18.90
  12   4   0  411.76   19.10
 -12   4   0  464.65   18.70
 -14  -4   0   12.50    1.40
 -14  -4   0    5.60    1.70
  14  -4   0   12.40    1.80
  14  -4   0    7.80    1.90
 -14  -4   0   11.20    1.50
 -14  -4   0    8.40    1.40
  14   4   0    8.10    1.70
 -14   4   0   11.40    1.80
 -14   4   0    8.60    1.50
 -16  -4   0  165.98    7.70
 -16  -4   0  178.88    7.70
 -16  -4   0  176.28    7.60
  16  -4   0  169.08    7.80
  16  -4   0  175.98    7.90
  16   4   0  178.58    7.90
 -16   4   0  178.08    7.60
 -18  -4   0   90.69    4.20
 -18  -4   0   88.19    4.20
  18  -4   0   85.69    4.30
 -18  -4   0   82.09    4.20
 -18   4   0   84.99    4.10
 -20  -4   0    2.50    0.80
 -20  -4   0    0.90    0.90
  20  -4   0    2.10    1.00
  20   4   0    1.20    0.80
 -20   4   0    1.90    0.80
  -1  -5   0    9.20    1.60
  -1  -5   0    8.50    2.60
   1  -5   0    9.50    1.50
   1  -5   0    9.90    2.60
  -1  -5   0    9.10    1.60
   1  -5   0   11.30    1.80
   1   5   0    8.40    3.20
  -1   5   0    8.30    1.90
   1   5   0    9.80    1.60
   1   5   0    6.70    1.40
  -1   5   0    8.60    1.50
  -1   5   0    4.50    1.80
  -3  -5   0   30.50    2.20
   3  -5   0   23.70    3.20
   3  -5   0   30.60    2.40
  -3  -5   0   29.70    2.20
   3  -5   0   29.70    2.70
  -3  -5   0   26.00    3.20
  -3   5   0   28.00    2.20
   3   5   0   27.60    2.30
  -3   5   0   24.10    3.20
   3   5   0   28.10    2.30
   5  -5   0  234.28   10.40
  -5  -5   0  262.07   10.50
  -5  -5   0  237.08   10.30
  -5  -5   0  236.78   10.20
   5  -5   0  253.57   10.60
   5   5   0  230.98   10.20
  -5   5   0  232.18   10.50
   5   5   0  234.78   10.50
  -7  -5   0   36.60    2.40
  -7  -5   0   38.90    2.40
   7  -5   0   38.60    2.60
  -7  -5   0   32.50    2.60
  -7   5   0   41.10    2.50
   7   5   0   38.40    2.70
  -9  -5   0  242.38   10.10
  -9  -5   0  246.08   10.20
   9  -5   0  237.28   10.30
  -9   5   0  235.58   10.20
   9   5   0  231.78   10.40
 -11  -5   0  150.88    6.50
 -11  -5   0  156.28    6.70
  11  -5   0  145.89    6.60
 -11   5   0  133.69    6.40
  11   5   0  145.69    6.70
 -11   5   0  146.39    6.50
  13  -5   0  127.19    5.80
 -13  -5   0  130.09    5.70
 -13   5   0  124.39    5.70
 -13   5   0  128.99    5.60
  13   5   0  130.49    5.90
  15  -5   0   84.39    4.00
 -15  -5   0   82.89    3.80
 -15   5   0   77.09    3.80
  15   5   0   81.69    4.00
   0  -6   0   50.59    2.70
   0   6   0   49.20    2.70
   2  -6   0    1.10    0.80
  -2  -6   0    0.70    0.70
   2   6   0    0.10    1.20
   2   6   0    0.50    1.50
  -2   6   0    0.00    0.70
  -4  -6   0  188.88    7.90
   4  -6   0  189.28    8.00
   4   6   0  183.18    8.00
  -4   6   0  187.08    7.90
   6  -6   0    0.80    0.80
  -6  -6   0    0.60    0.70
  -6   6   0    0.30    0.60
   6   6   0   -0.10    0.90
  28   0  -1    0.40    0.90
 -28   0   1   -0.60    0.80
 -28   0   1   -0.50    0.70
 -26   0   1   -0.70    0.80
 -26   0   1    0.00    0.70
 -26   0   1   -0.60    0.80
  26   0  -1    0.10    0.80
 -24   0   1    0.10    0.80
 -24   0   1    0.90    0.90
 -24   0   1    1.00    0.80
  22   0  -1   -1.30    1.50
 -22   0   1   -1.10    0.70
 -22   0   1   -0.50    0.90
 -22   0   1   -1.40    1.40
  20   0  -1   -0.30    2.40
 -20   0   1    0.80    1.30
 -20   0   1   -0.80    0.60
  20   0  -1    1.80    1.40
 -20   0   1    0.10    0.80
 -20   0   1    0.10    0.80
 -18   0   1    0.30    0.70
  18   0  -1    1.20    1.00
  18   0  -1    0.60    1.10
 -18   0   1    0.80    0.60
 -18   0   1    1.10    0.80
 -18   0   1   -0.30    0.70
 -18   0   1    0.10    0.70
 -16   0   1    0.80    0.60
 -16   0   1    0.00    0.50
  16   0  -1    0.30    0.80
 -16   0   1   -0.20    0.60
 -16   0   1   -0.30    0.50
 -16   0   1    0.20    0.70
  16   0  -1    0.10    1.00
 -16   0   1   -0.30    1.90
 -14   0   1    1.00    0.50
  14   0  -1   -0.20    0.60
 -14   0   1   -0.20    0.60
 -14   0   1    0.70    0.70
 -14   0   1    0.30    1.20
 -14   0   1    1.00    0.60
 -12   0   1    0.20    0.40
 -12   0   1    0.10    0.60
  12   0  -1    0.10    0.50
 -12   0   1   -0.30    0.60
 -12   0   1   -0.30    0.50
 -12   0   1   -0.20    0.80
 -12   0   1    0.30    0.40
  10   0  -1    0.30    0.40
 -10   0   1    0.40    0.30
 -10   0   1    0.30    0.30
  -8   0   1    1.30    0.50
   8   0  -1    0.10    0.30
  -8   0   1    0.00    0.30
  -6   0   1    0.00    0.20
   6   0  -1   -0.20    0.30
  -6   0   1    0.10    0.20
   2   0  -1    0.10    0.10
  -2   0   1    0.40    0.10
   2   0  -1    0.10    0.10
  -2   0   1    0.20    0.10
   0   0  -1    0.50    0.10
   0   0  -1    0.50    0.10
   0   0  -1    0.10    0.10
  -2   0  -1    0.10    0.10
  -2   0  -1    0.10    0.10
  -2   0  -1    0.00    0.10
  -2   0  -1    0.80    0.20
  -4   0  -1    0.10    0.20
  -4   0  -1    0.10    0.20
  -4   0  -1    0.00    0.20
  -6   0  -1    0.00    0.30
  -6   0  -1    0.10    0.20
   6   0   1    0.10    0.30
  -6   0  -1   -0.40    0.20
  -8   0  -1    0.30    0.30
  -8   0  -1    0.40    0.30
   8   0   1    1.30    0.40
  -8   0  -1    0.00    0.30
 -10   0  -1    0.70    0.40
 -10   0  -1    1.50    0.80
 -10   0  -1    0.80    0.70
  10   0   1    0.10    0.40
 -10   0  -1    0.40    0.70
 -10   0  -1    0.70    0.40
 -10   0  -1    0.40    0.50
  12   0   1   -0.40    0.50
 -12   0  -1    0.30    0.40
 -12   0  -1    0.70    0.50
 -12   0  -1   -0.40    0.60
 -12   0  -1    2.10    0.70
 -12   0  -1   -0.50    0.90
 -12   0  -1    0.40    0.50
 -12   0  -1   -0.80    0.60
 -14   0  -1    0.90    0.60
 -14   0  -1   -0.10    1.00
 -14   0  -1    1.20    0.70
 -14   0  -1   -0.40    0.60
 -14   0  -1    0.50    0.60
 -14   0  -1    0.20    0.70
  16   0   1   -1.60    1.10
 -16   0  -1   -0.20    0.80
 -16   0  -1    0.90    0.70
 -16   0  -1    0.60    0.80
 -16   0  -1    0.00    0.50
 -16   0  -1   -0.60    0.80
 -18   0  -1   -1.00    1.00
 -18   0  -1    0.20    0.70
 -18   0  -1   -0.80    0.80
 -18   0  -1    2.00    0.80
 -18   0  -1   -1.40    0.70
 -20   0  -1    0.20    1.30
  20   0   1   -0.20    1.20
 -22   0  -1    0.40    0.70
 -22   0  -1   -0.50    0.70
 -22   0  -1    0.70    0.80
 -24   0  -1   -0.20    0.80
 -24   0  -1    0.60    0.70
  24   0   1    1.50    0.80
 -24   0  -1    4.50    1.30
 -26   0  -1   -0.40    0.70
 -26   0  -1   -0.30    0.80
 -26   0  -1    0.10    0.70
  26   0   1    0.10    1.00
  27  -1  -1   75.39    3.60
 -27  -1   1   75.19    3.70
 -27  -1   1   75.79    3.60
 -27   1   1   70.59    3.70
 -27   1   1   74.89    3.60
  27   1  -1   76.19    3.60
 -25  -1   1  227.78    9.80
 -25  -1   1  223.48    9.90
 -25  -1   1  231.08    9.80
  25  -1  -1  229.78    9.80
 -25   1   1  238.18    9.90
 -25   1   1  235.08    9.90
 -23  -1   1    0.70    0.80
 -23  -1   1    0.10    0.70
 -23  -1   1    2.30    1.00
  23  -1  -1    0.50    0.90
 -23   1   1    1.60    0.90
  23   1  -1    1.80    1.10
 -23   1   1    1.00    0.90
 -23   1   1    1.70    0.90
  21  -1  -1   23.50    2.00
 -21  -1   1   23.90    2.90
 -21  -1   1   21.40    2.30
  21  -1  -1   29.60    3.10
 -21  -1   1   25.50    2.80
 -21  -1   1   24.60    2.30
 -21  -1   1   29.40    2.50
 -21   1   1   22.20    2.20
 -21   1   1   24.20    2.30
 -21   1   1   23.80    2.10
 -21   1   1   30.70    2.90
 -21   1   1   21.80    2.60
  21   1  -1   20.40    2.80
  21   1  -1   23.20    2.10
 -19  -1   1   24.10    1.80
 -19  -1   1   23.40    1.90
 -19  -1   1   23.00    2.20
 -19  -1   1   24.30    2.00
 -19  -1   1   22.00    1.80
 -19  -1   1   26.40    2.70
  19  -1  -1   21.40    2.50
 -19   1   1   24.80    2.00
 -19   1   1   24.50    2.60
 -19   1   1   22.20    2.00
 -19   1   1   19.70    1.90
  19   1  -1   22.20    2.30
 -17  -1   1   54.39    3.10
  17  -1  -1   55.99    3.30
 -17  -1   1   51.29    3.10
 -17  -1   1   57.19    3.00
 -17  -1   1   56.89    3.10
 -17  -1   1   55.99    3.20
 -17  -1   1   57.59    3.10
 -17   1   1   48.90    3.10
  17   1  -1   54.09    3.20
 -17   1   1   54.39    3.10
 -17   1   1   54.59    3.10
 -17   1   1   50.69    3.10
 -17   1   1   55.89    4.20
 -15  -1   1  888.61   35.50
 -15  -1   1  891.51   35.50
 -15  -1   1  873.61   35.50
  15  -1  -1  949.01   35.50
 -15  -1   1  836.82   35.40
 -15  -1   1  892.21   35.50
 -15  -1   1  893.61   35.60
  15  -1  -1  973.50   35.80
 -15   1   1  876.21   35.60
 -15   1   1  760.22   35.50
 -15   1   1  909.31   36.30
 -15   1   1  824.22   35.80
 -15   1   1  944.51   35.70
  15   1  -1  968.40   35.80
 -13  -1   1  333.77   13.90
 -13  -1   1  334.47   13.80
 -13  -1   1  333.07   13.80
 -13  -1   1  328.77   13.80
 -13  -1   1  332.17   13.90
 -13  -1   1  332.67   13.90
  13  -1  -1  367.46   14.10
  13  -1  -1  330.67   13.70
 -13   1   1  325.57   13.90
 -13   1   1  338.27   13.80
 -13   1   1  344.67   14.00
 -13   1   1  343.17   14.00
 -13   1   1  340.77   13.90
  13   1  -1  366.36   14.00
 -11  -1   1  483.65   18.90
 -11  -1   1  462.35   18.90
  11  -1  -1  456.65   18.70
  11  -1  -1  467.65   19.10
 -11  -1   1  436.96   18.70
 -11  -1   1  485.75   18.80
 -11  -1   1  484.85   18.80
 -11   1   1  469.75   18.90
 -11   1   1  456.95   18.70
 -11   1   1  479.05   18.90
 -11   1   1  491.45   18.90
  11   1  -1  458.15   18.90
 -11   1   1  476.75   18.80
 -11   1   1  463.65   18.90
   9  -1  -1  524.05   20.40
  -9  -1   1  510.05   20.50
  -9  -1   1  499.45   20.40
   9  -1  -1  515.85   20.60
  -9   1   1  516.25   20.40
   9   1  -1  521.85   20.70
  -9   1   1  510.55   20.50
  -7  -1   1  300.87   12.00
   7  -1  -1  302.47   12.00
  -7  -1   1  302.17   12.10
   7  -1  -1  305.47   12.60
   7   1  -1  308.27   11.90
   7   1  -1  280.87   12.10
  -7   1   1  304.77   12.00
  -7   1   1  299.37   12.10
   5  -1  -1  174.98    7.00
  -5  -1   1  167.28    7.00
  -5  -1   1  168.28    6.80
   5  -1  -1  171.68    6.90
   5   1  -1  170.68    6.90
  -5   1   1  166.58    6.90
  -5   1   1  175.88    7.00
   3  -1  -1 6971.60  267.47
  -3  -1   1 6526.75  267.57
   3  -1  -1 6695.43  267.07
  -3  -1   1 7187.78  266.77
   3   1  -1 6734.83  267.27
  -3   1   1 7014.20  266.87
  -3   1   1 6600.44  267.37
   1  -1  -1  519.95   20.80
   1  -1  -1  518.75   20.80
   1   1  -1  534.25   20.90
  -1   1   1  541.25   20.70
   1  -1   1 4670.73  172.08
  -1  -1  -1 4465.25  172.98
  -1  -1  -1 4201.98  172.88
   1  -1   1 4299.37  172.58
   1   1   1 4280.67  172.58
  -1   1  -1 4476.85  172.58
  -1   1  -1 4377.76  173.08
  -3  -1  -1  142.19    5.50
   3  -1   1  140.49    5.50
  -3  -1  -1  138.89    5.70
   3  -1   1  137.99    5.70
  -3  -1  -1  135.49    5.70
   3   1   1  139.49    5.60
  -3   1  -1  131.59    5.70
  -3   1  -1  139.49    5.60
   5  -1   1  307.07   12.00
  -5  -1  -1  298.57   12.40
   5  -1   1  298.17   12.30
  -5  -1  -1  304.27   12.20
  -5   1  -1  310.57   12.30
   5   1   1  319.07   12.20
  -5   1  -1  304.07   12.30
  -7  -1  -1   32.70    1.80
   7  -1   1   32.60    1.50
   7  -1   1   32.50    1.80
  -7  -1  -1   32.60    1.60
  -7   1  -1   32.20    1.70
  -7   1  -1   32.50    1.70
   7   1   1   33.90    1.60
  -9  -1  -1   67.39    3.30
  -9  -1  -1   68.19    3.20
  -9  -1  -1   71.99    3.30
   9  -1   1   71.69    3.40
  -9  -1  -1   69.59    3.60
  -9  -1  -1   71.29    3.40
  -9  -1  -1   72.19    3.30
   9  -1   1   71.59    3.10
  -9   1  -1   73.29    3.50
  -9   1  -1   70.79    3.40
  -9   1  -1   70.89    3.40
  -9   1  -1   70.39    3.40
  -9   1  -1   67.99    3.30
  -9   1  -1   71.79    3.20
   9   1   1   68.59    3.30
 -11  -1  -1  864.21   33.20
 -11  -1  -1  833.92   33.10
 -11  -1  -1  830.12   33.00
  11  -1   1  802.82   32.80
 -11  -1  -1  878.61   33.00
 -11  -1  -1  865.21   33.10
 -11  -1  -1  837.62   33.10
 -11  -1  -1  820.12   33.10
  11   1   1  828.22   33.20
 -11   1  -1  850.51   33.20
 -11   1  -1  817.42   33.10
 -11   1  -1  782.82   32.90
 -11   1  -1  843.52   33.20
 -11   1  -1  815.52   33.00
 -11   1  -1  819.22   33.10
 -13  -1  -1   75.89    3.60
 -13  -1  -1   71.19    3.70
 -13  -1  -1   78.99    3.80
 -13  -1  -1   72.39    3.70
 -13  -1  -1   72.59    3.60
 -13  -1  -1   65.99    3.50
 -13  -1  -1   71.49    3.60
  13  -1   1   79.69    3.90
 -13   1  -1   75.09    3.70
  13   1   1   75.59    3.70
 -13   1  -1   72.79    3.60
 -13   1  -1   76.89    3.80
 -13   1  -1   71.79    3.70
 -15  -1  -1   14.10    1.70
 -15  -1  -1   11.00    1.30
 -15  -1  -1   11.30    1.50
 -15  -1  -1   12.20    1.60
  15  -1   1   10.30    1.60
 -15  -1  -1   11.80    1.30
 -15  -1  -1    9.30    1.40
  15   1   1   13.30    1.60
 -15   1  -1   13.20    1.50
 -15   1  -1   12.50    1.50
 -15   1  -1   13.60    2.10
 -15   1  -1   11.30    1.50
 -15   1  -1   11.00    1.50
 -17  -1  -1    7.10    1.50
 -17  -1  -1    3.50    1.20
  17  -1   1    5.10    1.30
 -17  -1  -1    6.80    1.30
 -17  -1  -1    6.90    1.80
 -17  -1  -1    3.90    1.10
 -17  -1  -1    5.10    1.20
  17   1   1    4.60    1.30
 -17   1  -1    5.00    1.10
 -17   1  -1    3.50    1.10
 -17   1  -1    6.30    1.30
 -17   1  -1    1.90    0.90
 -19  -1  -1   27.60    2.90
 -19  -1  -1   27.00    2.10
 -19  -1  -1   25.00    2.10
 -19  -1  -1   27.60    2.30
 -19  -1  -1   24.40    2.10
  19  -1   1   25.90    2.90
 -19   1  -1   24.60    2.10
 -19   1  -1   27.40    2.30
 -19   1  -1   26.20    2.10
 -19   1  -1   27.70    2.60
 -19   1  -1   27.10    2.10
  19   1   1   25.40    3.10
 -21  -1  -1   36.90    2.60
  21  -1   1   42.50    2.50
 -21  -1  -1   34.30    2.50
 -21  -1  -1   43.00    2.60
  21  -1   1   37.70    4.00
 -21  -1  -1   37.10    2.60
  21   1   1   38.90    2.80
 -21   1  -1   38.90    2.60
 -21   1  -1   41.60    2.70
 -21   1  -1   38.40    3.40
 -21   1  -1   38.00    2.70
 -23  -1  -1    2.80    1.10
  23  -1   1    1.90    1.00
 -23  -1  -1    0.80    0.70
 -23  -1  -1    1.20    1.50
 -23   1  -1    1.50    0.80
 -23   1  -1    1.40    0.80
 -23   1  -1    1.70    0.90
 -25  -1  -1   36.40    2.20
 -25  -1  -1   37.20    2.20
  25  -1   1   37.20    2.30
 -25   1  -1   33.00    2.20
 -25   1  -1   36.10    2.20
  26  -2  -1    1.20    1.10
  26  -2  -1    0.80    1.00
 -26  -2   1    0.40    0.90
 -26  -2   1    1.80    0.70
 -26   2   1    2.10    0.80
 -24  -2   1   42.10    2.50
  24  -2  -1   39.50    2.50
 -24  -2   1   42.10    2.50
  24   2  -1   41.90    2.50
 -24   2   1   41.20    2.50
 -24   2   1   37.90    2.80
  22  -2  -1  462.85   18.90
 -22  -2   1  457.05   18.90
 -22  -2   1  462.85   19.00
 -22  -2   1  446.46   18.90
 -22   2   1  455.65   19.10
 -22   2   1  451.55   18.70
 -22   2   1  460.95   18.90
  22   2  -1  480.85   18.80
 -20  -2   1  539.15   20.50
 -20  -2   1  472.35   20.40
  20  -2  -1  485.45   21.10
 -20  -2   1  455.75   20.60
  20  -2  -1  527.85   20.50
 -20  -2   1  511.65   20.40
 -20   2   1  513.95   20.30
 -20   2   1  512.65   20.40
 -20   2   1  461.05   20.60
 -20   2   1  530.75   20.50
  20   2  -1  458.05   20.70
  18  -2  -1   13.60    1.70
  18  -2  -1   15.50    2.50
 -18  -2   1   14.50    1.60
 -18  -2   1   16.90    2.50
 -18  -2   1   17.30    2.00
 -18  -2   1   17.60    1.80
  18   2  -1   14.40    2.80
 -18   2   1   15.90    1.70
 -18   2   1   18.40    1.80
 -18   2   1   16.30    2.00
 -18   2   1   10.10    3.50
  16  -2  -1   11.80    1.50
 -16  -2   1    6.80    1.60
  16  -2  -1    6.90    2.10
 -16  -2   1   10.00    1.40
 -16  -2   1    7.50    1.50
 -16  -2   1    9.30    1.80
 -16  -2   1    8.70    1.70
  16   2  -1    9.90    1.60
 -16   2   1    7.50    1.60
 -16   2   1    9.50    1.80
 -16   2   1    6.90    1.50
 -16   2   1    8.40    1.60
 -14  -2   1    1.90    0.80
 -14  -2   1    3.90    1.20
 -14  -2   1    1.40    0.80
 -14  -2   1    1.10    0.70
 -14  -2   1    1.10    0.90
 -14  -2   1    1.80    0.70
  14  -2  -1    2.30    0.90
  14  -2  -1    1.80    0.80
 -14   2   1    0.20    0.70
  14   2  -1    1.40    0.80
 -14   2   1    2.60    1.10
 -14   2   1    1.60    0.90
 -14   2   1    1.10    1.00
 -14   2   1    2.90    0.80
  12  -2  -1  350.26   14.70
 -12  -2   1  350.76   14.60
 -12  -2   1  364.86   14.70
 -12  -2   1  363.16   14.80
  12  -2  -1  383.66   16.20
 -12  -2   1  352.66   14.50
 -12   2   1  343.97   14.70
 -12   2   1  351.36   14.70
  12   2  -1  373.36   14.90
 -12   2   1  373.76   14.70
 -12   2   1  345.17   14.70
 -12   2   1  344.07   14.60
  10  -2  -1   66.69    3.30
 -10  -2   1   63.59    3.20
  10  -2  -1   64.79    3.30
 -10  -2   1   68.19    3.20
 -10  -2   1   67.69    3.20
 -10  -2   1   63.89    3.20
 -10  -2   1   61.19    3.00
  10  -2  -1   63.09    3.10
 -10  -2   1   63.49    3.10
 -10   2   1   63.39    3.20
 -10   2   1   64.19    3.30
 -10   2   1   63.59    3.20
 -10   2   1   62.39    3.30
 -10   2   1   64.19    3.30
  10   2  -1   70.09    3.30
 -10   2   1   63.69    3.10
   8  -2  -1   23.00    1.60
  -8  -2   1   23.10    1.60
  -8  -2   1   23.20    1.70
   8  -2  -1   20.90    1.60
  -8  -2   1   20.30    1.40
  -8  -2   1   22.20    1.30
  -8  -2   1   23.40    1.60
  -8  -2   1   25.50    1.70
  -8   2   1   22.80    1.60
   8   2  -1   22.70    1.60
  -8   2   1   21.70    1.60
  -8   2   1   22.30    1.40
   8   2  -1   21.00    1.40
  -8   2   1   24.10    1.70
   6  -2  -1   10.40    1.10
  -6  -2   1    8.70    0.90
  -6  -2   1   11.10    0.80
   6  -2  -1   10.60    0.90
  -6  -2   1   11.10    1.20
  -6   2   1   11.20    1.00
   6   2  -1   11.20    1.00
  -6   2   1   11.60    0.90
  -4  -2   1  210.48    8.50
   4  -2  -1  204.98    8.50
   4  -2  -1  203.58    8.30
  -4  -2   1  207.08    8.10
   4   2  -1  191.18    8.40
  -4   2   1  203.38    8.20
  -4   2   1  209.18    8.60
   2  -2  -1  609.24   24.40
  -2  -2   1  615.74   24.50
   2  -2  -1  628.14   24.60
  -2  -2   1  623.84   24.20
   2   2  -1  597.84   24.60
  -2   2   1  620.54   24.60
   0  -2   1   78.69    3.30
   0  -2  -1   75.99    3.40
   0  -2   1   72.29    3.50
   0  -2  -1   76.19    3.40
   0   2  -1   76.89    3.50
   0   2   1   74.09    3.50
  -2  -2  -1 1580.44   61.79
   2  -2   1 1546.25   61.79
  -2  -2  -1 1571.54   61.69
   2  -2   1 1622.44   61.49
   2   2   1 1507.45   61.69
  -2   2  -1 1592.54   61.49
  -4  -2  -1   35.00    2.10
  -4  -2  -1   34.40    1.90
   4  -2   1   35.50    1.60
  -4  -2  -1   38.80    2.30
  -4  -2  -1   34.80    1.90
   4  -2   1   35.00    2.00
  -4   2  -1   29.60    2.00
   4   2   1   34.90    1.90
  -4   2  -1   32.00    1.70
   6  -2   1   95.89    4.50
  -6  -2  -1   99.39    4.40
  -6  -2  -1  101.69    4.40
  -6  -2  -1   97.49    4.40
  -6  -2  -1  100.39    4.40
  -6  -2  -1   93.99    4.10
  -6  -2  -1   98.69    4.60
  -6   2  -1   98.19    4.40
   6   2   1   99.59    4.30
  -6   2  -1   99.79    4.50
  -6   2  -1   99.69    4.30
  -6   2  -1   96.39    4.50
  -6   2  -1   95.49    4.50
  -8  -2  -1  230.38    9.50
   8  -2   1  220.48    9.40
  -8  -2  -1  226.58    9.40
   8  -2   1  230.98    9.60
  -8  -2  -1  222.38    9.30
  -8  -2  -1  222.18    9.30
  -8  -2  -1  224.38    9.40
  -8  -2  -1  223.08    9.10
  -8  -2  -1  230.28    9.40
   8   2   1  212.58    9.20
  -8   2  -1  227.28    9.30
  -8   2  -1  215.98    9.40
  -8   2  -1  228.68    9.40
  -8   2  -1  224.08    9.40
  -8   2  -1  221.48    9.40
  -8   2  -1  228.78    9.40
 -10  -2  -1  113.59    5.20
 -10  -2  -1  113.49    5.20
 -10  -2  -1  128.79    5.40
  10  -2   1  115.79    5.30
  10  -2   1  120.99    5.80
 -10  -2  -1  112.59    5.00
 -10  -2  -1  112.59    5.20
 -10  -2  -1  111.59    5.20
  10   2   1  116.69    5.40
 -10   2  -1  114.19    5.20
 -10   2  -1  111.99    5.30
 -10   2  -1  115.59    5.30
 -10   2  -1  122.59    5.30
 -10   2  -1  112.69    5.30
 -12  -2  -1  266.07   11.20
  12  -2   1  271.27   11.50
 -12  -2  -1  256.77   11.00
 -12  -2  -1  268.17   11.00
  12  -2   1  260.37   11.10
 -12  -2  -1  242.68   10.90
 -12  -2  -1  273.07   11.20
 -12   2  -1  260.27   11.10
 -12   2  -1  252.17   11.10
  12   2   1  275.77   11.30
 -12   2  -1  266.87   11.00
 -12   2  -1  278.47   11.10
 -12   2  -1  256.77   11.10
 -12   2  -1  252.97   11.00
 -14  -2  -1  125.09    6.10
  14  -2   1  113.39    5.40
 -14  -2  -1  115.79    5.50
 -14  -2  -1  114.89    5.40
 -14  -2  -1  112.79    5.30
 -14  -2  -1  114.19    5.30
 -14   2  -1  118.79    5.50
 -14   2  -1  104.59    5.40
  14   2   1  116.69    5.70
 -14   2  -1  114.29    5.50
 -14   2  -1  113.39    5.40
 -16  -2  -1  130.69    6.00
 -16  -2  -1  135.89    5.90
  16  -2   1  127.59    6.00
 -16  -2  -1  136.99    6.40
 -16  -2  -1  128.79    6.00
  16  -2   1  130.39    6.60
 -16  -2  -1  124.99    6.00
 -16   2  -1  131.39    5.90
 -16   2  -1  121.49    6.00
  16   2   1  133.29    6.40
 -16   2  -1  128.09    6.10
 -16   2  -1  121.79    6.20
  18  -2   1  244.58   11.70
 -18  -2  -1  258.07   11.50
 -18  -2  -1  272.87   12.40
 -18  -2  -1  259.47   11.70
 -18   2  -1  254.17   12.10
  18   2   1  254.67   11.50
 -18   2  -1  266.17   11.40
 -20  -2  -1  581.14   23.50
 -20  -2  -1  577.84   23.40
  20  -2   1  577.84   23.40
 -20  -2  -1  554.94   23.40
 -20   2  -1  590.94   23.50
 -20   2  -1  570.94   23.50
 -20   2  -1  575.44   23.20
 -22  -2  -1    7.70    1.30
 -22  -2  -1    9.60    1.40
  22  -2   1   10.90    1.70
 -22  -2  -1   10.10    1.40
 -22   2  -1   10.50    1.70
 -22   2  -1    9.40    1.30
 -22   2  -1    9.70    1.40
  22   2   1    5.90    1.70
 -24  -2  -1    9.20    1.40
 -24  -2  -1   12.80    1.40
  24  -2   1    9.80    2.00
  24  -2   1   10.40    1.50
 -24   2  -1   13.50    1.40
 -24   2  -1    8.70    1.80
 -23  -3   1   91.09    4.30
 -23  -3   1   92.79    4.40
  23  -3  -1   93.49    4.50
 -23  -3   1   92.39    4.30
  23  -3  -1   89.99    4.40
 -23   3   1   92.09    4.40
 -23   3   1   91.99    4.20
  23   3  -1   93.59    4.30
  21  -3  -1   12.90    1.70
 -21  -3   1    8.50    1.40
 -21  -3   1   12.60    1.60
 -21  -3   1   11.00    1.40
  21  -3  -1   10.90    1.70
 -21   3   1   12.60    1.80
 -21   3   1   10.20    1.30
  19  -3  -1   28.40    2.30
  19  -3  -1   29.20    2.20
 -19  -3   1   27.90    2.20
 -19  -3   1   23.00    4.30
 -19  -3   1   26.00    2.00
 -19  -3   1   26.80    2.20
 -19   3   1   25.30    2.00
 -19   3   1   30.10    2.30
  19   3  -1   27.50    3.40
  17  -3  -1    6.50    1.50
 -17  -3   1    7.00    1.50
 -17  -3   1    8.20    2.10
  17  -3  -1    5.40    1.90
  17  -3  -1    8.90    1.80
 -17  -3   1    6.10    1.30
 -17  -3   1    6.20    1.40
  17   3  -1    4.90    1.60
 -17   3   1    7.00    1.40
  17   3  -1    6.00    1.50
 -17   3   1    9.80    1.80
 -17   3   1    6.50    1.80
  15  -3  -1 1150.08   46.50
 -15  -3   1 1172.68   46.40
  15  -3  -1 1165.78   47.10
  15  -3  -1 1116.69   46.60
 -15  -3   1 1136.49   46.40
 -15  -3   1 1182.18   46.80
 -15  -3   1 1139.79   46.40
 -15  -3   1 1152.68   46.40
 -15   3   1 1185.48   46.40
 -15   3   1 1120.79   46.50
 -15   3   1 1227.58   46.50
 -15   3   1 1159.38   46.30
  15   3  -1 1196.48   46.60
  15   3  -1 1223.08   46.90
 -13  -3   1  767.72   31.40
 -13  -3   1  768.52   31.40
  13  -3  -1  802.22   31.70
 -13  -3   1  794.42   31.50
  13  -3  -1  825.72   32.10
 -13  -3   1  801.92   31.80
  13  -3  -1  781.02   31.50
 -13  -3   1  788.82   31.40
 -13   3   1  756.12   31.40
  13   3  -1  774.12   31.70
 -13   3   1  794.62   31.50
 -13   3   1  768.52   31.70
 -13   3   1  765.92   31.40
  13   3  -1  780.12   31.60
 -13   3   1  780.92   31.40
 -11  -3   1  167.98    7.50
 -11  -3   1  150.48    7.20
  11  -3  -1  164.38    7.30
 -11  -3   1  158.28    7.30
 -11  -3   1  158.08    7.20
 -11  -3   1  168.98    7.30
  11  -3  -1  171.98    7.50
  11  -3  -1  166.58    7.70
 -11   3   1  166.98    7.20
 -11   3   1  163.88    7.30
 -11   3   1  171.28    7.60
  11   3  -1  167.28    7.50
 -11   3   1  163.88    7.30
  -9  -3   1  229.88    9.50
  -9  -3   1  210.28    9.30
  -9  -3   1  218.48    9.20
   9  -3  -1  222.68    9.60
   9  -3  -1  209.28    9.30
  -9  -3   1  211.78    9.20
  -9  -3   1  228.08    9.40
   9  -3  -1  212.48    9.40
   9   3  -1  223.78    9.50
  -9   3   1  225.98    9.60
  -9   3   1  217.48    9.10
  -9   3   1  206.08    9.20
  -9   3   1  215.78    9.30
  -7  -3   1 1520.35   59.99
   7  -3  -1 1407.76   60.09
   7  -3  -1 1586.24   60.39
   7  -3  -1 1528.85   60.09
  -7  -3   1 1566.14   60.29
  -7  -3   1 1478.15   59.99
  -7  -3   1 1425.06   60.29
  -7   3   1 1471.85   60.09
   7   3  -1 1598.74   59.99
  -7   3   1 1590.94   60.39
   7   3  -1 1554.54   60.19
   7   3  -1 1588.44   60.09
  -7   3   1 1451.65   59.89
   5  -3  -1  409.76   17.10
   5  -3  -1  455.05   17.50
  -5  -3   1  435.26   17.20
  -5  -3   1  410.96   17.20
   5  -3  -1  420.96   17.30
  -5  -3   1  414.46   17.10
  -5  -3   1  425.46   17.10
  -5  -3   1  411.26   17.30
   5  -3  -1  429.46   17.20
   5   3  -1  414.16   17.20
  -5   3   1  415.16   17.30
   5   3  -1  435.06   17.30
  -5   3   1  429.86   17.50
  -5   3   1  414.26   17.10
   3  -3  -1    1.10    0.60
   3  -3  -1    0.30    0.90
  -3  -3   1    1.50    0.80
  -3  -3   1    0.40    0.50
  -3  -3   1    0.00    0.70
  -3  -3   1    1.80    0.80
   3  -3  -1    0.00    0.90
  -3  -3   1   -1.00    0.90
   3  -3  -1    0.00    0.80
   3  -3  -1    0.80    0.60
  -3   3   1    0.20    0.70
   3   3  -1    1.30    0.70
  -3   3   1    0.10    1.10
   3   3  -1    0.00    0.50
  -3   3   1   -0.20    0.60
   1  -3  -1  878.41   35.90
  -1  -3   1  907.01   36.00
  -1  -3   1  843.22   36.10
  -1  -3   1  919.61   35.90
   1  -3  -1  871.21   35.80
  -1  -3   1  895.01   35.90
   1  -3  -1  972.30   36.20
   1  -3  -1  901.31   36.00
   1  -3  -1  889.11   35.90
  -1  -3   1  852.81   35.80
   1  -3  -1  927.11   36.00
   1   3  -1  893.71   35.90
  -1   3   1  930.71   36.20
  -1   3   1  896.51   36.00
   1   3  -1  980.70   36.20
   1  -3   1  289.67   12.40
   1  -3   1  294.17   12.20
  -1  -3  -1  299.57   12.20
  -1  -3  -1  290.87   12.10
  -1  -3  -1  293.97   12.30
  -1  -3  -1  289.77   12.20
   1  -3   1  290.97   12.30
   1  -3   1  283.07   12.20
  -1  -3  -1  312.17   12.40
   1   3   1  306.97   12.30
  -1   3  -1  278.47   12.10
  -1   3  -1  290.77   12.20
  -1   3  -1  294.37   12.40
   1   3   1  319.27   12.50
  -3  -3  -1  126.89    5.70
  -3  -3  -1  136.09    5.90
   3  -3   1  142.19    6.10
  -3  -3  -1  126.59    5.80
  -3  -3  -1  120.99    5.80
  -3  -3  -1  132.19    5.90
   3  -3   1  127.19    5.90
   3  -3   1  127.39    5.80
  -3  -3  -1  130.09    5.70
   3   3   1  130.39    5.80
  -3   3  -1  123.69    5.80
  -3   3  -1  129.39    6.00
   3   3   1  134.19    6.00
  -3   3  -1  131.99    5.80
  -5  -3  -1   12.00    1.50
  -5  -3  -1   13.90    1.60
  -5  -3  -1   10.30    1.40
   5  -3   1   12.40    1.80
  -5  -3  -1    7.70    1.70
   5  -3   1   12.80    1.50
   5  -3   1   10.70    1.60
  -5  -3  -1   12.60    1.40
  -5   3  -1   11.50    1.60
  -5   3  -1   12.20    1.30
  -5   3  -1   12.00    1.40
  -5   3  -1   12.20    1.40
   5   3   1   11.20    1.40
   5   3   1   12.00    1.80
   7  -3   1  818.52   33.00
  -7  -3  -1  817.02   33.00
   7  -3   1  848.22   33.40
  -7  -3  -1  800.32   33.20
  -7  -3  -1  768.12   33.00
   7  -3   1  801.22   33.20
  -7  -3  -1  774.82   32.90
  -7  -3  -1  922.71   34.00
   7   3   1  870.31   33.10
  -7   3  -1  792.02   32.90
  -7   3  -1  809.22   33.00
  -7   3  -1  853.21   33.30
  -7   3  -1  875.71   32.90
  -7   3  -1  821.82   33.00
  -9  -3  -1   69.99    3.50
  -9  -3  -1   68.49    3.60
   9  -3   1   71.19    3.90
  -9  -3  -1   71.39    3.50
   9  -3   1   66.19    3.70
   9  -3   1   67.19    3.60
  -9  -3  -1   66.89    3.50
  -9  -3  -1   66.49    3.60
  -9   3  -1   67.19    3.70
  -9   3  -1   69.49    3.60
  -9   3  -1   71.79    3.60
  -9   3  -1   67.49    3.70
   9   3   1   64.99    3.80
  -9   3  -1   70.49    3.60
  -9   3  -1   65.39    3.50
 -11  -3  -1  958.20   38.30
 -11  -3  -1  918.41   39.40
 -11  -3  -1  936.91   38.40
  11  -3   1  938.71   38.60
 -11  -3  -1  967.80   38.30
  11  -3   1  983.10   38.40
 -11  -3  -1  957.20   38.60
  11  -3   1 1016.80   39.10
 -11   3  -1  993.00   38.50
 -11   3  -1  957.90   38.40
 -11   3  -1  949.60   38.30
 -11   3  -1  943.71   38.60
 -11   3  -1  954.40   38.30
  11   3   1  984.50   38.80
 -11   3  -1  967.90   38.40
  13  -3   1   32.60    2.60
 -13  -3  -1   32.00    2.20
 -13  -3  -1   30.00    2.20
 -13  -3  -1   34.90    2.30
  13  -3   1   32.10    2.40
 -13  -3  -1   33.50    2.30
 -13   3  -1   31.70    2.40
 -13   3  -1   29.80    2.70
 -13   3  -1   29.60    2.40
 -13   3  -1   33.30    2.40
 -13   3  -1   35.00    2.60
 -13   3  -1   31.40    3.00
  15  -3   1 1202.48   45.60
 -15  -3  -1  981.80   46.10
 -15  -3  -1 1195.28   46.40
 -15  -3  -1 1147.19   46.10
  15  -3   1 1071.69   46.00
 -15  -3  -1 1184.38   45.70
  15   3   1 1158.18   45.80
 -15   3  -1 1049.40   45.80
 -15   3  -1 1116.49   46.00
  15   3   1 1258.37   46.00
 -15   3  -1 1139.19   45.50
 -17  -3  -1  408.36   16.90
 -17  -3  -1  433.96   17.00
  17  -3   1  381.96   17.70
  17  -3   1  442.16   17.20
  17  -3   1  421.36   16.90
 -17  -3  -1  413.06   16.90
 -17  -3  -1  378.76   17.30
 -17   3  -1  425.06   16.90
 -17   3  -1  392.56   17.80
  17   3   1  365.76   17.40
 -17   3  -1  416.66   16.90
 -17   3  -1  423.26   16.90
  19  -3   1   61.19    3.50
 -19  -3  -1   58.59    3.30
 -19  -3  -1   63.49    3.40
 -19  -3  -1   61.09    3.30
  19  -3   1   58.69    3.50
 -19   3  -1   64.89    3.20
 -19   3  -1   63.09    3.40
 -19   3  -1   66.19    3.60
 -21  -3  -1  102.29    4.80
 -21  -3  -1  104.89    4.80
 -21  -3  -1   97.59    4.80
  21  -3   1  100.49    5.20
  21   3   1  105.39    4.90
 -21   3  -1  102.79    4.70
 -23  -3  -1  143.79    6.30
  23  -3   1  150.38    6.50
  20  -4  -1   19.70    1.90
 -20  -4   1   18.80    1.60
 -20  -4   1   20.50    1.90
 -20  -4   1   19.00    1.60
 -20   4   1   20.30    1.50
  20   4  -1   20.80    1.60
 -18  -4   1   54.49    3.00
  18  -4  -1   56.99    3.20
  18  -4  -1   54.99    3.30
 -18  -4   1   57.49    3.00
 -18  -4   1   57.89    3.00
  18   4  -1   45.90    3.70
 -18   4   1   56.89    2.90
  16  -4  -1  173.88    7.80
  16  -4  -1  169.78    7.60
 -16  -4   1  164.88    7.70
 -16  -4   1  164.98    7.50
 -16  -4   1  165.28    7.50
 -16   4   1  198.98    8.30
  16   4  -1  172.48    7.80
  14  -4  -1  356.86   14.00
  14  -4  -1  342.77   13.80
 -14  -4   1  339.37   13.70
 -14  -4   1  334.27   13.70
 -14  -4   1  291.97   14.20
 -14  -4   1  340.47   13.80
  14  -4  -1  308.77   14.60
 -14   4   1  339.27   13.70
  14   4  -1  347.37   14.00
 -14   4   1  311.07   13.60
  14   4  -1  300.67   14.30
 -12  -4   1   29.30    2.30
  12  -4  -1   34.20    2.60
  12  -4  -1   28.80    3.40
 -12  -4   1   33.00    2.30
 -12  -4   1   34.70    2.40
  12  -4  -1   34.90    2.50
 -12  -4   1   31.10    2.90
 -12  -4   1   35.20    2.30
 -12   4   1   36.60    2.40
  12   4  -1   28.20    3.20
 -12   4   1   29.00    3.20
  12   4  -1   32.20    2.60
 -12   4   1   34.00    2.40
  10  -4  -1  118.79    6.30
 -10  -4   1  121.99    5.60
 -10  -4   1  115.49    6.00
 -10  -4   1  123.79    5.60
  10  -4  -1  118.79    5.70
 -10  -4   1  124.49    5.60
 -10  -4   1  112.29    5.60
  10  -4  -1  116.59    5.80
 -10   4   1  127.99    5.80
 -10   4   1  124.99    5.60
  10   4  -1  123.49    6.20
  10   4  -1  116.29    6.10
 -10   4   1  120.19    6.30
  -8  -4   1   91.39    5.40
  -8  -4   1   86.69    4.30
  -8  -4   1   88.19    4.30
  -8  -4   1   88.29    4.30
   8  -4  -1   87.09    4.40
   8  -4  -1   88.79    4.60
  -8   4   1   88.29    4.40
   8   4  -1   86.29    4.90
   8   4  -1   86.69    4.70
   8   4  -1   90.79    4.60
  -8   4   1   90.19    4.70
  -6  -4   1    1.10    0.90
   6  -4  -1    1.70    1.00
  -6  -4   1   -0.20    0.90
   6  -4  -1    0.00    1.00
  -6  -4   1   -0.40    0.90
  -6  -4   1    1.10    0.90
  -6  -4   1    0.80    1.00
   6  -4  -1    1.20    1.10
   6   4  -1    0.20    1.40
   6   4  -1    2.40    1.00
  -6   4   1    0.30    1.00
   6   4  -1   -0.10    1.40
  -6   4   1    0.20    1.20
  -6   4   1   -0.50    0.70
  -4  -4   1    0.50    0.80
  -4  -4   1    0.80    1.10
   4  -4  -1   -1.40    0.90
   4  -4  -1   -0.70    0.80
  -4  -4   1    1.50    0.90
   4  -4  -1    0.60    1.00
  -4  -4   1    0.20    0.90
  -4  -4   1    1.40    0.90
   4   4  -1    0.90    0.70
  -4   4   1   -0.50    1.00
  -4   4   1    0.30    0.80
   4   4  -1   -0.10    1.50
   4   4  -1    0.70    1.10
  -2  -4   1  355.36   16.10
  -2  -4   1  382.76   15.80
  -2  -4   1  382.96   15.80
   2  -4  -1  369.16   16.20
  -2  -4   1  376.46   15.90
   2  -4  -1  386.36   16.00
   2  -4  -1  383.96   15.80
  -2   4   1  389.26   16.30
   2   4  -1  403.46   16.30
   2   4  -1  389.46   15.90
  -2   4   1  400.56   16.00
   0  -4  -1   17.00    1.90
   0  -4  -1   14.10    1.80
   0  -4  -1   17.90    1.60
   0  -4  -1   12.40    2.00
   0  -4   1    9.60    2.00
   0  -4   1   16.00    1.80
   0  -4   1   15.90    1.70
   0  -4   1   13.80    1.80
   0   4  -1   11.10    2.00
   0   4   1   15.60    1.70
   0   4   1   16.40    2.00
   0   4  -1   14.40    2.00
   0   4  -1   16.30    1.60
   2  -4   1  246.68   12.10
  -2  -4  -1  289.57   12.40
   2  -4   1  284.87   12.00
  -2  -4  -1  286.17   11.90
   2  -4   1  281.77   12.20
  -2  -4  -1  287.77   12.20
  -2  -4  -1  278.07   12.00
   2  -4   1  290.47   12.50
  -2   4  -1  306.87   12.60
   2   4   1  302.97   12.20
   2   4   1  293.27   12.50
  -2   4  -1  285.37   12.20
  -2   4  -1  290.77   12.20
  -4  -4  -1    1.20    0.90
   4  -4   1    1.10    1.20
  -4  -4  -1    2.40    1.00
   4  -4   1    3.00    1.20
  -4  -4  -1    2.20    0.80
   4  -4   1    0.80    0.90
  -4  -4  -1    1.20    1.10
  -4   4  -1    2.50    1.20
  -4   4  -1    2.10    0.80
  -4   4  -1    1.20    1.40
   4   4   1    2.00    1.40
   4   4   1    0.40    0.90
  -4   4  -1    1.40    1.10
   4   4   1    2.40    1.30
  -6  -4  -1   93.69    4.50
  -6  -4  -1   85.59    4.90
   6  -4   1   94.69    5.30
  -6  -4  -1   89.29    4.60
   6  -4   1   92.49    4.80
  -6  -4  -1   92.29    4.50
   6  -4   1   93.09    4.70
   6   4   1   93.59    5.10
   6   4   1   91.39    4.50
  -6   4  -1   92.29    4.60
  -6   4  -1  101.29    5.30
  -6   4  -1   94.89    4.50
   6   4   1   86.29    5.00
  -8  -4  -1   39.00    2.40
  -8  -4  -1   36.00    2.40
   8  -4   1   34.10    2.70
  -8  -4  -1   34.40    2.80
  -8  -4  -1   36.30    2.30
   8  -4   1   32.10    2.60
   8  -4   1   38.60    3.20
   8   4   1   35.10    3.10
  -8   4  -1   37.30    2.50
  -8   4  -1   37.50    3.00
  -8   4  -1   36.60    2.40
 -10  -4  -1  199.18    9.70
 -10  -4  -1  198.38    9.90
 -10  -4  -1  230.28   10.60
  10  -4   1  220.38   10.20
  10   4   1  212.98    9.90
 -10   4  -1  242.78    9.90
 -10   4  -1  205.38    9.90
 -12  -4  -1  187.58    9.50
 -12  -4  -1  217.18    9.20
 -12  -4  -1  219.08    9.10
  12  -4   1  191.58    9.90
  12  -4   1  214.38    9.40
 -12  -4  -1  217.98    9.10
 -12   4  -1  220.28    9.10
  12   4   1  200.18    9.70
  12   4   1  221.18    9.40
 -12   4  -1  183.78    9.80
 -12   4  -1  223.48    9.10
 -14  -4  -1  152.28    6.90
 -14  -4  -1  157.28    7.00
  14  -4   1  155.08    7.10
 -14  -4  -1  143.79    6.90
 -14   4  -1  146.99    6.80
 -14   4  -1  154.48    6.80
  14   4   1  155.48    7.00
 -16  -4  -1   32.60    2.10
 -16  -4  -1   34.80    2.20
  16  -4   1   27.90    2.20
  16   4   1   31.50    2.70
 -16   4  -1   33.70    2.10
 -18  -4  -1   20.30    1.60
  18  -4   1   23.80    2.00
 -18  -4  -1   21.70    1.70
 -18   4  -1   22.20    1.60
 -20  -4  -1    3.70    1.10
  20  -4   1    1.10    1.00
 -20  -4  -1    2.10    0.70
 -20   4  -1    2.50    0.70
  20   4   1    5.00    1.20
 -17  -5   1   13.00    1.40
  15  -5  -1   10.70    1.50
 -15  -5   1   12.40    1.30
 -15   5   1   10.20    2.20
  15   5  -1    9.10    1.60
 -15   5   1   12.50    1.60
 -13  -5   1    3.40    1.20
  13  -5  -1    2.70    1.00
 -13  -5   1    2.10    0.80
 -13   5   1    2.70    0.90
 -13   5   1    6.20    1.60
  13   5  -1    2.60    1.00
  11  -5  -1    1.20    1.70
 -11  -5   1    2.70    1.30
 -11  -5   1   -0.50    0.80
 -11   5   1    0.90    0.80
  11   5  -1    1.00    0.90
  -9  -5   1   93.69    4.60
   9  -5  -1   96.99    4.70
  -9  -5   1   96.09    4.70
   9  -5  -1   96.79    4.70
  -9   5   1   95.79    4.70
   9   5  -1   98.09    4.90
   7  -5  -1   27.20    2.10
  -7  -5   1   22.40    3.10
  -7  -5   1   23.00    2.10
   7  -5  -1   23.50    2.10
   7   5  -1   22.70    2.10
  -7   5   1   25.10    2.00
  -5  -5   1  127.09    5.90
   5  -5  -1  131.49    5.90
  -5  -5   1  116.49    5.70
   5  -5  -1  122.69    5.80
  -5   5   1  128.19    5.90
   5   5  -1  123.19    5.80
   5   5  -1  120.29    6.00
   3  -5  -1  200.28    8.60
   3  -5  -1  202.68    8.40
  -3  -5   1  220.78    8.90
  -3  -5   1  172.98    9.00
   3  -5  -1  167.08    9.00
  -3  -5   1  186.78    8.30
   3   5  -1  197.28    8.40
  -3   5   1  194.08    8.60
  -3   5   1  192.88    8.50
  -3   5   1  176.48    9.20
   3   5  -1  194.98    8.60
   1  -5  -1    2.40    0.90
  -1  -5   1   -0.10    1.50
  -1  -5   1    2.10    0.80
   1  -5  -1    1.70    1.70
   1  -5  -1    1.50    1.00
  -1   5   1    2.00    2.20
   1   5  -1    2.00    1.10
  -1   5   1    0.40    0.80
  -1   5   1    1.20    1.20
   1   5  -1    2.40    0.80
   1   5  -1    0.00    1.90
   1  -5   1    3.20    1.70
   1  -5   1    3.30    1.10
  -1  -5  -1    1.80    1.00
  -1  -5  -1    4.40    1.10
  -1  -5  -1    0.80    1.70
  -1   5  -1    1.10    1.30
   1   5   1    0.20    2.10
   1   5   1    0.90    0.80
   1   5   1    2.70    1.10
  -1   5  -1    4.80    1.90
  -1   5  -1    1.90    0.80
  -3  -5  -1  123.39    5.70
  -3  -5  -1  118.49    5.80
   3  -5   1  123.89    5.90
  -3   5  -1  125.59    5.80
   3   5   1  123.79    5.90
   3   5   1  121.29    5.70
  -5  -5  -1  281.67   11.60
  -5  -5  -1  270.57   11.50
   5  -5   1  260.37   11.80
  -5  -5  -1  303.37   12.10
   5   5   1  272.67   12.10
  -5   5  -1  275.37   11.70
   5   5   1  275.77   11.70
  -7  -5  -1    4.60    1.10
  -7  -5  -1    4.50    1.30
  -7  -5  -1    4.30    1.30
   7  -5   1    5.00    1.40
   7   5   1    3.00    1.00
  -7   5  -1    4.80    1.40
   9  -5   1    7.80    1.50
  -9  -5  -1    6.00    1.50
  -9  -5  -1    6.40    1.50
  -9  -5  -1   10.90    1.40
   9   5   1   11.10    1.60
  -9   5  -1   10.80    1.40
 -11  -5  -1    3.00    1.10
 -11  -5  -1    3.10    0.80
  11  -5   1    1.20    0.80
 -11   5  -1    5.80    1.60
  11   5   1    2.70    0.90
 -11   5  -1    3.40    0.90
 -13  -5  -1    0.50    0.80
 -13  -5  -1    1.50    0.70
  13  -5   1    1.00    0.80
 -13   5  -1    0.80    1.00
 -13   5  -1    1.40    1.00
  13   5   1    0.80    1.00
  15  -5   1    4.30    1.40
 -15  -5  -1    6.60    1.30
  -8  -6   1    0.00    1.00
  -8   6   1    0.80    0.80
  -6  -6   1   37.10    2.20
   6  -6  -1   38.70    2.30
   6   6  -1   35.60    2.30
  -6   6   1   36.10    2.10
  -4  -6   1  322.57   13.30
   4  -6  -1  329.77   13.40
   4   6  -1  321.67   13.40
  -4   6   1  331.27   13.30
  -2  -6   1    0.70    0.80
   2  -6  -1    0.40    0.80
  -2   6   1   -0.40    0.80
   2   6  -1   -0.20    1.00
   0  -6   1    5.40    1.20
   0  -6  -1    2.30    0.80
   0   6  -1    4.20    1.40
   0   6   1    2.50    0.90
   2  -6   1   98.39    4.40
  -2  -6  -1   99.29    4.40
   2   6   1   89.59    4.60
  -2   6  -1   94.89    4.40
  -4  -6  -1  344.77   13.50
   4  -6   1  309.97   13.50
  -4   6  -1  336.67   13.50
   4   6   1  334.17   13.60
   6  -6   1   63.79    3.20
  -6  -6  -1   64.09    3.20
   6   6   1   61.39    3.80
  -6   6  -1   62.39    3.10
 -28   0   2   67.69    3.50
 -28   0   2   68.19    3.40
  28   0  -2   69.69    3.40
 -26   0   2  472.35   19.40
 -26   0   2  485.15   19.50
 -26   0   2  472.75   19.40
  26   0  -2  474.05   19.40
 -24   0   2  262.27   11.60
 -24   0   2  294.17   12.80
 -24   0   2  260.97   11.60
 -24   0   2  267.87   11.60
  22   0  -2   80.99    4.40
 -22   0   2   86.99    4.70
 -22   0   2   85.89    4.40
 -22   0   2   85.39    4.30
 -22   0   2   78.59    4.20
  22   0  -2   79.39    4.70
 -20   0   2   78.39    4.10
  20   0  -2   81.99    4.50
 -20   0   2   79.79    4.20
 -20   0   2   83.79    4.30
 -20   0   2   77.89    4.10
  20   0  -2   80.39    4.10
 -18   0   2   36.30    3.00
  18   0  -2   37.10    2.40
 -18   0   2   33.50    2.30
 -18   0   2   32.70    2.20
 -18   0   2   29.60    2.10
  18   0  -2   31.90    2.30
 -18   0   2   32.20    2.20
 -16   0   2  110.69    5.00
 -16   0   2   99.09    5.60
  16   0  -2  114.89    5.00
 -16   0   2  102.99    4.90
 -16   0   2  109.39    5.00
  16   0  -2  107.69    4.90
 -16   0   2  103.79    5.00
 -16   0   2  108.19    5.00
 -14   0   2   74.79    4.00
 -14   0   2   73.59    3.60
  14   0  -2   73.19    3.50
  14   0  -2   68.89    3.60
 -14   0   2   80.59    3.60
 -14   0   2   74.99    3.60
 -14   0   2   74.19    3.60
 -14   0   2   74.19    3.60
 -14   0   2   73.99    3.60
 -12   0   2   38.90    2.10
 -12   0   2   38.20    2.20
 -12   0   2   37.20    2.20
 -12   0   2   37.10    2.00
 -12   0   2   37.10    2.00
  12   0  -2   36.60    2.00
  10   0  -2   77.59    3.40
 -10   0   2   74.89    3.30
 -10   0   2   74.49    3.30
   8   0  -2    0.40    0.40
  -8   0   2    0.40    0.30
  -8   0   2    0.00    0.20
   6   0  -2  353.86   14.60
  -6   0   2  375.86   14.50
  -6   0   2  372.56   14.50
   4   0  -2  895.31   35.10
  -4   0   2  942.21   35.20
   4   0  -2  810.22   34.90
  -4   0   2  914.91   35.10
   2   0  -2   10.00    0.50
   2   0  -2    9.10    0.50
   0   0  -2 2217.68   91.79
   0   0  -2 2422.36   91.79
   0   0  -2 2398.46   91.69
   0   0  -2 2299.77   91.59
  -4   0  -2 2000.20   80.69
  -4   0  -2 2090.89   80.89
  -4   0  -2 2057.89   80.49
  -6   0  -2   31.40    1.60
  -6   0  -2   29.70    1.60
  -6   0  -2   31.60    1.50
   6   0   2   30.10    1.60
  -8   0  -2 1039.00   40.80
  -8   0  -2  992.70   40.60
   8   0   2 1059.49   40.70
  -8   0  -2 1042.20   40.80
 -10   0  -2 3375.26  133.69
 -10   0  -2 3545.65  133.69
 -10   0  -2 3488.55  133.69
 -10   0  -2 3148.49  133.69
 -10   0  -2 3385.56  133.69
 -10   0  -2 3522.25  135.09
  10   0   2 3424.06  134.69
 -12   0  -2  274.17   11.70
  12   0   2  287.97   11.80
 -12   0  -2  290.87   11.90
 -12   0  -2  277.97   11.90
 -12   0  -2  282.97   11.90
 -12   0  -2  292.17   11.90
 -12   0  -2  300.47   11.90
  14   0   2  100.09    4.60
 -14   0  -2  100.29    4.70
 -14   0  -2   95.49    4.60
 -14   0  -2   90.79    4.50
 -14   0  -2   94.09    4.60
 -14   0  -2   96.49    4.60
 -14   0  -2   94.79    4.50
 -16   0  -2  100.59    4.90
 -16   0  -2   97.09    4.80
 -16   0  -2  101.49    4.80
 -16   0  -2  102.69    5.20
 -16   0  -2   97.79    4.90
 -18   0  -2    9.40    1.50
 -18   0  -2   11.90    2.10
 -18   0  -2    8.60    1.50
 -18   0  -2   13.00    1.60
 -20   0  -2  144.29    6.50
 -20   0  -2  147.29    6.50
  20   0   2  123.39    7.00
 -20   0  -2  141.39    6.50
 -20   0  -2  133.89    6.90
 -22   0  -2  838.82   32.70
 -22   0  -2  814.12   32.70
 -22   0  -2  786.92   32.70
 -24   0  -2   21.40    1.80
 -24   0  -2   19.40    2.60
  24   0   2   19.60    1.60
 -27  -1   2    4.40    1.30
 -27  -1   2    1.50    0.70
  27  -1  -2    1.30    0.70
 -27  -1   2    1.30    1.10
 -27   1   2    2.10    0.80
 -27   1   2    2.30    0.90
 -25  -1   2   45.60    2.80
  25  -1  -2   41.30    2.60
 -25  -1   2   41.30    2.70
 -25  -1   2   42.10    2.60
  25   1  -2   40.90    2.80
 -25   1   2   46.30    2.80
 -25   1   2   42.90    2.70
 -23  -1   2  187.18    7.90
  23  -1  -2  181.38    7.90
 -23  -1   2  180.08    7.90
 -23  -1   2  155.78    8.40
  23  -1  -2  164.98    8.70
  23   1  -2  155.28    8.60
 -23   1   2  194.78    8.00
 -23   1   2  159.98    8.20
 -23   1   2  183.58    7.90
  23   1  -2  185.38    7.80
 -23   1   2  184.08    8.00
 -21  -1   2   12.00    1.70
 -21  -1   2   11.40    1.50
  21  -1  -2   10.60    2.50
  21  -1  -2   12.00    1.50
 -21  -1   2   14.20    1.60
 -21  -1   2   12.10    1.50
 -21  -1   2   15.10    2.20
 -21   1   2   13.90    1.80
 -21   1   2   15.20    1.90
 -21   1   2   13.60    1.70
 -21   1   2   13.00    1.60
  21   1  -2   10.10    2.10
 -21   1   2   10.50    2.10
  21   1  -2   12.60    1.60
 -19  -1   2  271.97   11.70
  19  -1  -2  274.37   12.00
 -19  -1   2  279.77   11.90
 -19  -1   2  267.97   11.60
 -19  -1   2  279.47   11.70
 -19  -1   2  272.57   11.70
 -19  -1   2  286.97   11.80
 -19   1   2  275.27   11.70
  19   1  -2  276.47   11.90
 -19   1   2  276.37   11.90
 -19   1   2  272.87   11.80
 -19   1   2  273.67   11.70
 -19   1   2  270.37   11.50
 -17  -1   2  459.45   18.90
  17  -1  -2  483.35   19.10
 -17  -1   2  462.65   19.00
 -17  -1   2  432.06   18.90
 -17  -1   2  454.15   18.90
 -17  -1   2  451.55   18.90
  17  -1  -2  476.65   18.90
 -17  -1   2  484.35   19.00
  17   1  -2  491.35   19.10
 -17   1   2  483.85   19.30
 -17   1   2  454.95   18.90
 -17   1   2  440.36   18.90
 -17   1   2  458.65   19.00
 -17   1   2  448.76   18.80
  15  -1  -2   75.19    3.60
  15  -1  -2   69.09    3.40
 -15  -1   2   73.59    3.50
 -15  -1   2   56.69    3.80
 -15  -1   2   69.19    3.40
 -15  -1   2   70.49    3.50
 -15  -1   2   65.79    3.40
 -15  -1   2   62.79    3.50
 -15   1   2   67.99    3.50
 -15   1   2   73.89    3.50
 -15   1   2   73.59    3.50
 -15   1   2   66.29    3.50
 -15   1   2   67.89    3.40
  15   1  -2   74.09    3.60
 -13  -1   2  545.35   22.10
 -13  -1   2  563.74   22.10
 -13  -1   2  566.84   22.10
  13  -1  -2  554.14   22.00
  13  -1  -2  551.24   22.20
 -13  -1   2  537.65   22.10
 -13  -1   2  510.25   22.10
 -13  -1   2  537.35   22.00
 -13   1   2  556.84   22.10
 -13   1   2  523.25   21.80
 -13   1   2  573.14   22.20
 -13   1   2  554.34   22.10
  13   1  -2  561.54   22.70
 -13   1   2  569.24   22.10
 -11  -1   2 1168.78   46.00
  11  -1  -2 1120.29   45.90
  11  -1  -2 1150.48   46.00
 -11  -1   2 1196.78   46.00
 -11  -1   2 1235.48   46.00
 -11  -1   2 1213.28   46.00
 -11  -1   2 1234.48   46.00
 -11  -1   2 1109.49   45.90
  11   1  -2 1132.99   46.10
 -11   1   2 1148.19   46.00
 -11   1   2 1164.08   46.00
 -11   1   2 1101.19   45.90
 -11   1   2 1188.48   46.00
  -9  -1   2   39.40    2.30
  -9  -1   2   40.30    1.90
   9  -1  -2   38.90    2.00
   9  -1  -2   40.10    1.90
  -9   1   2   40.80    2.00
   9   1  -2   38.40    2.10
  -9   1   2   40.50    2.00
  -7  -1   2 3279.97  144.09
  -7  -1   2 3709.83  144.19
   7  -1  -2 3697.33  144.49
   7  -1  -2 3760.82  144.09
  -7   1   2 3762.12  144.39
   7   1  -2 3785.42  143.69
   7   1  -2 3677.93  144.49
  -7   1   2 3639.54  144.39
  -5  -1   2 9064.69  347.97
  -5  -1   2 8762.02  348.37
   5  -1  -2 9505.35  348.47
   5  -1  -2 8235.18  348.27
   5   1  -2 9321.57  347.97
  -5   1   2 8874.71  348.47
  -5   1   2 8588.84  347.87
   5   1  -2 8744.92  348.37
   3  -1  -2  670.73   26.00
   3  -1  -2  669.03   26.00
  -3  -1   2  625.44   26.00
  -3  -1   2  676.83   25.90
   3   1  -2  658.13   25.90
  -3   1   2  666.63   25.80
  -3   1   2  646.94   26.00
  -1  -1   2  113.89    5.00
   1  -1  -2  117.99    4.90
   1  -1  -2  121.39    4.90
  -1   1   2  110.39    4.90
  -1   1   2  120.29    4.70
   1   1  -2  121.29    4.80
   1   1  -2  124.99    4.80
  -1  -1  -2 1749.92   69.29
  -1  -1  -2 1846.22   68.59
   1  -1   2 1785.92   69.29
  -1  -1  -2 1848.72   69.29
  -1   1  -2 1740.43   68.89
  -1   1  -2 1548.05   68.69
  -3  -1  -2   30.80    1.60
  -3  -1  -2   31.00    1.40
  -3  -1  -2   33.00    1.60
  -3   1  -2   33.60    1.60
  -3   1  -2   29.10    1.60
  -5  -1  -2  253.47   10.10
  -5  -1  -2  251.57   10.30
   5  -1   2  248.88   10.30
  -5  -1  -2  257.17   10.30
  -5   1  -2  263.77   10.30
  -5   1  -2  243.68   10.20
  -7  -1  -2  915.31   36.30
   7  -1   2  876.51   36.30
  -7  -1  -2  937.11   36.10
   7  -1   2  947.71   35.90
  -7   1  -2  888.51   36.30
  -7   1  -2  935.61   36.20
  -9  -1  -2   23.10    1.70
   9  -1   2   23.20    1.60
  -9  -1  -2   24.60    1.50
  -9  -1  -2   21.80    1.50
  -9  -1  -2   26.80    1.70
  -9  -1  -2   23.60    1.60
  -9  -1  -2   23.70    1.60
  -9   1  -2   21.90    1.50
  -9   1  -2   22.20    1.80
  -9   1  -2   25.20    1.70
  -9   1  -2   19.90    1.80
  -9   1  -2   23.80    1.50
  -9   1  -2   25.20    1.80
 -11  -1  -2   90.59    4.30
  11  -1   2   92.29    4.40
 -11  -1  -2   90.39    4.20
 -11  -1  -2   89.69    4.20
 -11  -1  -2   93.69    4.30
 -11  -1  -2   88.39    4.20
 -11  -1  -2   88.79    4.20
 -11  -1  -2   89.29    4.20
 -11   1  -2   89.09    4.30
 -11   1  -2   84.39    4.30
 -11   1  -2   95.29    4.40
 -11   1  -2   90.09    4.20
  11   1   2   97.09    4.40
 -11   1  -2   93.89    4.40
 -11   1  -2   93.59    4.10
  13  -1   2   13.80    1.60
 -13  -1  -2   15.10    1.50
 -13  -1  -2   13.50    1.40
 -13  -1  -2   13.70    1.50
 -13  -1  -2   14.40    1.50
 -13  -1  -2   15.00    1.40
 -13  -1  -2   14.10    1.50
 -13   1  -2   14.50    1.50
 -13   1  -2   15.70    1.40
 -13   1  -2   13.70    1.50
 -13   1  -2   13.50    1.40
 -13   1  -2   14.00    1.50
  13   1   2   16.10    1.60
 -15  -1  -2    7.00    1.20
 -15  -1  -2    7.00    1.60
 -15  -1  -2    7.00    1.30
 -15  -1  -2    6.20    1.50
 -15  -1  -2    7.00    1.70
  15  -1   2    6.80    1.70
 -15   1  -2    6.40    1.30
  15   1   2    4.40    1.60
 -15   1  -2    5.40    1.50
 -15   1  -2    4.20    1.40
 -15   1  -2    7.50    1.30
 -15   1  -2    6.40    1.30
 -17  -1  -2    1.20    0.70
 -17  -1  -2   -0.20    0.90
 -17  -1  -2   -0.10    1.20
  17  -1   2    2.10    1.70
 -17  -1  -2   -0.40    0.70
 -17  -1  -2   -0.70    0.80
 -17   1  -2    0.30    0.90
 -17   1  -2    0.40    0.80
  17   1   2    1.90    1.40
 -17   1  -2    1.20    0.80
 -17   1  -2    0.40    1.20
 -17   1  -2   -0.50    0.80
 -19  -1  -2    2.80    1.90
  19  -1   2    2.70    1.70
 -19  -1  -2    1.20    0.80
 -19  -1  -2    4.30    1.30
  19  -1   2    3.00    1.00
 -19  -1  -2    5.20    1.30
 -19  -1  -2    5.60    1.70
 -19   1  -2    2.20    0.80
  19   1   2    0.50    1.30
 -19   1  -2    0.90    0.90
 -19   1  -2    5.50    1.90
 -19   1  -2    3.80    1.00
 -19   1  -2    4.00    1.20
  21  -1   2   92.59    4.50
 -21  -1  -2   88.99    5.00
 -21  -1  -2   89.79    4.60
 -21  -1  -2   95.29    4.50
 -21  -1  -2   93.49    4.80
 -21   1  -2   90.59    4.60
 -21   1  -2   92.29    4.60
 -21   1  -2   91.59    4.60
 -23  -1  -2   38.10    2.70
  23  -1   2   36.90    2.60
 -23  -1  -2   39.40    2.40
 -23  -1  -2   35.50    2.30
 -23   1  -2   38.40    2.30
 -23   1  -2   39.40    2.40
 -25  -1  -2   56.69    2.80
 -25  -1  -2   50.99    2.80
 -25   1  -2   50.89    2.80
  25   1   2   51.89    2.70
 -25   1  -2   54.49    2.80
  26  -2  -2    3.00    0.90
 -26  -2   2    3.50    1.00
  26  -2  -2    2.10    1.10
  26   2  -2    0.80    1.10
 -26   2   2    3.70    1.60
 -24  -2   2   53.69    3.00
 -24  -2   2   50.39    2.90
  24  -2  -2   48.90    2.90
 -24  -2   2   53.49    3.00
 -24   2   2   49.90    2.90
  24   2  -2   53.79    2.90
 -24   2   2   50.79    3.00
 -24   2   2   50.69    3.30
 -22  -2   2  247.18   10.60
  22  -2  -2  240.48   12.10
  22  -2  -2  252.47   10.70
 -22  -2   2  218.78   10.90
 -22  -2   2  251.87   10.60
 -22  -2   2  238.18   10.60
 -22   2   2  272.67   10.90
 -22   2   2  263.57   10.50
 -22   2   2  246.18   10.50
  22   2  -2  225.68   11.10
 -22   2   2  222.08   11.00
  22   2  -2  261.07   10.50
  20  -2  -2   38.80    2.60
 -20  -2   2   35.60    3.00
 -20  -2   2   35.50    2.40
 -20  -2   2   38.30    2.50
  20  -2  -2   39.90    3.50
 -20  -2   2   38.70    2.50
  20   2  -2   34.00    3.00
 -20   2   2   39.30    2.60
 -20   2   2   38.10    2.60
 -20   2   2   35.00    3.00
 -20   2   2   40.10    2.50
 -18  -2   2 1303.67   50.49
  18  -2  -2 1349.96   50.79
 -18  -2   2 1234.88   50.19
 -18  -2   2 1254.57   50.09
 -18  -2   2 1151.78   50.59
 -18  -2   2 1249.07   50.29
 -18  -2   2 1259.47   50.29
  18  -2  -2 1234.78   50.19
 -18   2   2 1272.17   50.29
 -18   2   2 1289.17   50.39
  18   2  -2 1338.37   50.59
 -18   2   2 1230.18   50.19
 -18   2   2 1253.17   50.19
 -16  -2   2    2.30    0.80
 -16  -2   2    5.00    1.80
  16  -2  -2    1.60    1.00
 -16  -2   2    3.30    1.10
  16  -2  -2    2.90    0.90
 -16  -2   2    2.10    0.80
 -16  -2   2    4.50    1.30
 -16  -2   2    2.30    0.80
 -16   2   2    5.80    1.90
 -16   2   2    1.60    1.00
 -16   2   2    4.00    1.40
 -16   2   2    1.70    1.00
  16   2  -2    2.80    1.40
 -14  -2   2   14.80    1.40
 -14  -2   2   13.00    1.30
 -14  -2   2   12.10    1.40
 -14  -2   2   11.90    1.50
 -14  -2   2   14.00    1.50
 -14  -2   2   12.40    2.10
  14  -2  -2   11.50    1.50
  14  -2  -2   13.40    1.50
 -14  -2   2   12.30    1.30
 -14   2   2   13.80    1.80
 -14   2   2   11.80    1.60
  14   2  -2   12.40    1.40
 -14   2   2   10.20    1.40
 -14   2   2    9.70    2.10
 -14   2   2   13.50    1.40
  14   2  -2   12.80    1.80
  12  -2  -2    3.80    0.90
 -12  -2   2    3.90    1.10
 -12  -2   2    4.50    1.00
 -12  -2   2    5.30    1.00
 -12  -2   2    4.40    1.00
 -12  -2   2    6.40    1.10
  12  -2  -2    4.50    1.20
 -12  -2   2    4.30    1.10
  12  -2  -2    4.40    1.30
 -12   2   2    3.60    1.00
  12   2  -2    4.70    1.10
 -12   2   2    4.00    1.20
  12   2  -2    5.20    1.20
 -12   2   2    7.70    1.20
 -12   2   2    5.10    0.90
 -12   2   2    5.20    1.10
 -12   2   2    7.70    1.40
 -10  -2   2 1535.35   56.39
 -10  -2   2 1473.35   56.39
 -10  -2   2 1443.36   56.39
  10  -2  -2 1422.36   56.29
 -10  -2   2 1487.25   56.39
  10  -2  -2 1377.36   56.49
  10  -2  -2 1470.25   56.39
 -10  -2   2 1382.76   56.19
 -10  -2   2 1371.96   56.49
 -10   2   2 1431.76   56.49
 -10   2   2 1408.86   56.39
 -10   2   2 1457.55   56.39
 -10   2   2 1356.76   56.29
 -10   2   2 1439.56   56.39
  10   2  -2 1394.96   56.09
  -8  -2   2    1.20    0.70
  -8  -2   2    0.90    0.60
   8  -2  -2    0.00    0.70
  -8  -2   2    0.00    0.40
  -8  -2   2    1.00    0.80
  -8  -2   2    1.00    0.70
   8  -2  -2   -0.30    0.50
  -8  -2   2   -0.10    0.40
   8   2  -2    0.70    0.50
  -8   2   2    0.20    0.50
  -8   2   2    1.60    0.70
   8   2  -2   -0.20    0.50
  -8   2   2    0.10    0.40
  -8   2   2   -1.20    0.70
  -6  -2   2   19.60    1.10
   6  -2  -2   20.50    1.40
   6  -2  -2   20.50    1.30
  -6  -2   2   18.90    1.30
   6   2  -2   20.00    1.30
   6   2  -2   19.80    1.40
  -6   2   2   21.60    1.20
  -6   2   2   19.40    1.40
   4  -2  -2  238.98    9.70
  -4  -2   2  240.38    9.50
  -4  -2   2  244.68   10.20
   4  -2  -2  233.48    9.70
   4   2  -2  234.48    9.70
   4   2  -2  234.28    9.70
  -4   2   2  234.18    9.80
  -4   2   2  233.98    9.40
  -2  -2   2    0.20    0.30
  -2  -2   2    0.00    0.30
   2  -2  -2    0.60    0.40
   2  -2  -2    0.50    0.40
   2   2  -2    0.20    0.30
  -2   2   2    0.20    0.40
   0  -2  -2  384.46   17.10
   0  -2  -2  433.86   16.90
   0  -2   2  424.66   17.00
   0   2  -2  421.16   17.00
   0   2   2  441.46   17.00
   2  -2   2   76.79    3.60
  -2  -2  -2   77.89    3.60
  -2  -2  -2   79.99    3.60
  -2   2  -2   73.99    3.20
   2   2   2   76.09    3.60
  -2   2  -2   84.49    3.40
  -2   2  -2   76.89    3.60
  -4  -2  -2  188.28    8.70
  -4  -2  -2  213.58    8.70
  -4  -2  -2  209.58    8.60
  -4  -2  -2  212.88    8.60
  -4  -2  -2  212.88    8.80
  -4  -2  -2  199.18    8.70
   4  -2   2  206.98    8.80
  -4   2  -2  208.28    8.50
  -4   2  -2  208.48    8.60
   4   2   2  203.08    8.60
  -4   2  -2  215.28    8.70
  -4   2  -2  204.98    8.70
  -4   2  -2  214.28    8.80
  -6  -2  -2   21.20    1.70
  -6  -2  -2   22.70    1.50
   6  -2   2   22.10    1.60
  -6  -2  -2   20.60    1.60
  -6  -2  -2   24.00    1.60
  -6  -2  -2   20.70    1.70
  -6  -2  -2   21.90    1.60
  -6   2  -2   20.20    1.70
  -6   2  -2   19.80    1.80
   6   2   2   21.40    1.50
  -6   2  -2   20.50    1.40
  -6   2  -2   20.10    1.50
  -6   2  -2   19.70    1.60
  -6   2  -2   22.70    1.70
  -8  -2  -2  253.57   10.90
  -8  -2  -2  257.47   10.80
   8  -2   2  252.27   10.80
  -8  -2  -2  257.97   10.90
  -8  -2  -2  256.97   10.80
   8  -2   2  275.27   11.20
  -8  -2  -2  264.37   10.90
  -8  -2  -2  276.57   11.00
  -8   2  -2  257.87   10.80
  -8   2  -2  272.37   10.90
  -8   2  -2  262.77   10.90
  -8   2  -2  266.67   10.90
  -8   2  -2  263.67   11.00
   8   2   2  261.47   10.80
  -8   2  -2  249.78   10.90
  10  -2   2  125.49    5.70
 -10  -2  -2  127.69    5.80
 -10  -2  -2  123.99    5.70
 -10  -2  -2  130.09    5.90
 -10  -2  -2  122.79    5.70
 -10  -2  -2  118.79    5.70
 -10  -2  -2  124.59    5.60
 -10   2  -2  132.59    5.80
 -10   2  -2  123.89    5.70
 -10   2  -2  130.69    5.70
 -10   2  -2  129.99    5.70
  10   2   2  132.39    6.00
 -12  -2  -2  389.36   16.00
 -12  -2  -2  400.16   15.80
 -12  -2  -2  375.06   15.80
 -12  -2  -2  372.06   15.80
 -12  -2  -2  382.66   15.80
  12  -2   2  398.46   16.30
  12  -2   2  395.46   15.80
 -12   2  -2  374.36   15.80
 -12   2  -2  350.86   15.80
 -12   2  -2  378.96   15.90
 -12   2  -2  380.36   15.90
 -12   2  -2  406.66   15.90
  12   2   2  395.56   16.10
 -14  -2  -2  115.49    5.40
 -14  -2  -2  119.49    5.70
 -14  -2  -2  112.39    5.40
  14  -2   2  118.49    5.40
 -14  -2  -2  116.79    5.40
  14  -2   2  109.39    5.80
 -14  -2  -2  111.79    5.30
 -14   2  -2  109.39    5.50
 -14   2  -2  109.79    5.40
  14   2   2  120.99    5.80
 -14   2  -2  113.49    5.30
 -16  -2  -2  238.18   10.30
 -16  -2  -2  235.28   10.30
 -16  -2  -2  238.48   10.20
 -16  -2  -2  250.27   10.20
 -16  -2  -2  228.88   10.50
  16  -2   2  209.08   10.70
  16  -2   2  241.98   10.20
 -16   2  -2  239.58   10.30
 -16   2  -2  244.78   10.60
 -16   2  -2  246.28   10.20
 -16   2  -2  251.67   10.40
  16   2   2  224.48   10.60
 -18  -2  -2    1.30    0.80
 -18  -2  -2   -0.10    0.80
  18  -2   2    0.90    1.00
 -18  -2  -2   -0.80    0.80
  18  -2   2    0.40    1.70
 -18  -2  -2   -0.20    1.40
 -18   2  -2   -1.50    1.50
 -18   2  -2    1.60    0.80
 -18   2  -2    0.60    0.80
 -18   2  -2    0.70    0.80
  18   2   2   -0.10    1.90
  20  -2   2   85.09    4.40
 -20  -2  -2   88.89    4.30
 -20  -2  -2   84.49    4.30
 -20  -2  -2   88.39    4.40
 -20   2  -2   86.09    4.20
 -20   2  -2   83.49    4.40
 -20   2  -2   90.89    4.40
 -22  -2  -2  195.48    8.10
  22  -2   2  185.98    8.30
 -22  -2  -2  191.68    8.10
 -22  -2  -2  197.48    8.20
 -22   2  -2  196.98    8.20
  22   2   2  181.88    8.10
 -22   2  -2  184.48    7.90
 -22   2  -2  171.78    8.20
 -24  -2  -2    8.10    1.10
  24  -2   2    8.90    1.50
 -24  -2  -2    6.00    1.50
 -24   2  -2    6.00    1.20
 -25  -3   2   80.29    3.80
 -25  -3   2   77.29    3.80
 -25   3   2   83.09    3.70
  25   3  -2   78.59    3.80
  23  -3  -2    4.30    1.20
  23  -3  -2    2.60    1.30
 -23  -3   2    3.90    1.20
 -23  -3   2    4.70    1.20
 -23  -3   2    3.70    0.90
 -23   3   2    4.40    1.20
  23   3  -2    5.90    1.20
 -23   3   2    2.60    1.10
  21  -3  -2   50.89    3.20
 -21  -3   2   51.49    3.00
 -21  -3   2   55.89    3.00
 -21  -3   2   50.99    2.90
  21  -3  -2   53.49    3.10
 -21   3   2   50.49    2.90
 -21   3   2   50.79    3.10
  19  -3  -2   38.80    4.30
 -19  -3   2   42.70    2.70
 -19  -3   2   42.10    2.60
 -19  -3   2   38.20    3.50
  19  -3  -2   40.80    2.80
 -19  -3   2   44.40    2.70
  19  -3  -2   43.50    2.70
 -19   3   2   44.00    2.70
 -19   3   2   41.70    2.80
  19   3  -2   39.90    3.50
  17  -3  -2  476.25   20.40
 -17  -3   2  512.05   20.50
 -17  -3   2  487.15   20.30
 -17  -3   2  498.45   20.40
  17  -3  -2  503.55   21.10
  17  -3  -2  515.35   20.60
 -17  -3   2  500.65   20.80
 -17   3   2  498.65   20.40
 -17   3   2  506.25   20.40
 -17   3   2  476.45   20.70
  17   3  -2  508.35   20.50
  17   3  -2  491.35   20.80
 -15  -3   2    7.00    1.40
  15  -3  -2    4.70    1.40
  15  -3  -2    5.80    2.10
  15  -3  -2    5.20    1.60
 -15  -3   2    9.00    1.40
 -15  -3   2    4.60    1.40
 -15  -3   2    6.80    1.30
 -15  -3   2    7.20    1.70
  15   3  -2    9.60    1.70
 -15   3   2    5.80    1.40
  15   3  -2    4.90    1.70
 -15   3   2    5.40    1.10
 -15   3   2    5.80    1.70
 -15   3   2    4.60    1.10
 -15   3   2    7.30    2.00
 -13  -3   2  166.38    7.10
  13  -3  -2  156.28    7.60
 -13  -3   2  161.58    7.20
  13  -3  -2  151.08    7.20
 -13  -3   2  166.78    7.40
 -13  -3   2  160.78    7.20
 -13  -3   2  160.88    7.20
  13  -3  -2  163.08    7.40
 -13   3   2  162.38    7.20
  13   3  -2  164.38    7.50
 -13   3   2  158.68    7.40
 -13   3   2  156.18    7.20
 -13   3   2  163.18    7.20
  13   3  -2  155.88    7.30
 -11  -3   2   85.89    4.30
 -11  -3   2   92.49    5.40
  11  -3  -2   89.39    4.50
 -11  -3   2   90.69    4.40
 -11  -3   2   91.99    4.40
  11  -3  -2   85.59    4.70
  11  -3  -2   87.79    4.60
 -11  -3   2   98.69    4.60
 -11   3   2   91.59    4.40
 -11   3   2  103.69    4.80
  11   3  -2   95.49    4.70
  11   3  -2   89.19    4.60
 -11   3   2   93.09    4.70
 -11   3   2   92.39    4.50
  -9  -3   2  103.09    4.90
  -9  -3   2  112.39    5.20
   9  -3  -2  107.89    5.10
   9  -3  -2  113.39    5.20
   9  -3  -2  103.59    4.90
  -9  -3   2  108.19    4.90
  -9  -3   2  108.69    4.90
  -9  -3   2  100.69    4.90
  -9   3   2  101.89    5.00
  -9   3   2  100.89    5.10
   9   3  -2   89.49    5.40
   9   3  -2  113.39    5.10
  -9   3   2  108.49    4.90
  -7  -3   2   -0.10    0.80
  -7  -3   2    0.10    0.70
   7  -3  -2    0.30    0.80
  -7  -3   2    0.30    0.70
   7  -3  -2    0.70    1.40
   7  -3  -2    1.20    0.70
  -7  -3   2    0.60    0.60
   7  -3  -2    2.30    1.40
   7  -3  -2    1.40    0.80
  -7  -3   2   -0.30    0.80
  -7   3   2    0.00    0.70
   7   3  -2    1.10    0.80
  -7   3   2    0.20    0.70
   7   3  -2    1.20    0.80
  -7   3   2    0.90    0.80
   7   3  -2   -0.50    0.70
  -5  -3   2  386.46   15.50
   5  -3  -2  381.26   15.60
   5  -3  -2  365.16   15.70
  -5  -3   2  371.16   15.80
   5  -3  -2  378.96   15.70
  -5  -3   2  378.16   15.60
  -5  -3   2  374.26   15.60
   5  -3  -2  400.96   15.70
   5  -3  -2  368.46   15.60
   5  -3  -2  411.86   15.90
  -5  -3   2  384.96   15.50
   5   3  -2  412.66   15.80
  -5   3   2  376.66   15.50
  -5   3   2  380.56   17.00
   5   3  -2  393.26   15.60
  -5   3   2  357.36   15.60
   3  -3  -2   76.99    3.90
  -3  -3   2   74.29    3.80
   3  -3  -2   79.29    3.70
   3  -3  -2   73.69    3.70
   3  -3  -2   81.19    3.90
   3  -3  -2   78.89    3.80
   3  -3  -2   69.79    3.70
  -3  -3   2   73.69    3.70
  -3  -3   2   73.59    3.80
  -3  -3   2   79.79    3.70
  -3  -3   2   74.29    3.80
  -3   3   2   83.19    4.00
  -3   3   2   71.79    3.80
   3   3  -2   81.89    3.80
   3   3  -2   77.09    3.70
   3   3  -2   74.99    3.70
  -3   3   2   75.79    3.80
   1  -3  -2  537.15   20.70
   1  -3  -2  495.05   20.60
  -1  -3   2  500.05   20.40
  -1  -3   2  501.85   20.50
   1  -3  -2  514.15   20.50
  -1  -3   2  510.45   20.60
   1  -3  -2  491.65   20.40
   1  -3  -2  507.85   20.50
   1   3  -2  523.95   20.70
   1   3  -2  495.55   20.30
   1   3  -2  497.85   20.50
  -1   3   2  537.25   20.80
  -1   3   2  491.25   20.50
  -1  -3  -2    5.20    1.30
  -1  -3  -2    4.00    0.90
   1  -3   2    3.50    0.90
   1  -3   2    4.50    1.10
  -1  -3  -2    4.40    1.30
  -1  -3  -2    2.30    0.70
   1  -3   2    3.10    1.10
  -1  -3  -2    5.30    1.00
  -1   3  -2    2.70    0.90
  -1   3  -2    4.10    1.20
  -1   3  -2    4.00    1.10
  -1   3  -2    4.80    1.50
   1   3   2    3.40    1.10
  -3  -3  -2  130.19    5.80
   3  -3   2  134.79    5.90
  -3  -3  -2  124.89    5.70
  -3  -3  -2  122.39    6.90
  -3  -3  -2  129.49    5.90
   3  -3   2  130.79    6.00
  -3   3  -2  135.49    6.10
   3   3   2  120.99    5.80
  -3   3  -2  126.49    6.00
   3   3   2  136.29    6.00
  -3   3  -2  131.99    5.70
   5  -3   2   84.09    4.40
  -5  -3  -2   85.99    4.20
   5  -3   2   88.39    4.50
  -5  -3  -2   91.99    4.40
  -5  -3  -2   92.49    4.40
  -5  -3  -2   87.79    4.30
  -5  -3  -2   88.49    4.30
  -5  -3  -2   93.19    4.70
   5  -3   2   84.79    4.40
  -5   3  -2   89.19    4.30
  -5   3  -2   93.39    4.50
  -5   3  -2   90.19    4.40
   5   3   2   90.49    4.40
   5   3   2   93.69    4.40
  -5   3  -2   85.69    4.30
   7  -3   2  133.69    6.80
   7  -3   2  147.59    6.40
   7  -3   2  132.59    6.50
  -7  -3  -2  134.99    6.20
  -7  -3  -2  141.19    6.30
  -7  -3  -2  137.59    6.40
  -7  -3  -2  138.09    6.40
  -7  -3  -2  132.69    6.30
  -7   3  -2  139.09    6.40
   7   3   2  152.48    6.50
  -7   3  -2  143.29    6.30
  -7   3  -2  137.29    6.20
  -7   3  -2  136.09    6.30
  -7   3  -2  151.98    6.30
  -9  -3  -2  125.59    6.20
   9  -3   2  140.59    6.30
   9  -3   2  139.89    6.70
  -9  -3  -2  130.79    6.30
  -9  -3  -2  139.49    6.20
  -9  -3  -2  132.09    6.30
   9  -3   2  139.29    6.70
  -9  -3  -2  133.99    6.10
   9   3   2  135.79    6.60
  -9   3  -2  133.09    6.20
  -9   3  -2  138.09    6.20
  -9   3  -2  134.09    6.10
  -9   3  -2  131.69    6.10
  -9   3  -2  144.49    6.20
  -9   3  -2  140.09    6.50
 -11  -3  -2  617.84   24.40
 -11  -3  -2  581.94   24.00
 -11  -3  -2  568.04   24.40
  11  -3   2  610.44   24.70
 -11  -3  -2  591.74   23.90
  11  -3   2  578.04   24.20
 -11  -3  -2  583.14   24.00
  11  -3   2  599.64   24.00
 -11   3  -2  582.94   24.00
  11   3   2  598.74   24.40
 -11   3  -2  599.64   24.10
 -11   3  -2  595.64   24.00
 -11   3  -2  597.54   24.30
 -11   3  -2  580.74   23.90
 -11   3  -2  599.84   24.10
  13  -3   2  943.71   38.00
 -13  -3  -2  902.61   37.70
 -13  -3  -2  938.91   37.70
 -13  -3  -2  950.80   37.70
 -13  -3  -2  909.41   38.10
  13  -3   2  971.20   38.50
 -13  -3  -2  922.31   37.60
  13  -3   2  996.10   37.80
  13   3   2  949.31   38.20
 -13   3  -2  917.71   37.80
 -13   3  -2  963.80   37.90
 -13   3  -2  947.81   37.70
 -13   3  -2  951.00   37.70
 -13   3  -2  936.11   37.60
  15  -3   2   79.99    4.30
 -15  -3  -2   79.89    4.20
  15  -3   2   81.99    5.20
 -15  -3  -2   70.49    4.60
  15  -3   2   85.69    4.50
 -15  -3  -2   83.29    4.20
 -15  -3  -2   84.29    4.10
 -15  -3  -2   79.39    4.10
  15   3   2   74.89    4.90
 -15   3  -2   84.69    4.20
 -15   3  -2   91.19    5.10
  15   3   2   83.29    4.50
 -15   3  -2   75.09    4.70
 -15   3  -2   81.79    4.30
  17  -3   2  144.59    6.90
 -17  -3  -2  141.79    6.70
 -17  -3  -2  146.59    6.70
 -17  -3  -2  147.69    6.70
 -17   3  -2  149.88    6.70
 -17   3  -2  156.48    7.80
 -17   3  -2  148.79    6.80
 -19  -3  -2  326.77   13.40
  19  -3   2  318.77   13.60
 -19  -3  -2  309.67   13.30
 -19  -3  -2  303.27   13.30
 -19   3  -2  369.16   14.10
 -19   3  -2  316.77   13.30
 -19   3  -2  311.97   13.20
 -21  -3  -2  597.54   23.40
 -21  -3  -2  602.64   23.40
 -21  -3  -2  560.84   23.30
  21  -3   2  578.54   23.50
 -21   3  -2  579.74   23.20
  21   3   2  583.74   23.30
 -21   3  -2  571.64   23.30
 -22  -4   2   55.39    2.90
  22   4  -2   57.39    2.90
 -22   4   2   58.89    2.80
 -20  -4   2   23.60    1.80
 -20  -4   2   16.50    1.70
 -20  -4   2   19.20    1.70
  20  -4  -2   19.80    2.10
  20  -4  -2   19.80    2.00
  18  -4  -2  187.88    8.10
 -18  -4   2  180.68    7.90
  18  -4  -2  183.88    8.00
 -18  -4   2  178.28    7.90
 -18  -4   2  182.78    8.00
 -18   4   2  183.18    7.90
  18   4  -2  184.48    8.10
  16  -4  -2   39.60    2.60
  16  -4  -2   41.30    2.80
 -16  -4   2   42.50    2.50
 -16  -4   2   38.80    2.60
  16   4  -2   38.80    2.80
 -16   4   2   42.60    2.60
 -14  -4   2  625.24   24.70
 -14  -4   2  564.94   25.20
  14  -4  -2  662.73   25.10
 -14  -4   2  639.24   24.80
 -14  -4   2  626.54   24.80
  14  -4  -2  633.44   24.90
  14  -4  -2  577.84   25.50
 -14   4   2  642.74   24.80
 -14   4   2  523.25   25.20
 -14   4   2  650.83   24.80
  14   4  -2  609.84   25.00
  14   4  -2  580.94   25.30
  12  -4  -2    1.40    1.60
 -12  -4   2    0.10    1.30
 -12  -4   2    0.40    1.00
  12  -4  -2    2.80    1.50
 -12  -4   2    0.70    1.30
 -12  -4   2    2.40    1.40
  12   4  -2    1.10    1.70
 -12   4   2    4.10    1.80
  10  -4  -2   20.60    2.60
 -10  -4   2   17.80    1.80
  10  -4  -2   18.90    2.10
 -10  -4   2   18.80    1.80
 -10  -4   2   19.40    1.90
  10  -4  -2   17.80    1.90
 -10  -4   2   17.00    2.30
 -10  -4   2   16.60    1.80
  10   4  -2   19.90    2.00
 -10   4   2   19.80    2.40
  10   4  -2   18.20    2.60
 -10   4   2   19.00    1.80
 -10   4   2   18.80    1.90
  -8  -4   2   49.00    2.90
   8  -4  -2   47.40    2.90
   8  -4  -2   43.60    3.40
  -8  -4   2   51.79    2.90
  -8  -4   2   50.09    2.90
  -8  -4   2   47.90    2.90
  -8  -4   2   49.60    3.20
   8  -4  -2   47.10    3.10
  -8   4   2   50.99    3.50
   8   4  -2   46.20    3.50
  -8   4   2   49.20    3.00
   8   4  -2   47.20    3.50
   8   4  -2   50.89    3.10
   8   4  -2   51.89    3.20
  -8   4   2   50.09    3.00
   6  -4  -2   22.90    1.90
  -6  -4   2   22.20    2.10
  -6  -4   2   19.00    1.90
  -6  -4   2   20.60    1.90
   6  -4  -2   21.20    2.20
   6  -4  -2   26.50    2.20
  -6  -4   2   21.00    2.00
  -6  -4   2   21.10    2.10
  -6   4   2   18.50    2.40
   6   4  -2   22.90    2.10
   6   4  -2   22.10    2.60
   6   4  -2   21.50    2.10
  -6   4   2   19.60    2.20
   6   4  -2   22.30    2.40
  -6   4   2   19.40    1.90
   4  -4  -2   44.30    2.70
  -4  -4   2   45.70    3.00
  -4  -4   2   45.00    2.80
   4  -4  -2   45.30    3.10
  -4  -4   2   45.80    2.80
   4  -4  -2   42.30    2.80
  -4  -4   2   43.10    2.80
   4   4  -2   43.40    3.00
   4   4  -2   45.10    2.90
   4   4  -2   43.90    2.70
  -4   4   2   47.40    2.80
  -4   4   2   45.30    3.10
   2  -4  -2   31.50    2.50
   2  -4  -2   32.40    2.30
  -2  -4   2   32.50    2.40
   2  -4  -2   32.40    2.20
  -2  -4   2   36.30    2.60
  -2  -4   2   37.50    2.60
   2  -4  -2   34.70    2.70
  -2  -4   2   36.50    2.40
   2   4  -2   33.90    2.60
  -2   4   2   33.50    2.60
   2   4  -2   33.20    2.30
   2   4  -2   35.30    2.70
  -2   4   2   31.30    2.30
   0  -4  -2    2.10    0.90
   0  -4   2    0.90    0.70
   0  -4  -2    2.10    1.00
   0  -4   2    1.10    0.90
   0  -4   2    2.50    0.90
   0  -4  -2    3.80    1.20
   0  -4  -2    2.20    1.00
   0  -4   2    1.90    1.20
   0   4   2    1.00    0.80
   0   4  -2    1.20    1.00
   0   4  -2    2.40    1.10
   0   4   2    1.00    0.90
   0   4  -2    2.70    0.80
  -2  -4  -2  148.19    7.00
   2  -4   2  143.29    7.10
  -2  -4  -2  146.19    6.60
   2  -4   2  143.59    6.70
  -2  -4  -2  145.09    6.60
   2  -4   2  149.39    6.80
  -2   4  -2  148.39    6.70
   2   4   2  147.49    7.10
  -2   4  -2  146.09    6.80
  -2   4  -2  148.79    7.10
   2   4   2  151.08    6.80
  -4  -4  -2   29.20    2.10
   4  -4   2   28.00    2.50
  -4  -4  -2   29.10    2.20
   4  -4   2   32.50    2.70
  -4  -4  -2   29.00    2.40
   4  -4   2   27.60    2.30
  -4  -4  -2   26.90    2.00
  -4   4  -2   31.60    2.60
   4   4   2   26.20    2.70
  -4   4  -2   28.00    2.10
   4   4   2   28.20    2.30
  -4   4  -2   27.30    2.20
  -6  -4  -2  199.18    8.50
   6  -4   2  190.28    8.70
  -6  -4  -2  192.38    8.60
  -6  -4  -2  197.98    8.50
   6  -4   2  196.28    9.10
   6  -4   2  192.18    8.70
  -6  -4  -2  200.88    8.90
  -6   4  -2  197.18    8.40
  -6   4  -2  190.08    9.00
   6   4   2  193.28    9.60
  -6   4  -2  188.58    8.60
   6   4   2  197.48    8.60
   6   4   2  190.98    9.00
  -8  -4  -2   38.80    2.50
   8  -4   2   40.50    3.40
  -8  -4  -2   42.50    2.50
  -8  -4  -2   36.90    2.60
  -8  -4  -2   40.00    3.10
   8  -4   2   38.60    2.80
   8   4   2   39.80    3.30
  -8   4  -2   38.50    2.60
  -8   4  -2   39.80    2.50
  -8   4  -2   37.90    3.20
  10  -4   2  189.58    9.70
 -10  -4  -2  198.08    9.40
 -10  -4  -2  210.38    8.90
 -10  -4  -2  209.98    8.90
 -10  -4  -2  214.68    9.00
  10  -4   2  205.08   10.20
  10   4   2  195.48    9.50
 -10   4  -2  217.38    8.90
 -10   4  -2  187.18    9.50
 -10   4  -2  214.08    8.90
 -12  -4  -2  216.98    9.10
 -12  -4  -2  219.48    9.20
 -12  -4  -2  219.28    9.10
  12  -4   2  202.08    9.30
  12  -4   2  174.48   10.30
  12   4   2  203.68   10.60
  12   4   2  217.98    9.30
 -12   4  -2  218.98    9.00
 -12   4  -2  207.18    9.00
 -14  -4  -2    5.00    1.30
  14  -4   2    4.90    1.50
 -14   4  -2    7.50    1.80
 -16  -4  -2    1.70    0.70
  16  -4   2    1.10    0.90
 -16  -4  -2    2.30    0.80
 -16   4  -2    2.40    0.80
  18  -4   2    4.00    1.30
 -18  -4  -2   -0.60    0.70
 -18  -4  -2    0.70    0.70
 -18   4  -2    1.40    0.70
 -17  -5   2   78.69    3.80
  17   5  -2   82.69    4.40
  15  -5  -2   50.59    2.70
 -15  -5   2   47.00    2.60
  15   5  -2   44.00    2.70
 -15   5   2   44.20    2.60
  15   5  -2   48.40    2.80
 -15   5   2   40.50    2.60
  13  -5  -2   10.00    1.90
 -13  -5   2    5.40    1.30
  13  -5  -2    8.30    1.60
 -13   5   2    7.90    1.50
 -13   5   2    6.90    1.70
  13   5  -2   10.50    1.60
  11  -5  -2    0.00    0.90
  11  -5  -2   -0.30    1.10
 -11  -5   2    0.60    0.80
 -11   5   2   -0.70    0.70
 -11   5   2   -0.20    1.40
  -9  -5   2   63.39    3.40
   9  -5  -2   66.89    3.60
   9  -5  -2   64.19    3.40
  -9   5   2   63.29    3.40
   9   5  -2   58.49    4.20
  -7  -5   2   55.29    3.10
   7  -5  -2   54.09    3.20
   7  -5  -2   53.69    3.10
  -7   5   2   52.89    3.10
   7   5  -2   52.79    3.20
   7   5  -2   55.29    3.30
  -5  -5   2  196.78    8.70
   5  -5  -2  197.68    8.60
   5  -5  -2  202.08    8.70
   5   5  -2  194.48    8.80
  -5   5   2  198.18    8.70
   5   5  -2  198.78    8.60
  -3  -5   2   66.89    4.70
   3  -5  -2   79.59    3.90
   3  -5  -2   71.99    3.90
   3  -5  -2   68.99    5.10
  -3  -5   2   79.19    4.00
   3   5  -2   74.49    4.10
  -3   5   2   80.69    4.20
   3   5  -2   78.89    6.30
  -3   5   2   62.29    4.80
   3   5  -2   76.69    3.90
  -3   5   2   76.19    4.00
  -1  -5   2   22.70    3.00
   1  -5  -2   28.60    3.40
   1  -5  -2   28.30    2.20
   1  -5  -2   28.30    2.10
  -1  -5   2   29.50    2.20
  -1   5   2   25.90    3.50
   1   5  -2   27.20    2.20
   1   5  -2   31.60    2.40
  -1   5   2   27.10    2.50
  -1   5   2   29.20    2.50
   1   5  -2   21.50    3.40
  -1  -5  -2    1.60    0.90
   1  -5   2    1.50    1.00
   1  -5   2   -0.20    2.30
  -1  -5  -2    2.00    0.90
  -1   5  -2    1.00    1.50
   1   5   2    2.20    0.90
  -1   5  -2    3.10    2.50
  -1   5  -2    1.60    0.80
   1   5   2    3.30    1.20
  -3  -5  -2  100.39    4.80
  -3  -5  -2  102.29    4.80
   3  -5   2   99.29    4.90
  -3  -5  -2   97.59    4.80
   3   5   2   99.99    5.10
  -3   5  -2   93.39    4.80
   3   5   2  101.99    4.90
  -5  -5  -2  370.76   15.10
   5  -5   2  356.36   15.30
  -5  -5  -2  366.46   15.00
  -5  -5  -2  352.16   15.20
   5   5   2  355.66   15.10
  -5   5  -2  380.76   15.20
   5   5   2  379.26   15.40
   7  -5   2   -0.30    0.80
  -7  -5  -2    1.80    0.90
  -7  -5  -2    1.40    0.80
  -7  -5  -2    0.50    0.80
  -7   5  -2    1.40    0.70
   7   5   2    0.30    1.00
  -9  -5  -2    1.40    0.80
  -9  -5  -2    1.60    0.80
   9  -5   2    1.10    0.80
  -9  -5  -2    0.60    0.80
  -9   5  -2    2.20    1.20
  -9   5  -2    2.10    0.80
   9   5   2    1.40    0.90
 -11  -5  -2   10.30    1.30
  11   5   2    8.50    1.50
 -11   5  -2    9.30    1.40
 -11   5  -2   10.40    1.70
 -13  -5  -2    2.10    0.80
 -13  -5  -2    0.80    0.80
  13  -5   2    1.70    0.80
  13   5   2    0.60    1.10
 -13   5  -2    2.70    1.00
  -8  -6   2    0.20    0.80
  -8   6   2    0.90    0.80
   6  -6  -2    4.80    1.50
  -6  -6   2    2.70    0.80
  -6   6   2    4.90    1.20
   6   6  -2    2.00    1.00
  -4  -6   2    4.60    1.10
   4  -6  -2    4.80    1.40
  -4   6   2    7.20    1.30
   2  -6  -2   18.80    1.70
  -2  -6   2   17.30    1.60
  -2   6   2   18.80    1.70
   2   6  -2   19.90    1.80
   0  -6   2    4.50    1.30
   0  -6  -2    4.60    1.30
   0   6  -2    7.40    1.30
   0   6   2    2.40    1.00
  -2  -6  -2    9.20    1.30
   2  -6   2    6.90    1.30
  -2   6  -2    6.60    1.30
   2   6   2    5.50    1.90
  -4  -6  -2   58.19    3.00
   4   6   2   57.99    3.10
  -4   6  -2   58.49    2.90
  28   0  -3    0.20    1.00
 -28   0   3    0.90    0.80
 -28   0   3    1.00    1.00
 -28   0   3    0.00    0.80
 -26   0   3    1.70    1.10
  26   0  -3    1.30    1.00
 -26   0   3   -0.20    0.70
 -24   0   3   -0.70    1.60
 -24   0   3   -0.20    0.80
  24   0  -3   -1.90    1.20
 -24   0   3   -0.70    0.70
  24   0  -3   -1.10    2.00
 -24   0   3    0.20    0.80
 -22   0   3    0.30    0.70
  22   0  -3    1.20    1.10
  22   0  -3   -0.50    1.60
 -22   0   3    1.20    1.00
  22   0  -3   -0.40    1.20
 -22   0   3    0.90    0.70
 -22   0   3    0.60    0.90
 -20   0   3    1.10    0.80
  20   0  -3   -0.80    1.10
 -20   0   3    0.50    0.60
  20   0  -3   -0.30    1.00
 -20   0   3   -0.10    0.80
  18   0  -3    0.40    0.90
 -18   0   3    0.80    0.80
 -18   0   3   -0.20    0.60
  18   0  -3   -1.10    0.80
 -18   0   3    0.60    0.60
 -18   0   3    0.70    0.70
 -18   0   3    0.40    0.60
  16   0  -3    0.80    0.60
 -16   0   3    0.80    0.60
 -16   0   3    1.40    0.80
 -16   0   3    0.70    1.20
 -16   0   3    1.10    0.70
 -16   0   3   -0.80    0.70
  16   0  -3    0.20    0.80
 -16   0   3    0.80    0.70
 -14   0   3   -0.60    0.60
 -14   0   3    0.60    0.40
 -14   0   3   -0.40    0.60
 -14   0   3   -0.60    0.70
 -14   0   3    1.00    0.60
 -14   0   3    0.10    0.40
 -12   0   3    1.10    0.70
 -10   0   3    0.60    0.30
  10   0  -3    0.00    0.30
 -10   0   3   -0.50    0.30
   8   0  -3   -0.10    0.30
  -8   0   3    0.10    0.20
   6   0  -3    0.00    0.20
  -6   0   3    0.00    0.20
   6   0  -3   -0.10    0.20
  -4   0   3   -0.10    0.20
  -4   0   3    0.10    0.10
   4   0  -3    0.00    0.20
   4   0  -3   -0.10    0.20
   2   0  -3    0.00    0.20
   2   0  -3    0.40    0.20
   0   0  -3    0.00    0.20
   0   0  -3   -0.10    0.20
   0   0  -3    0.30    0.20
   0   0  -3    0.30    0.20
  -2   0  -3   -0.10    0.20
  -2   0  -3    0.00    0.20
  -2   0  -3   -0.10    0.20
  -2   0  -3    0.20    0.20
  -4   0  -3    0.10    0.30
  -4   0  -3    0.10    0.20
  -4   0  -3   -0.20    0.30
  -6   0  -3    0.40    0.40
  -6   0  -3    0.60    0.40
  -6   0  -3    0.20    0.30
  -8   0  -3    0.50    0.40
  -8   0  -3    0.20    0.40
  -8   0  -3    0.00    0.40
  -8   0  -3    0.20    0.70
  -8   0  -3   -0.50    0.70
   8   0   3    0.10    0.50
  -8   0  -3    0.20    0.50
  -8   0  -3    0.10    0.80
 -10   0  -3    0.10    0.60
  10   0   3    0.00    0.70
 -10   0  -3    0.20    0.60
 -10   0  -3    1.10    0.90
 -10   0  -3   -0.40    0.50
 -10   0  -3   -0.50    0.50
 -10   0  -3    1.00    0.70
 -12   0  -3    1.50    1.00
 -12   0  -3    1.10    0.60
 -12   0  -3    0.20    0.70
 -12   0  -3    0.50    1.30
  12   0   3    0.80    0.90
 -12   0  -3    0.60    0.70
 -14   0  -3    0.70    0.80
 -14   0  -3    1.10    0.90
 -14   0  -3    0.50    0.80
 -14   0  -3    0.40    0.70
 -14   0  -3    0.00    1.00
 -16   0  -3    0.50    0.80
 -16   0  -3    0.10    0.80
 -16   0  -3   -0.50    0.90
 -16   0  -3    0.90    0.70
 -16   0  -3    0.50    0.90
 -18   0  -3    1.10    1.30
  18   0   3    0.20    1.10
 -20   0  -3   -0.10    0.70
 -20   0  -3    1.10    0.70
 -20   0  -3    0.50    0.80
 -22   0  -3    0.00    0.70
 -22   0  -3    0.90    0.80
 -22   0  -3    0.10    0.80
 -24   0  -3   -1.00    0.70
 -24   0  -3    0.20    0.90
  24   0   3   -0.70    1.10
 -24   0  -3    0.50    0.60
 -29  -1   3   10.30    1.40
  29  -1  -3    8.10    1.20
 -29   1   3    9.10    1.30
  29   1  -3    8.80    1.20
 -27  -1   3   18.50    1.90
 -27  -1   3   14.90    1.50
  27  -1  -3   14.20    1.40
 -27   1   3   16.80    1.60
 -27   1   3   15.60    1.90
  27   1  -3   12.20    2.20
 -25  -1   3   72.69    3.90
  25  -1  -3   75.59    3.90
 -25  -1   3   74.29    3.90
 -25  -1   3   75.39    3.90
 -25   1   3   75.69    4.00
  25   1  -3   74.49    3.80
 -25   1   3   73.89    4.00
 -23  -1   3  413.86   16.70
 -23  -1   3  430.56   16.80
  23  -1  -3  407.66   16.70
 -23  -1   3  375.46   17.00
  23  -1  -3  375.56   17.20
 -23  -1   3  414.86   16.70
  23   1  -3  372.46   17.10
 -23   1   3  372.46   17.00
  23   1  -3  431.26   16.60
 -23   1   3  416.56   16.70
 -23   1   3  405.36   16.70
 -23   1   3  378.66   16.40
 -23   1   3  433.46   16.90
 -21  -1   3   15.00    1.60
  21  -1  -3   13.30    1.50
 -21  -1   3   13.00    1.60
 -21  -1   3   14.00    1.70
  21  -1  -3   15.20    3.50
 -21  -1   3   13.30    2.50
 -21  -1   3   13.50    1.60
  21   1  -3   14.20    1.60
 -21   1   3   15.10    1.80
 -21   1   3   15.60    1.90
 -21   1   3   12.80    1.90
 -21   1   3   13.40    1.80
 -21   1   3   10.40    1.60
 -19  -1   3  606.64   24.60
  19  -1  -3  627.04   24.80
 -19  -1   3  572.04   24.80
 -19  -1   3  599.74   24.60
 -19  -1   3  576.74   24.60
 -19  -1   3  616.54   24.50
  19  -1  -3  598.84   24.60
 -19  -1   3  618.64   24.70
 -19   1   3  597.84   24.50
 -19   1   3  601.14   24.60
 -19   1   3  630.74   24.70
  19   1  -3  634.24   24.80
  19   1  -3  602.64   24.40
 -19   1   3  609.74   24.40
 -19   1   3  591.84   24.50
 -17  -1   3   46.90    2.70
 -17  -1   3   49.99    2.80
  17  -1  -3   46.80    3.00
 -17  -1   3   49.70    3.20
 -17  -1   3   46.50    2.70
 -17  -1   3   47.30    2.70
  17  -1  -3   50.49    2.80
 -17  -1   3   47.80    2.70
  17  -1  -3   50.19    2.90
  17   1  -3   46.10    2.80
 -17   1   3   47.80    2.80
 -17   1   3   46.20    2.70
 -17   1   3   44.20    2.70
 -17   1   3   45.40    2.70
 -17   1   3   47.00    2.80
 -15  -1   3   66.49    3.20
 -15  -1   3   63.19    3.30
 -15  -1   3   68.19    3.20
 -15  -1   3   64.09    3.20
 -15  -1   3   63.69    3.20
  15  -1  -3   67.79    3.30
  15  -1  -3   65.89    3.20
  15  -1  -3   63.29    3.30
 -15  -1   3   65.89    3.20
 -15   1   3   64.29    3.30
  15   1  -3   57.79    4.00
 -15   1   3   61.09    3.30
 -15   1   3   62.29    3.30
 -15   1   3   66.39    3.40
 -15   1   3   63.59    3.20
 -13  -1   3  799.02   31.20
  13  -1  -3  767.52   31.20
  13  -1  -3  764.92   31.20
  13  -1  -3  896.51   31.40
 -13  -1   3  771.82   31.20
 -13  -1   3  832.52   31.20
 -13  -1   3  742.13   31.20
 -13  -1   3  805.92   31.20
 -13  -1   3  789.82   31.20
 -13   1   3  763.82   31.10
  13   1  -3  766.72   31.30
 -13   1   3  745.03   31.20
 -13   1   3  769.12   31.20
 -13   1   3  786.52   31.30
 -13   1   3  782.32   31.20
 -11  -1   3  215.88    9.00
  11  -1  -3  217.98    9.00
 -11  -1   3  218.78    8.90
  11  -1  -3  223.48    9.00
 -11  -1   3  219.48    9.00
  11   1  -3  218.88    9.10
 -11   1   3  222.68    9.00
 -11   1   3  211.28    8.90
 -11   1   3  214.68    9.00
  -9  -1   3 1122.39   44.30
  -9  -1   3 1124.99   44.30
   9  -1  -3 1132.09   44.30
   9  -1  -3 1076.09   44.30
  -9   1   3 1135.49   44.30
  -9   1   3 1134.19   44.30
   9   1  -3 1166.88   44.10
   9   1  -3 1118.59   44.40
   7  -1  -3 2341.77   94.49
   7  -1  -3 2328.47   93.39
  -7  -1   3 2503.35   93.99
  -7  -1   3 2375.16   93.69
   7   1  -3 2450.55   93.69
  -7   1   3 2508.05   93.99
  -7   1   3 2410.26   93.99
   7   1  -3 2131.29   93.89
  -5  -1   3 9255.07  369.46
   5  -1  -3 9929.11  370.16
  -5  -1   3 9394.86  369.46
  -5   1   3 9241.68  369.96
   5   1  -3 9669.93  369.56
   5   1  -3 9103.69  369.36
  -3  -1   3 2644.34  102.09
   3  -1  -3 2510.15  101.99
   3  -1  -3 2618.44  101.79
  -3  -1   3 2707.33  101.79
  -3   1   3 2679.93  101.39
   3   1  -3 2321.57  101.39
   3   1  -3 2619.64  101.69
  -1  -1   3 9767.12  374.86
   1  -1  -3 9220.58  375.36
   1  -1  -3 9617.34  375.16
   1   1  -3 9647.13  374.46
   1   1  -3 9999.00  373.66
   1   1  -3 9158.28  374.86
  -1   1   3 9514.15  373.56
  -1  -1  -3 4563.24  178.58
   1  -1   3 4513.95  178.28
  -1  -1  -3 4576.94  177.28
  -1  -1  -3 4512.15  178.08
  -1   1  -3 4551.84  178.48
  -1   1  -3 4435.56  177.88
  -3  -1  -3 2154.28   79.79
  -3  -1  -3 2027.10   79.49
   3  -1   3 2087.69   79.89
  -3  -1  -3 2073.49   79.79
  -3   1  -3 2000.30   79.49
  -3   1  -3 1823.22   79.39
  -5  -1  -3    2.40    0.60
  -5  -1  -3    1.90    0.60
  -5  -1  -3    1.50    0.60
   5  -1   3    1.80    0.60
  -5   1  -3    1.60    0.60
  -5   1  -3    3.10    0.70
  -7  -1  -3 2038.30   81.19
  -7  -1  -3 2141.69   81.29
  -7  -1  -3 2019.10   81.29
  -7  -1  -3 2132.29   81.29
   7  -1   3 1970.90   81.39
  -7  -1  -3 1988.00   81.39
  -7  -1  -3 2108.89   81.39
  -7   1  -3 2137.19   81.29
  -7   1  -3 2124.49   81.39
  -7   1  -3 2154.98   81.49
  -7   1  -3 2012.70   81.39
  -7   1  -3 2102.09   81.39
  -7   1  -3 2007.60   81.29
  -9  -1  -3  109.49    5.00
  -9  -1  -3  108.19    5.10
  -9  -1  -3  114.89    5.10
  -9  -1  -3  111.19    5.00
  -9  -1  -3  107.89    5.20
  -9  -1  -3  113.29    5.10
   9  -1   3  128.79    5.30
  -9  -1  -3  121.99    5.20
  -9   1  -3  108.49    4.90
  -9   1  -3  111.39    5.10
  -9   1  -3  111.09    5.00
  -9   1  -3  113.89    5.20
  -9   1  -3  121.29    5.20
  -9   1  -3  111.99    5.10
  11  -1   3   16.30    1.70
 -11  -1  -3   14.90    1.60
 -11  -1  -3   13.70    1.60
 -11  -1  -3   17.50    1.80
 -11  -1  -3   15.00    2.00
 -11  -1  -3   17.80    1.50
 -11  -1  -3   16.20    1.50
 -11  -1  -3   16.90    1.40
 -11   1  -3   16.20    1.50
 -11   1  -3   17.50    1.60
  11   1   3   15.40    1.60
 -11   1  -3   16.80    1.50
 -11   1  -3   20.50    1.60
 -11   1  -3   18.90    1.50
 -11   1  -3   15.10    1.50
 -13  -1  -3  110.09    5.20
 -13  -1  -3   97.89    5.00
 -13  -1  -3   99.79    4.90
 -13  -1  -3  105.69    5.10
  13  -1   3  113.09    5.30
 -13  -1  -3  103.49    5.00
 -13  -1  -3  114.89    5.10
 -13  -1  -3  102.59    4.90
 -13   1  -3  103.49    5.10
 -13   1  -3  107.09    4.90
  13   1   3  114.59    5.20
 -13   1  -3  104.09    5.10
 -13   1  -3  108.09    5.10
 -13   1  -3  103.19    5.00
  15  -1   3   67.29    4.10
 -15  -1  -3   70.39    3.70
 -15  -1  -3   68.09    3.60
 -15  -1  -3   70.79    3.90
 -15  -1  -3   69.89    3.70
 -15  -1  -3   67.29    3.80
 -15  -1  -3   66.69    3.60
 -15   1  -3   67.59    3.50
 -15   1  -3   72.09    3.90
 -15   1  -3   67.69    3.70
 -15   1  -3   68.99    3.70
 -15   1  -3   64.59    3.70
  15   1   3   69.09    4.00
 -17  -1  -3  108.09    5.40
 -17  -1  -3  111.79    5.40
  17  -1   3  111.59    6.00
 -17  -1  -3  111.79    5.30
 -17  -1  -3  116.99    5.40
 -17  -1  -3  115.19    5.90
 -17   1  -3  114.79    5.60
 -17   1  -3  107.79    5.70
 -17   1  -3  109.29    5.40
 -17   1  -3  118.99    5.20
 -17   1  -3  108.79    5.50
  19  -1   3   94.79    4.70
 -19  -1  -3   99.19    4.70
 -19  -1  -3   93.49    4.90
 -19  -1  -3   97.59    4.80
  19  -1   3   85.69    5.80
 -19  -1  -3   97.19    4.70
 -19   1  -3   96.09    4.80
 -19   1  -3   97.29    4.80
 -19   1  -3   99.09    4.80
 -19   1  -3   88.09    5.20
  21  -1   3   13.80    1.70
 -21  -1  -3    8.90    1.30
 -21  -1  -3    5.80    1.80
 -21  -1  -3    9.60    1.50
 -21   1  -3   12.10    1.40
 -21   1  -3   10.80    1.50
 -21   1  -3   10.80    1.50
 -23  -1  -3    5.10    1.30
 -23  -1  -3    8.10    1.20
  23  -1   3    1.50    1.40
 -23   1  -3    4.80    1.20
 -23   1  -3    5.50    1.20
 -28  -2   3   25.80    1.80
  28  -2  -3   25.40    1.80
  28   2  -3   25.40    1.70
 -28   2   3   25.90    1.80
  26  -2  -3  106.29    5.00
 -26  -2   3  110.29    5.00
 -26  -2   3  110.79    5.00
  26  -2  -3  106.89    5.10
 -26   2   3  105.99    5.30
 -26   2   3  108.69    4.90
  26   2  -3  105.29    5.00
 -24  -2   3   25.70    2.10
 -24  -2   3   25.80    2.00
 -24  -2   3   28.40    2.00
  24  -2  -3   29.50    2.10
 -24   2   3   31.40    2.20
 -24   2   3   27.30    2.10
  24   2  -3   29.20    2.10
 -22  -2   3   26.80    2.10
 -22  -2   3   28.20    2.10
 -22  -2   3   28.00    2.00
  22  -2  -3   25.70    2.10
 -22  -2   3   21.30    3.10
  22  -2  -3   23.80    4.20
 -22   2   3   29.80    2.50
 -22   2   3   29.30    2.20
  22   2  -3   26.90    2.10
 -22   2   3   27.10    3.20
 -22   2   3   25.30    2.10
  22   2  -3   27.80    3.20
 -20  -2   3    3.60    1.20
 -20  -2   3    3.40    1.30
  20  -2  -3    4.60    1.30
 -20  -2   3    2.80    1.20
  20  -2  -3    3.10    1.60
 -20  -2   3    2.60    0.90
 -20  -2   3    4.10    1.40
 -20   2   3    0.30    1.20
  20   2  -3    2.80    1.30
 -20   2   3    3.40    1.40
 -20   2   3    3.10    1.00
 -20   2   3    2.50    1.00
 -18  -2   3 2077.89   87.09
  18  -2  -3 2181.68   87.19
 -18  -2   3 2220.98   87.29
 -18  -2   3 2190.48   87.09
 -18  -2   3 2153.68   87.09
  18  -2  -3 2318.77   87.59
 -18  -2   3 2276.47   87.09
 -18  -2   3 2361.56   87.19
 -18   2   3 2244.38   87.29
  18   2  -3 2187.18   87.39
 -18   2   3 2250.17   87.09
 -18   2   3 2109.69   87.09
 -18   2   3 2158.38   87.09
 -16  -2   3   95.39    4.50
 -16  -2   3   83.99    4.40
  16  -2  -3   93.89    4.70
  16  -2  -3   89.39    4.50
 -16  -2   3   87.39    4.30
 -16  -2   3   86.39    4.30
 -16  -2   3   87.59    4.20
 -16  -2   3   83.79    4.30
 -16   2   3   91.99    4.40
  16   2  -3   90.59    4.60
 -16   2   3   87.29    4.40
 -16   2   3   82.89    4.60
  16   2  -3   90.29    4.60
 -16   2   3   81.69    4.30
 -14  -2   3   89.39    4.50
  14  -2  -3   82.69    4.10
 -14  -2   3   81.79    4.00
 -14  -2   3   78.49    4.00
  14  -2  -3   87.99    4.30
  14  -2  -3   82.19    4.10
 -14  -2   3   81.49    4.00
 -14  -2   3   89.29    4.00
 -14  -2   3   80.79    4.00
 -14  -2   3   82.49    4.20
 -14   2   3   88.09    4.20
  14   2  -3   78.89    4.20
 -14   2   3   81.89    4.10
 -14   2   3   78.89    4.30
 -14   2   3   97.09    4.20
  14   2  -3   81.19    4.20
 -12  -2   3 1039.90   41.70
  12  -2  -3 1109.69   41.90
 -12  -2   3 1077.09   41.60
 -12  -2   3 1019.10   41.50
  12  -2  -3 1010.80   41.70
  12  -2  -3 1013.00   41.60
 -12  -2   3 1071.39   41.70
 -12  -2   3 1104.59   41.80
 -12  -2   3 1076.99   41.60
 -12  -2   3 1000.40   41.60
 -12   2   3 1061.09   41.70
 -12   2   3 1030.90   41.60
 -12   2   3 1046.70   41.70
  12   2  -3 1044.90   41.80
 -12   2   3 1034.60   41.80
  12   2  -3 1094.89   41.90
 -12   2   3 1046.10   41.70
 -10  -2   3  388.56   15.00
 -10  -2   3  369.66   15.00
 -10  -2   3  381.36   15.10
 -10  -2   3  370.16   14.90
  10  -2  -3  379.36   15.20
 -10  -2   3  380.86   15.10
 -10  -2   3  360.46   15.10
  10  -2  -3  369.36   15.00
  10  -2  -3  374.06   15.20
  10   2  -3  371.76   15.20
 -10   2   3  355.66   15.00
 -10   2   3  378.36   15.20
  10   2  -3  353.96   14.90
 -10   2   3  363.66   15.10
  10   2  -3  375.16   15.20
  -8  -2   3 1201.38   45.80
   8  -2  -3 1229.28   46.00
  -8  -2   3 1133.89   45.70
  -8  -2   3 1040.90   45.90
   8  -2  -3 1280.57   46.20
  -8  -2   3 1200.98   45.90
   8  -2  -3 1146.39   45.90
  -8  -2   3 1166.98   45.90
   8  -2  -3 1157.28   46.00
  -8   2   3 1108.39   46.00
  -8   2   3 1107.59   45.70
  -8   2   3 1172.18   45.90
   8   2  -3 1202.38   46.00
   8   2  -3 1142.49   45.90
   8   2  -3 1148.59   45.80
  -6  -2   3 3886.91  152.48
  -6  -2   3 3989.20  150.68
   6  -2  -3 3926.61  151.38
   6  -2  -3 3595.34  150.08
  -6  -2   3 3872.01  150.08
   6  -2  -3 3838.52  150.88
   6   2  -3 3964.10  151.58
   6   2  -3 3929.31  150.88
  -6   2   3 3548.94  150.68
  -6   2   3 3800.22  150.38
   4  -2  -3 1613.84   65.49
  -4  -2   3 1627.54   65.29
   4  -2  -3 1651.53   65.49
  -4  -2   3 1735.43   65.59
   4   2  -3 1648.14   65.39
   4   2  -3 1713.93   65.59
  -4   2   3 1652.93   65.59
  -4   2   3 1694.73   65.09
  -2  -2   3  350.76   13.50
   2  -2  -3  338.47   13.80
   2  -2  -3  321.07   13.60
  -2  -2   3  343.17   13.70
  -2   2   3  322.37   13.70
   2   2  -3  352.86   13.50
   2   2  -3  333.87   13.70
   0  -2  -3  105.49    4.60
   0  -2  -3  103.29    4.60
   0  -2   3   94.59    4.60
   0   2  -3  105.89    4.70
   0   2  -3  107.29    4.30
   0   2   3  108.99    4.70
   2  -2   3 1233.68   51.99
  -2  -2  -3 1354.66   51.99
  -2  -2  -3 1293.67   51.99
  -2  -2  -3 1383.76   51.89
  -2  -2  -3 1209.18   51.89
  -2  -2  -3 1321.97   51.89
   2  -2   3 1337.97   51.99
  -2  -2  -3 1451.75   51.99
  -2   2  -3 1326.27   51.89
  -2   2  -3 1212.08   51.79
  -2   2  -3 1397.36   51.89
   2   2   3 1332.87   51.89
  -2   2  -3 1262.87   51.99
  -4  -2  -3  294.27   13.00
  -4  -2  -3  326.17   12.90
  -4  -2  -3  323.17   12.90
  -4  -2  -3  309.17   12.90
   4  -2   3  311.37   13.10
  -4  -2  -3  329.27   13.10
  -4  -2  -3  325.97   12.90
  -4   2  -3  301.37   12.80
  -4   2  -3  309.17   13.00
   4   2   3  329.17   13.00
  -4   2  -3  329.07   13.00
  -4   2  -3  318.47   12.90
  -4   2  -3  314.17   12.90
  -4   2  -3  313.47   12.90
   6  -2   3  807.82   31.00
  -6  -2  -3  757.42   30.60
  -6  -2  -3  803.22   30.80
  -6  -2  -3  773.82   30.70
  -6  -2  -3  760.92   30.60
  -6  -2  -3  758.92   30.70
  -6  -2  -3  785.92   30.80
  -6   2  -3  714.13   30.70
  -6   2  -3  784.42   30.80
  -6   2  -3  768.62   30.80
   6   2   3  743.73   30.60
  -6   2  -3  788.32   30.70
  -6   2  -3  777.82   30.70
  -6   2  -3  772.42   30.70
  -8  -2  -3    1.30    0.90
  -8  -2  -3    4.60    1.10
   8  -2   3    3.70    1.10
  -8  -2  -3    2.70    0.80
  -8  -2  -3    2.20    0.70
   8  -2   3    3.50    1.20
  -8  -2  -3    4.30    1.40
  -8  -2  -3    4.80    1.20
   8   2   3    4.50    1.50
  -8   2  -3    2.10    0.80
  -8   2  -3    1.00    0.60
  -8   2  -3    3.20    0.80
  -8   2  -3    2.60    0.80
 -10  -2  -3  681.23   27.30
 -10  -2  -3  667.43   27.20
 -10  -2  -3  673.13   27.50
 -10  -2  -3  667.83   27.30
  10  -2   3  692.63   27.30
 -10   2  -3  687.03   27.80
  10   2   3  726.83   28.20
 -10   2  -3  720.73   27.40
 -10   2  -3  661.53   27.30
 -10   2  -3  665.83   27.20
 -10   2  -3  635.34   27.40
 -10   2  -3  687.43   27.40
 -12  -2  -3   88.59    4.30
 -12  -2  -3   92.09    4.60
  12  -2   3   77.59    4.60
  12  -2   3   92.89    4.40
 -12  -2  -3   91.39    4.30
 -12  -2  -3   87.49    4.20
 -12   2  -3   78.49    4.40
  12   2   3   91.79    4.70
 -12   2  -3   88.79    4.90
 -12   2  -3   91.69    4.50
 -12   2  -3   88.19    4.40
 -12   2  -3   88.69    4.40
 -14  -2  -3   37.80    2.50
 -14  -2  -3   36.10    2.30
  14  -2   3   37.00    2.50
 -14  -2  -3   32.90    2.30
  14  -2   3   30.80    3.00
 -14  -2  -3   33.30    2.80
 -14  -2  -3   34.60    2.30
 -14   2  -3   36.00    2.60
 -14   2  -3   33.50    2.40
 -14   2  -3   34.60    2.40
 -14   2  -3   33.10    2.40
  14   2   3   33.40    2.90
 -16  -2  -3  176.48    9.10
 -16  -2  -3  218.58    9.40
 -16  -2  -3  192.08    8.70
 -16  -2  -3  174.68    8.90
  16  -2   3  172.98    8.90
  16   2   3  190.78    8.80
 -16   2  -3  202.18    9.60
 -16   2  -3  173.28    9.00
 -16   2  -3  179.48    8.60
 -16   2  -3  191.38    9.30
  18  -2   3  286.77   12.40
  18  -2   3  256.97   14.70
 -18  -2  -3  309.07   12.60
 -18  -2  -3  293.97   12.50
 -18  -2  -3  301.87   12.50
 -18   2  -3  308.67   12.60
 -18   2  -3  307.77   12.40
 -18   2  -3  301.47   12.60
 -20  -2  -3    5.10    1.20
 -20  -2  -3    5.40    1.40
 -20  -2  -3    2.80    0.80
 -20   2  -3    3.20    0.90
 -20   2  -3    2.70    0.90
  20   2   3    3.30    1.30
 -20   2  -3    3.70    1.20
 -22  -2  -3   14.80    1.50
 -22  -2  -3   14.40    1.60
  22  -2   3   17.30    1.80
 -22   2  -3   12.80    1.60
 -22   2  -3   14.20    1.40
 -22   2  -3   11.50    1.80
 -25  -3   3   43.30    2.50
  25  -3  -3   41.10    2.40
  25  -3  -3   38.10    2.90
 -25  -3   3   43.40    2.40
  25   3  -3   42.20    2.30
 -25   3   3   39.60    2.30
 -23  -3   3    6.40    1.40
 -23  -3   3    8.40    1.20
  23  -3  -3    7.20    1.30
 -23  -3   3    6.10    1.30
  23  -3  -3    8.90    1.80
 -23   3   3    8.20    1.30
 -23   3   3    8.30    1.90
  23   3  -3    9.00    1.30
 -21  -3   3    1.40    1.00
  21  -3  -3    0.50    0.90
  21  -3  -3    3.10    1.10
 -21  -3   3    1.90    0.80
 -21  -3   3    0.90    0.90
 -21   3   3    0.30    0.90
 -21   3   3    2.90    1.10
  21   3  -3    1.20    0.90
  19  -3  -3   68.49    5.00
  19  -3  -3   74.69    4.00
 -19  -3   3   75.99    3.90
 -19  -3   3   77.49    3.90
 -19  -3   3   63.09    4.40
  19  -3  -3   77.09    4.10
 -19  -3   3   78.59    3.90
 -19   3   3   70.99    4.00
  19   3  -3   65.39    4.50
 -19   3   3   78.39    3.90
  19   3  -3   78.39    4.30
  17  -3  -3  262.57   11.60
 -17  -3   3  254.57   11.00
 -17  -3   3  255.07   10.90
  17  -3  -3  243.18   11.10
 -17  -3   3  250.67   11.30
 -17  -3   3  262.37   11.00
  17  -3  -3  264.67   11.20
  17   3  -3  260.07   11.40
 -17   3   3  255.97   11.00
 -17   3   3  251.77   11.00
  17   3  -3  264.97   11.10
 -15  -3   3  492.45   20.60
 -15  -3   3  492.05   20.50
  15  -3  -3  519.85   21.10
  15  -3  -3  494.35   20.70
 -15  -3   3  529.95   20.90
  15  -3  -3  491.35   20.70
 -15  -3   3  511.65   20.50
  15   3  -3  522.15   20.70
  15   3  -3  521.55   20.90
 -15   3   3  458.55   21.40
 -15   3   3  517.15   20.50
 -15   3   3  504.65   20.90
 -15   3   3  489.55   20.60
 -13  -3   3  879.81   34.30
 -13  -3   3  853.91   34.20
  13  -3  -3  851.01   34.40
 -13  -3   3  810.92   34.20
  13  -3  -3  877.21   34.70
  13  -3  -3  887.81   34.50
 -13  -3   3  825.32   34.40
 -13  -3   3  802.12   34.20
  13   3  -3  854.71   34.50
 -13   3   3  853.11   34.30
 -13   3   3  933.51   34.90
 -13   3   3  860.51   34.60
  13   3  -3  852.21   34.50
  11  -3  -3   18.30    1.70
 -11  -3   3   18.80    1.70
 -11  -3   3   16.00    1.60
  11  -3  -3   22.40    2.10
 -11  -3   3   20.10    1.80
 -11  -3   3   14.60    1.70
 -11  -3   3   20.50    1.70
  11   3  -3   19.50    1.90
 -11   3   3   15.40    1.80
  11   3  -3   17.20    2.00
 -11   3   3   16.20    1.60
 -11   3   3   18.00    1.70
  -9  -3   3    9.30    1.30
   9  -3  -3   13.70    1.70
  -9  -3   3   13.20    1.50
  -9  -3   3   10.20    1.40
   9  -3  -3   11.30    1.50
  -9  -3   3    9.80    1.50
  -9  -3   3   12.40    1.60
   9  -3  -3   11.00    1.40
   9   3  -3   12.30    1.50
   9   3  -3    9.70    1.60
   9   3  -3   14.10    2.00
  -9   3   3    9.10    1.50
  -9   3   3   11.00    1.50
  -9   3   3   13.40    1.50
   9   3  -3   13.60    1.50
  -7  -3   3   34.90    2.30
   7  -3  -3   33.90    2.30
   7  -3  -3   32.70    2.40
  -7  -3   3   38.20    2.30
  -7  -3   3   38.00    2.30
   7  -3  -3   38.80    2.50
   7  -3  -3   36.60    2.40
   7  -3  -3   37.40    2.70
   7  -3  -3   33.20    2.70
  -7  -3   3   33.50    2.20
   7   3  -3   38.40    2.30
  -7   3   3   40.20    2.50
   7   3  -3   34.80    2.30
   7   3  -3   35.00    2.40
  -7   3   3   35.00    2.30
   7   3  -3   37.80    2.40
  -7   3   3   37.40    2.30
   5  -3  -3  207.88    8.90
   5  -3  -3  208.58    8.90
   5  -3  -3  211.08    9.00
  -5  -3   3  208.08    8.90
  -5  -3   3  200.58    8.80
   5  -3  -3  202.78    9.00
   5  -3  -3  205.48    9.00
  -5  -3   3  209.48    9.00
  -5  -3   3  221.28    9.10
  -5  -3   3  198.38    8.90
   5   3  -3  226.68    9.10
   5   3  -3  218.38    8.90
  -5   3   3  200.88    8.80
  -5   3   3  221.48    9.20
   5   3  -3  218.18    8.90
   5   3  -3  202.88    9.00
   3  -3  -3 1233.68   46.80
  -3  -3   3 1128.79   46.70
   3  -3  -3 1140.69   46.70
  -3  -3   3 1146.99   46.70
  -3  -3   3 1231.78   46.90
   3  -3  -3 1186.08   46.70
   3  -3  -3 1175.88   46.60
   3  -3  -3 1254.47   46.90
   3  -3  -3 1178.48   46.80
   3   3  -3 1140.09   46.50
  -3   3   3 1196.48   47.00
  -3   3   3 1195.68   46.80
   3   3  -3 1226.68   46.90
   3   3  -3 1147.19   46.80
   3   3  -3 1102.79   46.60
   1  -3  -3  274.97   11.00
  -1  -3   3  237.88   11.30
   1  -3  -3  251.67   10.80
   1  -3  -3  260.87   10.90
  -1  -3   3  255.07   10.90
  -1  -3   3  258.97   10.60
  -1  -3   3  243.18   10.90
   1  -3  -3  256.77   11.00
   1  -3  -3  279.97   11.00
   1  -3  -3  258.17   10.90
   1   3  -3  273.47   11.10
   1   3  -3  260.17   11.00
  -1   3   3  267.27   11.10
   1   3  -3  262.87   10.90
  -1  -3  -3    0.60    0.50
   1  -3   3   -0.10    0.80
   1  -3   3    2.10    0.80
  -1  -3  -3    0.10    0.70
  -1  -3  -3    0.40    0.90
  -1  -3  -3    0.90    0.60
  -1  -3  -3    1.40    0.80
  -1   3  -3    1.40    0.90
   1   3   3    2.30    0.80
  -1   3  -3    0.80    0.60
  -1   3  -3    1.80    1.00
  -3  -3  -3  153.28    6.80
  -3  -3  -3  166.18    7.00
  -3  -3  -3  151.68    6.80
   3  -3   3  154.48    7.00
  -3  -3  -3  149.88    6.90
  -3  -3  -3  152.58    6.70
   3  -3   3  147.89    6.90
  -3  -3  -3  162.88    6.90
  -3   3  -3  151.88    6.70
  -3   3  -3  140.19    6.70
   3   3   3  160.28    7.00
  -3   3  -3  155.98    7.00
   5  -3   3   57.59    3.20
  -5  -3  -3   48.60    3.00
   5  -3   3   60.89    4.30
  -5  -3  -3   54.49    3.10
  -5  -3  -3   50.19    2.90
  -5  -3  -3   51.29    2.90
  -5   3  -3   56.79    3.20
  -5   3  -3   53.49    2.90
   5   3   3   57.09    3.20
  -5   3  -3   53.19    2.90
  -5   3  -3   51.79    2.90
  -5   3  -3   52.59    3.00
  -5   3  -3   54.79    3.10
   7  -3   3   28.80    2.40
  -7  -3  -3   28.00    2.00
  -7  -3  -3   30.50    2.00
  -7  -3  -3   28.60    2.00
   7  -3   3   30.10    2.30
  -7  -3  -3   30.50    2.20
  -7  -3  -3   26.50    2.20
  -7  -3  -3   27.10    2.30
  -7   3  -3   28.00    2.30
  -7   3  -3   30.50    2.00
  -7   3  -3   28.60    2.20
   7   3   3   27.00    2.40
  -7   3  -3   26.10    2.10
  -7   3  -3   27.50    2.10
  -7   3  -3   27.10    2.20
   9  -3   3   55.39    3.60
  -9  -3  -3   50.69    3.10
   9  -3   3   49.00    3.20
  -9  -3  -3   53.79    3.00
  -9  -3  -3   51.79    2.90
  -9  -3  -3   48.90    3.20
  -9  -3  -3   52.29    3.00
  -9   3  -3   49.90    2.90
  -9   3  -3   54.09    3.10
  -9   3  -3   49.99    2.90
  -9   3  -3   50.49    3.10
  -9   3  -3   55.59    3.30
  -9   3  -3   56.49    3.20
  11  -3   3   69.99    4.50
 -11  -3  -3   69.89    4.30
 -11  -3  -3   67.59    3.70
 -11  -3  -3   73.29    3.70
 -11  -3  -3   68.09    4.40
 -11  -3  -3   71.39    3.80
  11   3   3   70.89    4.50
 -11   3  -3   67.19    3.70
 -11   3  -3   73.39    3.80
 -11   3  -3   74.49    4.00
 -11   3  -3   70.19    3.70
 -11   3  -3   74.99    3.90
 -11   3  -3   71.89    4.30
  13  -3   3   36.50    3.40
 -13  -3  -3   39.20    3.10
  13   3   3   39.10    3.40
 -13   3  -3   37.30    3.10
 -15  -3  -3  425.66   17.90
 -15  -3  -3  463.35   18.10
  15  -3   3  464.25   18.40
 -15  -3  -3  412.36   18.50
  15  -3   3  397.96   18.80
 -15  -3  -3  441.56   18.00
 -15  -3  -3  453.85   18.10
 -15   3  -3  415.36   18.60
 -15   3  -3  468.85   18.10
 -15   3  -3  454.05   18.00
 -15   3  -3  464.05   18.00
  15   3   3  397.56   18.50
 -17  -3  -3  542.35   22.20
  17  -3   3  576.24   22.70
 -17  -3  -3  532.25   22.10
 -17  -3  -3  536.55   22.20
 -17   3  -3  546.55   22.20
 -17   3  -3  549.45   22.10
 -17   3  -3  545.35   22.20
 -19  -3  -3    9.70    1.80
  19  -3   3   11.20    1.60
 -19  -3  -3    9.40    1.20
 -19  -3  -3   11.40    1.30
 -19   3  -3   12.40    1.50
 -19   3  -3   15.60    2.20
 -19   3  -3    7.60    1.70
 -21  -3  -3    8.70    1.20
  21  -3   3    8.30    1.50
 -21  -3  -3    6.80    1.30
 -21   3  -3    8.00    1.30
 -22  -4   3    0.20    0.80
 -22  -4   3   -0.20    0.70
  22  -4  -3    1.70    1.30
  22   4  -3    1.80    0.80
 -22   4   3   -1.00    0.70
 -20  -4   3    3.10    0.90
 -20  -4   3    2.30    1.10
  20  -4  -3   -0.10    1.10
  20  -4  -3    0.10    1.00
  20   4  -3    4.40    1.20
 -20   4   3    1.40    0.80
  20   4  -3    1.20    1.40
  18  -4  -3   90.59    4.50
 -18  -4   3   96.09    5.40
 -18  -4   3   89.69    4.40
  18  -4  -3   90.89    4.60
 -18  -4   3   89.59    4.40
 -18   4   3   91.69    4.40
  18   4  -3   90.89    4.60
  16  -4  -3  276.47   11.60
 -16  -4   3  269.47   11.50
 -16  -4   3  271.87   11.40
  16  -4  -3  263.67   11.50
 -16  -4   3  265.67   11.30
 -16   4   3  264.87   11.40
  16   4  -3  273.47   11.60
 -16   4   3  273.77   11.40
 -14  -4   3    3.00    1.10
 -14  -4   3    4.60    1.30
  14  -4  -3    5.80    1.80
 -14  -4   3    8.90    1.50
  14  -4  -3    8.50    2.80
 -14  -4   3    7.00    1.70
  14  -4  -3    8.40    1.50
  14   4  -3    4.90    1.20
 -14   4   3    5.90    1.60
 -14   4   3    5.20    2.30
 -14   4   3    5.20    1.60
  14   4  -3    2.80    1.80
 -12  -4   3  106.79    5.10
 -12  -4   3  102.99    5.50
 -12  -4   3  108.09    5.20
  12  -4  -3  107.49    5.90
  12  -4  -3  109.19    5.30
 -12  -4   3  109.99    5.10
  12  -4  -3  106.69    5.20
 -12   4   3  109.69    5.20
 -12   4   3  111.49    5.10
  12   4  -3  105.59    5.70
  12   4  -3  101.59    5.30
 -12   4   3   97.29    5.70
 -10  -4   3   42.60    2.70
 -10  -4   3   42.10    2.70
 -10  -4   3   42.90    3.10
  10  -4  -3   39.00    3.30
  10  -4  -3   42.20    2.80
 -10  -4   3   43.40    2.80
  10  -4  -3   42.10    2.90
 -10   4   3   41.10    2.70
 -10   4   3   39.30    3.20
  10   4  -3   46.60    3.40
 -10   4   3   45.30    2.80
  10   4  -3   47.50    3.40
   8  -4  -3  702.33   28.30
  -8  -4   3  661.43   28.30
   8  -4  -3  684.23   28.70
  -8  -4   3  730.93   28.20
  -8  -4   3  722.73   28.60
  -8  -4   3  717.93   28.20
  -8  -4   3  724.73   28.10
   8  -4  -3  702.23   28.30
  -8   4   3  678.33   28.80
   8   4  -3  684.93   28.50
  -8   4   3  685.63   28.40
  -8   4   3  718.53   28.10
   8   4  -3  716.53   28.20
   8   4  -3  674.83   28.40
   8   4  -3  701.43   28.40
  -6  -4   3   12.80    1.80
  -6  -4   3   12.80    1.60
   6  -4  -3   12.30    1.70
  -6  -4   3   11.60    2.20
   6  -4  -3   13.20    2.00
  -6  -4   3   10.70    1.60
   6   4  -3   10.20    2.70
  -6   4   3   11.50    1.90
  -6   4   3   12.80    2.30
   6   4  -3   13.00    1.70
  -6   4   3   13.20    1.60
   6   4  -3   10.80    2.00
   4  -4  -3   20.60    2.40
   4  -4  -3   18.10    2.10
   4  -4  -3   20.00    2.20
  -4  -4   3   19.20    1.90
   4  -4  -3   22.20    2.00
   4  -4  -3   19.10    1.80
  -4  -4   3   19.30    2.10
  -4  -4   3   18.60    2.00
   4   4  -3   17.70    2.00
  -4   4   3   19.30    1.80
  -4   4   3   19.10    2.20
   4   4  -3   21.90    2.20
   4   4  -3   17.40    1.80
   2  -4  -3    5.80    1.60
   2  -4  -3    6.10    1.70
   2  -4  -3    9.30    1.40
   2  -4  -3    9.40    1.70
  -2  -4   3    9.20    1.60
   2  -4  -3    6.70    1.70
  -2  -4   3    6.10    1.40
  -2  -4   3    7.60    1.60
  -2   4   3    4.60    1.40
   2   4  -3    7.30    1.50
   2   4  -3   11.00    1.70
  -2   4   3    9.20    1.80
   2   4  -3    8.20    1.60
   0  -4  -3   23.20    1.90
   0  -4  -3   27.10    2.30
   0  -4   3   22.60    2.10
   0  -4  -3   24.30    2.10
   0  -4  -3   26.20    2.10
   0  -4  -3   25.00    2.20
   0  -4   3   23.70    2.30
   0  -4   3   21.60    3.30
   0   4   3   24.60    2.10
   0   4  -3   25.80    2.20
   0   4   3   28.70    2.40
   0   4  -3   28.10    2.40
   0   4  -3   22.70    2.30
   2  -4   3   28.50    2.40
  -2  -4  -3   28.90    2.10
  -2  -4  -3   28.10    2.10
   2  -4   3   29.20    2.30
  -2  -4  -3   26.30    2.10
  -2  -4  -3   29.70    2.30
   2  -4   3   26.80    2.60
  -2  -4  -3   28.20    2.50
  -2   4  -3   31.00    2.40
  -2   4  -3   25.20    2.10
  -2   4  -3   27.50    2.50
   2   4   3   30.50    2.30
  -2   4  -3   30.50    2.80
   2   4   3   30.60    2.70
  -4  -4  -3   12.50    1.50
  -4  -4  -3   12.70    1.50
  -4  -4  -3   13.20    2.60
   4  -4   3   13.90    2.00
  -4  -4  -3   14.00    1.60
   4  -4   3   12.30    1.70
   4  -4   3   11.80    2.20
   4   4   3   11.40    1.90
  -4   4  -3   17.40    2.50
  -4   4  -3    8.50    1.80
   4   4   3   13.30    2.50
  -4   4  -3   12.30    1.60
  -6  -4  -3 1007.80   40.40
   6  -4   3  993.50   40.60
   6  -4   3  991.70   40.90
   6  -4   3 1054.79   40.50
  -6  -4  -3 1034.60   40.30
  -6  -4  -3  985.70   40.40
  -6  -4  -3 1010.90   40.70
  -6   4  -3 1040.50   40.40
   6   4   3 1049.30   40.40
  -6   4  -3  996.30   40.90
   6   4   3  956.40   40.80
  -6   4  -3 1011.80   40.20
  -8  -4  -3  350.06   13.90
   8  -4   3  310.87   14.50
   8  -4   3  344.77   14.10
  -8  -4  -3  346.87   13.80
  -8  -4  -3  307.17   14.20
  -8  -4  -3  349.27   13.90
  -8   4  -3  343.37   13.70
  -8   4  -3  301.77   14.30
   8   4   3  306.07   14.30
  -8   4  -3  343.27   13.90
 -10  -4  -3   25.40    2.00
 -10  -4  -3   25.10    2.00
  10  -4   3   28.30    3.40
 -10  -4  -3   22.00    2.90
 -10  -4  -3   27.70    2.00
  10  -4   3   27.80    2.30
 -10   4  -3   20.00    3.60
 -10   4  -3   28.10    2.10
  10   4   3   23.50    3.40
 -10   4  -3   25.90    2.00
 -12  -4  -3   39.80    3.30
 -12  -4  -3   40.50    2.60
 -12  -4  -3   35.50    2.40
  12  -4   3   38.70    3.00
  12   4   3   45.70    2.90
 -12   4  -3   38.50    2.40
 -12   4  -3   39.70    2.60
 -14  -4  -3   55.39    3.00
  14  -4   3   56.09    3.50
 -14  -4  -3   57.19    3.10
 -14  -4  -3   51.39    2.90
  14   4   3   54.49    3.30
 -14   4  -3   55.19    2.90
  16  -4   3    7.70    1.50
 -16  -4  -3   11.30    1.30
 -16  -4  -3    9.80    1.30
 -16   4  -3   10.90    1.20
  18  -4   3  141.09    6.20
 -18  -4  -3  143.09    6.10
 -17  -5   3   81.29    3.80
 -17   5   3   78.99    3.70
  17   5  -3   75.49    3.80
  15  -5  -3   59.39    3.40
  15  -5  -3   65.19    3.40
 -15  -5   3   62.49    3.20
 -15   5   3   65.79    3.30
 -15   5   3   58.39    3.30
  15   5  -3   65.09    3.30
  15   5  -3   65.09    3.40
 -13  -5   3    9.60    1.40
 -13  -5   3    5.00    1.20
  13  -5  -3    6.80    1.60
  13   5  -3    6.40    2.10
 -13   5   3    5.60    1.30
 -13   5   3    5.30    1.30
  13   5  -3    9.20    1.40
 -11  -5   3    1.50    0.80
  11  -5  -3    0.50    1.00
  11  -5  -3    2.30    1.00
 -11  -5   3    0.50    1.10
  11   5  -3    1.80    0.90
 -11   5   3    5.00    1.30
   9  -5  -3  156.68    7.10
  -9  -5   3  160.78    7.30
   9  -5  -3  162.38    7.20
   9   5  -3  158.78    7.30
  -9   5   3  161.48    7.20
   7  -5  -3  228.38    9.90
   7  -5  -3  224.48    9.80
  -7  -5   3  235.28    9.90
   7   5  -3  220.88    9.70
   7   5  -3  236.48   10.00
  -7   5   3  225.38    9.90
   5  -5  -3    4.50    1.50
  -5  -5   3    5.60    1.30
   5  -5  -3    5.10    1.30
   5   5  -3    3.20    1.00
   5   5  -3    3.40    1.10
  -5   5   3   -0.40    1.40
  -5   5   3    2.80    0.80
  -3  -5   3  141.39    6.60
   3  -5  -3  147.49    6.70
   3  -5  -3  148.59    6.60
  -3   5   3  140.69    6.70
  -3   5   3  144.69    6.80
   3   5  -3  148.99    6.80
   3   5  -3  146.39    6.60
  -1  -5   3    0.90    0.80
   1  -5  -3    0.60    0.90
   1  -5  -3   -0.30    0.80
   1   5  -3   -0.20    1.20
   1   5  -3    1.10    0.80
  -1   5   3    0.00    0.70
  -1  -5  -3   42.40    2.80
  -1  -5  -3   41.70    2.60
  -1  -5  -3   48.60    2.80
   1  -5   3   44.90    2.80
   1   5   3   42.50    2.70
  -1   5  -3   43.50    2.70
   3  -5   3    3.50    1.00
  -3  -5  -3    4.30    1.10
  -3  -5  -3    4.40    1.30
  -3  -5  -3    2.90    0.90
  -3   5  -3    6.50    2.10
   3   5   3    2.10    1.00
  -5  -5  -3  184.98    7.80
  -5  -5  -3  173.78    7.60
  -5  -5  -3  175.68    7.80
   5  -5   3  168.68    7.80
   5   5   3  179.28    8.00
  -5   5  -3  174.28    7.70
  -7  -5  -3   22.50    1.90
   7  -5   3   23.10    1.90
  -7  -5  -3   20.20    1.70
  -7  -5  -3   18.40    1.80
   7   5   3   20.40    2.00
  -7   5  -3   19.80    1.70
   9  -5   3    6.90    1.30
  -9  -5  -3    6.80    1.30
  -9  -5  -3    9.10    1.40
  -9  -5  -3    6.40    1.20
  -9   5  -3    6.30    1.70
   9   5   3    7.90    1.50
  -9   5  -3    8.50    1.40
 -11  -5  -3   -0.30    0.80
 -11  -5  -3    0.10    0.70
  11  -5   3    0.30    0.80
 -11   5  -3   -0.30    1.00
  11   5   3   -0.10    0.80
 -13  -5  -3    0.40    0.80
 -13  -5  -3    0.20    0.80
  13  -5   3    0.80    0.80
  -8  -6   3    4.20    1.40
  -8   6   3    2.40    0.70
  -6  -6   3   54.49    2.90
  -6   6   3   56.59    2.90
  -4  -6   3   19.10    1.60
   4  -6  -3   20.00    1.80
  -4   6   3   20.70    1.60
  -2  -6   3   69.39    3.30
   2  -6  -3   66.59    3.30
   2   6  -3   67.09    3.30
  -2   6   3   65.69    3.30
   0  -6   3   42.10    2.40
   0  -6  -3   42.20    2.40
   0   6  -3   36.90    2.30
   2  -6   3    5.60    1.30
  -2   6  -3    2.80    0.80
  30   0  -4   78.19    3.70
 -30   0   4   80.49    3.80
 -28   0   4    5.60    1.80
 -28   0   4    8.60    2.00
 -28   0   4    4.50    1.20
  28   0  -4    5.00    1.20
 -26   0   4   22.90    1.90
 -26   0   4   19.90    1.90
 -26   0   4   18.10    2.10
  26   0  -4   21.20    1.90
 -24   0   4   -0.10    0.80
  24   0  -4    1.30    1.10
  24   0  -4   -1.20    2.00
 -24   0   4   -0.40    0.90
 -24   0   4   -0.20    1.30
 -24   0   4   -1.20    0.80
  22   0  -4  247.18   10.50
 -22   0   4  244.88   10.60
 -22   0   4  245.38   10.60
  22   0  -4  250.97   11.10
 -22   0   4  247.18   10.90
 -20   0   4  309.57   12.90
 -20   0   4  288.67   13.10
 -20   0   4  297.47   13.00
 -20   0   4  311.77   13.00
  20   0  -4  318.07   12.80
  20   0  -4  327.87   13.20
 -18   0   4  249.08   11.00
 -18   0   4  252.67   11.00
 -18   0   4  259.97   11.20
 -18   0   4  267.57   11.10
 -18   0   4  268.57   12.20
  18   0  -4  261.97   11.00
  18   0  -4  293.37   11.30
 -16   0   4  112.79    5.00
  16   0  -4  111.19    5.10
 -16   0   4  112.79    5.00
 -16   0   4  107.79    5.10
  16   0  -4  109.89    5.00
 -16   0   4  108.89    5.10
 -16   0   4  114.19    5.00
 -16   0   4  107.89    5.00
  14   0  -4   64.49    3.30
 -14   0   4   70.59    3.40
 -14   0   4   70.59    3.40
  14   0  -4   70.69    3.40
 -14   0   4   79.09    3.50
 -14   0   4   67.89    3.30
 -14   0   4   67.89    3.40
 -12   0   4   40.80    2.10
 -12   0   4   41.70    2.00
 -12   0   4   38.90    1.90
  12   0  -4   44.30    2.20
 -12   0   4   40.90    2.20
 -10   0   4  175.28    7.30
  10   0  -4  176.68    7.40
 -10   0   4  183.18    7.30
   8   0  -4 1885.71   73.39
  -8   0   4 1885.61   73.59
  -8   0   4 1877.51   72.99
   8   0  -4 1792.32   73.09
  -6   0   4 2798.92  109.79
   6   0  -4 2727.63  109.69
   6   0  -4 2825.02  109.99
   4   0  -4 8556.34  345.07
  -4   0   4 9161.48  345.17
   4   0  -4 8712.03  345.17
   2   0  -4   64.39    2.80
   2   0  -4   65.59    2.80
   0   0  -4    3.30    0.40
   0   0  -4    2.80    0.50
   0   0  -4    3.00    0.40
   0   0  -4    3.40    0.40
  -2   0  -4 2046.70   91.39
  -2   0  -4 2401.96   91.69
  -2   0  -4 2445.96   92.29
  -2   0  -4 2442.16   91.59
  -4   0  -4   11.20    0.80
  -4   0  -4   11.20    0.90
  -4   0  -4   10.90    0.80
  -4   0  -4   10.50    0.90
  -6   0  -4  550.24   22.30
  -6   0  -4  548.95   22.30
  -6   0  -4  545.65   22.30
  -6   0  -4  583.14   22.60
  -6   0  -4  551.94   22.30
  -6   0  -4  566.84   22.20
  -8   0  -4 1397.86   57.59
  -8   0  -4 1542.05   57.89
  -8   0  -4 1535.45   57.79
   8   0   4 1380.46   57.69
  -8   0  -4 1425.46   57.89
  -8   0  -4 1487.45   57.89
  -8   0  -4 1478.75   57.69
  -8   0  -4 1495.95   57.89
  10   0   4  331.87   13.20
 -10   0  -4  308.07   13.30
 -10   0  -4  319.97   13.30
 -10   0  -4  318.37   13.30
 -10   0  -4  304.77   13.30
 -10   0  -4  356.86   13.40
 -10   0  -4  321.37   13.10
 -12   0  -4  533.65   21.50
 -12   0  -4  485.15   22.30
 -12   0  -4  495.35   21.80
 -12   0  -4  552.64   21.50
 -12   0  -4  546.55   21.40
 -12   0  -4  556.74   21.60
 -14   0  -4  111.79    5.50
 -14   0  -4  118.09    5.60
 -14   0  -4  118.99    5.40
 -14   0  -4  117.99    5.50
 -14   0  -4  116.39    5.30
 -14   0  -4  114.59    5.50
 -16   0  -4  204.68    8.80
 -16   0  -4  198.58    8.80
 -16   0  -4  206.08    9.10
 -16   0  -4  197.98    8.80
 -16   0  -4  190.28    8.80
  16   0   4  199.98    9.30
  18   0   4   39.90    3.90
 -18   0  -4   50.69    3.00
 -18   0  -4   47.40    2.90
 -18   0  -4   49.99    3.70
 -18   0  -4   51.39    3.00
 -20   0  -4  138.49    6.40
 -20   0  -4  142.49    6.50
 -20   0  -4  145.39    6.60
 -22   0  -4    1.50    0.90
 -22   0  -4    1.70    0.90
 -22   0  -4    0.00    0.80
  22   0   4    0.70    1.10
 -29  -1   4  123.49    5.50
  29  -1  -4  123.59    5.50
 -29  -1   4  112.89    5.50
 -29   1   4  124.79    5.50
  29   1  -4  125.99    5.40
 -27  -1   4   29.40    2.00
  27  -1  -4   28.60    2.00
 -27  -1   4   27.00    2.10
 -27  -1   4   28.30    2.10
  27   1  -4   28.80    2.20
 -27   1   4   27.00    3.00
 -27   1   4   26.40    2.00
 -25  -1   4    6.30    1.60
  25  -1  -4    3.90    1.30
 -25  -1   4    6.60    1.30
 -25  -1   4    6.40    1.50
 -25   1   4    5.80    1.90
 -25   1   4    9.50    1.90
  25   1  -4    7.80    1.60
  23  -1  -4  545.05   20.70
 -23  -1   4  466.55   21.10
 -23  -1   4  473.45   20.20
 -23  -1   4  523.05   20.60
  23  -1  -4  485.75   20.60
 -23   1   4  433.56   20.30
  23   1  -4  482.55   20.40
 -23   1   4  487.35   20.30
 -21  -1   4  826.62   32.90
  21  -1  -4  783.32   32.80
 -21  -1   4  830.22   33.00
 -21  -1   4  794.32   32.70
  21  -1  -4  825.62   32.70
 -21  -1   4  827.82   32.80
  21  -1  -4  834.72   33.10
 -21   1   4  832.22   32.80
  21   1  -4  794.52   33.10
 -21   1   4  795.22   32.90
  21   1  -4  845.72   32.80
 -21   1   4  817.82   32.80
 -21   1   4  802.72   33.00
 -21   1   4  823.92   32.70
 -19  -1   4   61.59    3.40
  19  -1  -4   66.19    3.70
  19  -1  -4   62.09    3.60
 -19  -1   4   62.19    3.50
 -19  -1   4   65.69    3.50
  19  -1  -4   68.89    3.70
  19  -1  -4   58.39    3.40
 -19  -1   4   67.39    3.50
 -19  -1   4   64.69    3.50
 -19  -1   4   66.49    3.50
 -19   1   4   61.89    3.40
 -19   1   4   63.99    3.50
 -19   1   4   64.59    3.60
  19   1  -4   59.09    3.40
 -19   1   4   64.09    3.50
  19   1  -4   67.19    3.60
 -19   1   4   64.99    3.60
  17  -1  -4   31.60    2.40
 -17  -1   4   36.80    2.20
 -17  -1   4   34.90    2.80
 -17  -1   4   36.50    2.30
 -17  -1   4   34.90    2.20
  17  -1  -4   34.10    2.40
 -17  -1   4   36.60    2.20
  17  -1  -4   40.00    2.40
 -17  -1   4   36.20    2.30
 -17   1   4   35.50    2.40
 -17   1   4   39.80    2.30
 -17   1   4   32.20    2.20
 -17   1   4   36.30    2.30
  17   1  -4   37.40    2.30
  15  -1  -4   86.79    4.10
  15  -1  -4   86.39    4.10
 -15  -1   4   90.29    4.10
 -15  -1   4   87.49    4.00
  15  -1  -4   84.29    4.10
 -15  -1   4   91.19    4.10
 -15  -1   4   85.09    4.10
 -15  -1   4   83.79    4.10
 -15  -1   4   76.49    4.60
 -15   1   4   94.99    4.10
  15   1  -4   82.59    4.40
  15   1  -4   90.09    4.40
 -15   1   4   84.09    4.10
 -15   1   4   84.59    4.20
 -15   1   4   88.99    4.20
 -15   1   4   87.89    4.10
 -13  -1   4  177.98    7.40
  13  -1  -4  172.58    7.40
 -13  -1   4  183.98    7.40
  13  -1  -4  171.18    7.40
 -13  -1   4  162.08    7.40
  13  -1  -4  167.28    7.40
  13  -1  -4  181.48    7.40
 -13  -1   4  173.18    7.30
 -13  -1   4  177.28    7.40
 -13  -1   4  178.68    7.40
 -13   1   4  173.08    7.40
 -13   1   4  180.98    7.60
 -13   1   4  169.48    7.30
 -13   1   4  173.98    7.50
  13   1  -4  176.98    7.50
 -13   1   4  174.68    7.40
 -11  -1   4  575.04   22.20
  11  -1  -4  555.14   22.20
 -11  -1   4  531.65   22.10
 -11  -1   4  555.54   22.10
  11  -1  -4  539.95   22.20
  11  -1  -4  559.24   22.20
  11   1  -4  562.74   22.20
 -11   1   4  573.14   22.20
 -11   1   4  535.45   22.10
  11   1  -4  577.14   21.90
 -11   1   4  553.54   22.10
   9  -1  -4  303.67   12.30
  -9  -1   4  308.77   12.30
  -9  -1   4  306.17   12.30
   9  -1  -4  288.07   12.60
   9   1  -4  298.97   12.40
  -9   1   4  320.07   12.30
  -9   1   4  305.87   12.40
   9   1  -4  317.87   12.20
   7  -1  -4 1444.16   55.19
   7  -1  -4 1418.66   55.49
  -7  -1   4 1312.27   55.19
  -7  -1   4 1417.46   55.19
  -7   1   4 1444.26   55.69
  -7   1   4 1352.56   55.29
   7   1  -4 1406.66   55.29
   7   1  -4 1474.55   55.39
   5  -1  -4 1663.63   65.99
  -5  -1   4 1616.24   65.99
  -5  -1   4 1772.62   66.59
   5  -1  -4 1682.13   66.39
   5   1  -4 1616.44   65.99
   5   1  -4 1761.72   66.49
   3  -1  -4 6758.42  267.27
   3  -1  -4 6986.00  268.47
  -3  -1   4 6931.11  267.67
   3   1  -4 6934.11  267.37
  -3   1   4 6506.35  266.97
   3   1  -4 6816.32  267.97
   1  -1  -4 5195.58  201.68
  -1  -1   4 5099.19  201.08
   1  -1  -4 5197.68  201.28
   1   1  -4 5454.85  200.48
   1   1  -4 4923.21  201.38
   1   1  -4 4856.71  201.18
  -1  -1  -4   48.20    2.40
  -1  -1  -4   50.19    2.40
  -1  -1  -4   51.39    2.30
   1  -1   4   49.70    2.40
  -1   1  -4   52.19    2.50
  -1   1  -4   50.89    2.30
  -3  -1  -4  626.94   26.50
  -3  -1  -4  672.43   26.30
  -3  -1  -4  675.13   26.50
   3  -1   4  678.53   26.70
  -3   1  -4  681.73   26.50
  -3   1  -4  670.33   26.50
  -5  -1  -4   35.50    2.00
   5  -1   4   35.10    2.00
  -5  -1  -4   40.80    2.10
  -5  -1  -4   37.30    1.90
  -5  -1  -4   34.80    2.00
  -5   1  -4   38.50    2.20
  -5   1  -4   40.10    2.00
  -5   1  -4   38.90    2.20
  -5   1  -4   42.40    2.30
  -5   1  -4   35.00    2.00
  -5   1  -4   39.10    2.00
   7  -1   4 1151.08   47.40
  -7  -1  -4 1169.08   47.20
  -7  -1  -4 1361.16   47.60
  -7  -1  -4 1211.38   47.30
  -7  -1  -4 1208.18   47.40
  -7  -1  -4 1133.59   47.30
  -7  -1  -4 1209.78   47.40
  -7  -1  -4 1193.68   47.30
  -7   1  -4 1195.58   47.40
  -7   1  -4 1196.58   47.40
  -7   1  -4 1180.78   47.40
  -7   1  -4 1216.38   47.30
  -7   1  -4 1139.89   47.30
  -7   1  -4 1214.08   47.30
  -9  -1  -4  215.38    9.00
  -9  -1  -4  208.68    9.10
   9  -1   4  221.08    9.30
  -9  -1  -4  212.58    9.00
  -9  -1  -4  220.58    9.10
  -9  -1  -4  202.28    9.20
  -9  -1  -4  214.88    9.10
  -9  -1  -4  224.48    9.20
  -9   1  -4  211.28    9.00
  -9   1  -4  221.08    9.20
  -9   1  -4  216.38    9.20
  -9   1  -4  230.08    9.20
  -9   1  -4  211.38    9.00
  -9   1  -4  202.98    9.10
 -11  -1  -4    8.20    1.50
 -11  -1  -4    6.50    1.30
 -11  -1  -4    7.00    1.30
 -11  -1  -4    7.70    1.40
 -11  -1  -4    6.00    1.20
  11  -1   4    6.70    1.50
 -11  -1  -4    7.40    1.30
 -11  -1  -4    7.00    1.30
  11   1   4    5.30    1.40
 -11   1  -4    7.20    1.10
 -11   1  -4    6.90    1.20
 -11   1  -4   10.40    2.20
 -11   1  -4    8.40    1.30
 -11   1  -4    6.10    1.40
 -13  -1  -4   54.49    3.10
 -13  -1  -4   52.79    3.10
 -13  -1  -4   49.90    3.10
 -13  -1  -4   48.40    2.90
 -13  -1  -4   52.89    2.90
 -13  -1  -4   44.80    2.90
  13  -1   4   47.50    3.80
 -13  -1  -4   49.90    2.90
 -13   1  -4   49.90    2.80
  13   1   4   50.49    3.30
 -13   1  -4   49.60    3.00
 -13   1  -4   55.79    3.10
 -13   1  -4   48.80    3.20
 -13   1  -4   47.30    3.10
 -15  -1  -4  639.24   26.10
 -15  -1  -4  649.14   26.20
 -15  -1  -4  664.23   26.10
 -15  -1  -4  646.04   26.10
  15  -1   4  655.13   26.60
 -15   1  -4  641.34   26.40
 -15   1  -4  654.33   26.30
 -15   1  -4  645.94   26.20
 -15   1  -4  639.04   26.20
 -15   1  -4  622.94   25.90
  15   1   4  632.94   26.30
 -17  -1  -4  480.75   19.40
 -17  -1  -4  477.15   19.30
 -17  -1  -4  464.65   19.20
 -17  -1  -4  487.95   19.40
  17  -1   4  480.55   19.20
  17  -1   4  412.56   19.80
 -17   1  -4  494.65   19.50
 -17   1  -4  470.45   19.00
 -17   1  -4  481.65   19.50
 -17   1  -4  437.96   19.60
 -17   1  -4  482.25   19.40
 -19  -1  -4   -0.20    0.90
 -19  -1  -4   -0.10    0.90
 -19  -1  -4    1.90    1.10
 -19  -1  -4    0.60    0.70
  19  -1   4    4.10    1.30
 -19   1  -4    2.10    0.90
 -19   1  -4    1.10    0.70
 -19   1  -4   -2.20    1.10
 -19   1  -4    4.40    1.30
 -21  -1  -4   24.60    1.90
 -21  -1  -4   21.20    1.70
 -21   1  -4   23.30    1.80
 -21   1  -4   25.20    1.90
 -23  -1  -4   12.50    1.50
 -23  -1  -4   18.70    1.60
 -23   1  -4   15.60    1.40
 -23   1  -4   14.50    1.50
  23   1   4   16.50    1.80
 -28  -2   4   28.00    1.80
  28  -2  -4   23.50    1.70
 -28   2   4   23.70    1.80
  28   2  -4   23.60    2.00
 -26  -2   4  132.79    6.20
  26  -2  -4  123.49    6.10
 -26  -2   4  135.19    6.00
  26  -2  -4  132.69    6.00
  26   2  -4  134.29    5.90
 -26   2   4  137.89    6.00
 -24  -2   4  115.89    5.90
 -24  -2   4  126.59    5.90
  24  -2  -4  132.39    6.20
 -24   2   4  126.69    6.00
 -24   2   4  128.49    5.80
  24   2  -4  141.39    6.90
 -22  -2   4    1.20    1.60
  22  -2  -4   -1.40    0.70
 -22  -2   4   -0.10    0.70
 -22  -2   4    1.90    1.00
  22  -2  -4   -0.80    2.30
 -22  -2   4   -0.50    0.90
 -22  -2   4    2.10    1.20
  22   2  -4    0.60    1.70
 -22   2   4   -1.10    0.90
 -22   2   4    0.70    1.60
 -22   2   4   -0.10    0.90
  22   2  -4   -1.10    0.70
 -20  -2   4  380.86   16.90
 -20  -2   4  398.16   16.50
  20  -2  -4  384.46   16.60
 -20  -2   4  405.96   16.50
 -20  -2   4  404.96   16.80
 -20  -2   4  402.96   16.50
  20  -2  -4  399.66   17.10
  20   2  -4  391.16   16.90
 -20   2   4  410.86   16.80
 -20   2   4  415.26   16.50
 -20   2   4  404.46   16.60
  18  -2  -4  119.39    5.90
 -18  -2   4  123.79    5.70
 -18  -2   4  122.59    5.60
  18  -2  -4  111.29    5.50
 -18  -2   4  116.39    5.50
 -18  -2   4  111.79    5.50
 -18  -2   4  122.69    5.50
 -18  -2   4  119.59    5.50
  18   2  -4  124.99    5.90
 -18   2   4  116.29    5.60
  18   2  -4  118.39    5.80
 -18   2   4  110.09    5.60
 -18   2   4  113.69    5.50
 -16  -2   4 1495.25   57.09
 -16  -2   4 1408.06   57.09
 -16  -2   4 1388.06   57.09
 -16  -2   4 1395.06   57.09
  16  -2  -4 1333.87   57.19
 -16  -2   4 1551.54   57.29
  16  -2  -4 1537.25   57.49
 -16  -2   4 1401.66   57.09
  16  -2  -4 1472.65   57.19
  16   2  -4 1404.56   57.19
 -16   2   4 1391.26   57.19
  16   2  -4 1490.25   57.39
 -16   2   4 1388.46   57.19
 -16   2   4 1461.75   57.19
 -16   2   4 1548.84   57.69
  14  -2  -4   24.30    2.00
 -14  -2   4   22.20    2.00
 -14  -2   4   21.00    1.70
 -14  -2   4   25.00    1.70
  14  -2  -4   17.30    3.60
 -14  -2   4   24.80    1.70
 -14  -2   4   25.30    1.70
 -14  -2   4   20.40    1.80
  14  -2  -4   23.20    1.80
 -14   2   4   24.10    1.70
 -14   2   4   21.80    1.80
  14   2  -4   22.40    2.00
 -14   2   4   23.20    1.80
  14   2  -4   22.90    1.80
 -14   2   4   19.70    2.00
 -14   2   4   24.70    2.00
 -12  -2   4 1694.53   65.89
 -12  -2   4 1639.74   65.79
 -12  -2   4 1671.33   65.89
  12  -2  -4 1711.73   66.09
  12  -2  -4 1673.23   65.99
 -12  -2   4 1790.72   65.99
 -12  -2   4 1598.84   65.89
  12  -2  -4 1596.14   65.99
 -12  -2   4 1743.63   65.89
  12  -2  -4 1624.34   65.89
 -12   2   4 1641.84   65.89
 -12   2   4 1687.43   66.09
  12   2  -4 1729.03   66.09
 -12   2   4 1618.44   65.89
 -12   2   4 1655.53   65.89
  12   2  -4 1711.43   66.09
  10  -2  -4   31.40    1.90
  10  -2  -4   29.90    2.30
 -10  -2   4   30.50    1.90
 -10  -2   4   30.50    1.80
 -10  -2   4   28.90    1.90
  10  -2  -4   27.60    2.20
 -10  -2   4   27.60    2.00
  10  -2  -4   28.40    1.80
 -10  -2   4   26.40    2.00
  10  -2  -4   29.00    1.80
 -10  -2   4   28.50    1.60
  10   2  -4   28.00    2.00
 -10   2   4   31.20    1.90
  10   2  -4   28.10    1.80
  10   2  -4   32.80    1.70
 -10   2   4   30.20    1.60
 -10   2   4   28.80    1.90
   8  -2  -4 3471.85  138.19
  -8  -2   4 3632.34  137.99
  -8  -2   4 3654.53  137.89
   8  -2  -4 3608.74  137.99
  -8  -2   4 3555.04  137.89
   8  -2  -4 3202.78  137.89
  -8  -2   4 3472.15  138.29
  -8  -2   4 3278.27  138.39
   8   2  -4 3477.95  138.29
  -8   2   4 3606.84  138.09
  -8   2   4 3484.75  138.69
  -8   2   4 3549.34  137.89
   8   2  -4 3694.13  138.09
   8   2  -4 3623.64  138.89
  -6  -2   4   76.59    3.30
  -6  -2   4   73.39    3.50
   6  -2  -4   72.89    3.50
   6  -2  -4   77.59    3.50
   6  -2  -4   76.49    3.60
  -6  -2   4   74.69    3.40
   6  -2  -4   75.69    3.40
  -6   2   4   66.69    3.40
   6   2  -4   67.19    3.50
   6   2  -4   75.69    3.40
  -6   2   4   76.39    3.60
  -4  -2   4  954.70   40.10
  -4  -2   4  981.30   40.30
   4  -2  -4 1080.49   40.40
   4  -2  -4 1064.39   40.40
   4  -2  -4 1073.29   40.70
   4  -2  -4 1003.40   40.30
   4   2  -4 1110.99   40.60
   4   2  -4  988.00   40.10
   4   2  -4  999.90   40.30
  -4   2   4  940.31   40.40
   2  -2  -4  258.87   10.50
   2  -2  -4  250.37   10.60
  -2  -2   4  253.47   10.50
   2  -2  -4  254.57   10.40
   2  -2  -4  258.17   10.50
   2  -2  -4  257.07   10.50
   2  -2  -4  245.68   10.50
   2   2  -4  252.57   10.30
   2   2  -4  250.77   10.50
   2   2  -4  257.17   10.50
  -2   2   4  263.17   10.60
   0  -2  -4  408.36   15.80
   0  -2  -4  387.06   15.90
   0  -2   4  380.76   15.90
   0  -2  -4  388.56   16.00
   0  -2  -4  396.46   15.80
   0  -2   4  384.36   15.90
   0  -2  -4  389.96   15.90
   0  -2  -4  425.86   15.90
   0   2  -4  346.77   15.90
   0   2   4  373.36   15.90
   0   2  -4  407.66   15.80
   0   2  -4  406.16   15.80
  -2  -2  -4 1539.65   62.19
  -2  -2  -4 1606.14   62.29
  -2  -2  -4 1536.45   62.29
   2  -2   4 1501.75   62.29
  -2  -2  -4 1651.63   62.19
  -2  -2  -4 1757.62   62.19
  -2  -2  -4 1380.46   62.09
  -2  -2  -4 1625.04   62.19
   2   2   4 1545.05   62.19
  -2   2  -4 1415.26   62.19
  -2   2  -4 1676.43   62.29
  -2   2  -4 1626.54   62.09
  -2   2  -4 1628.24   62.19
  -2   2  -4 1685.33   62.19
  -2   2  -4 1514.85   62.09
  -4  -2  -4  301.87   12.30
  -4  -2  -4  294.47   12.30
  -4  -2  -4  288.07   12.30
  -4  -2  -4  304.77   12.40
  -4  -2  -4  309.67   12.30
  -4  -2  -4  302.17   12.40
  -4  -2  -4  282.27   12.30
  -4   2  -4  270.27   12.90
  -4   2  -4  302.07   12.30
  -4   2  -4  306.57   12.30
  -4   2  -4  308.57   12.40
   4   2   4  302.57   12.30
  -4   2  -4  314.87   12.30
  -4   2  -4  299.67   12.20
  -6  -2  -4    9.50    1.70
  -6  -2  -4   10.00    1.30
  -6  -2  -4   13.80    1.20
  -6  -2  -4    9.30    1.20
  -6  -2  -4   14.00    1.40
   6  -2   4    9.20    2.10
  -6  -2  -4   11.30    1.60
  -6   2  -4   11.60    1.30
  -6   2  -4    8.00    1.30
  -6   2  -4   10.10    1.40
  -6   2  -4    8.70    1.20
  -6   2  -4    7.90    1.30
   6   2   4   11.20    1.40
  -6   2  -4   13.30    1.20
  -8  -2  -4  498.05   21.00
  -8  -2  -4  515.75   21.00
  -8  -2  -4  551.24   21.20
   8  -2   4  544.05   21.40
  -8  -2  -4  509.35   21.20
  -8  -2  -4  507.55   21.00
  -8  -2  -4  497.05   21.00
  -8   2  -4  509.05   21.10
  -8   2  -4  508.05   21.10
  -8   2  -4  544.45   21.10
  -8   2  -4  508.25   20.90
  -8   2  -4  551.84   21.20
  -8   2  -4  518.75   21.00
  10  -2   4  140.19    6.50
 -10  -2  -4  129.09    6.00
 -10  -2  -4  124.79    6.20
 -10  -2  -4  138.39    6.20
 -10  -2  -4  135.89    6.10
 -10  -2  -4  125.59    6.00
 -10   2  -4  139.79    6.20
 -10   2  -4  126.69    6.10
 -10   2  -4  132.99    6.10
  10   2   4  134.59    6.40
 -10   2  -4  134.49    6.00
 -10   2  -4  127.99    5.90
 -10   2  -4  143.29    6.20
 -12  -2  -4  371.56   16.00
 -12  -2  -4  386.96   16.20
  12  -2   4  417.86   16.20
 -12  -2  -4  382.06   15.90
  12  -2   4  390.76   16.50
 -12  -2  -4  382.16   16.00
 -12  -2  -4  376.06   16.00
  12   2   4  392.46   16.30
 -12   2  -4  386.96   15.90
 -12   2  -4  388.76   16.10
 -12   2  -4  373.56   16.10
 -12   2  -4  388.86   16.20
 -14  -2  -4   63.59    3.50
  14  -2   4   70.39    4.70
 -14  -2  -4   65.39    3.50
 -14  -2  -4   66.19    4.00
 -14  -2  -4   66.69    3.50
 -14  -2  -4   67.69    3.60
  14  -2   4   63.99    4.10
 -14   2  -4   61.69    3.50
 -14   2  -4   65.39    3.40
 -14   2  -4   61.39    3.60
  14   2   4   66.19    4.20
 -14   2  -4   56.79    3.80
 -16  -2  -4   14.00    1.60
  16  -2   4   13.20    3.20
 -16  -2  -4   15.10    2.60
 -16  -2  -4   15.50    1.60
 -16  -2  -4   15.40    1.80
 -16   2  -4   19.60    2.70
 -16   2  -4   17.70    1.60
 -16   2  -4   15.90    2.60
  16   2   4   13.00    3.40
 -16   2  -4   17.50    1.90
 -18  -2  -4  231.18   10.40
 -18  -2  -4  247.68   10.50
 -18  -2  -4  243.38   10.40
 -18   2  -4  251.07   10.50
 -18   2  -4  250.57   10.60
 -18   2  -4  244.78   10.20
 -20  -2  -4   15.50    1.60
 -20  -2  -4   19.50    1.80
 -20  -2  -4   18.00    1.60
 -20   2  -4   17.50    1.60
 -20   2  -4   18.20    1.60
 -20   2  -4   18.30    1.80
 -22  -2  -4    0.60    0.70
  22  -2   4    0.70    0.90
 -22   2  -4   -1.40    0.80
 -22   2  -4   -0.70    0.70
 -27  -3   4    0.20    1.00
  25  -3  -4   -0.20    0.70
 -25  -3   4    0.30    0.60
 -25  -3   4    0.40    1.00
 -25   3   4   -0.30    0.70
  25   3  -4    0.30    0.70
 -23  -3   4    8.10    1.50
  23  -3  -4    9.90    2.00
  23  -3  -4   10.60    1.40
 -23  -3   4   11.20    1.50
 -23  -3   4   10.30    1.40
  23   3  -4   12.70    1.60
 -23   3   4    9.90    1.40
 -23   3   4    9.50    2.10
 -21  -3   4   15.90    1.70
 -21  -3   4   18.20    1.70
  21  -3  -4   18.30    1.80
  21  -3  -4   17.60    2.10
 -21  -3   4   19.20    1.90
  21   3  -4   16.90    1.80
 -21   3   4   15.00    1.90
 -21   3   4   10.80    2.20
 -19  -3   4   35.60    3.20
 -19  -3   4   36.50    2.50
 -19  -3   4   39.10    2.50
 -19  -3   4   38.50    2.50
  19  -3  -4   37.10    2.50
  19  -3  -4   32.40    3.90
  19  -3  -4   38.80    2.70
  19   3  -4   31.70    3.20
  19   3  -4   42.60    2.90
 -19   3   4   36.50    2.80
 -19   3   4   39.60    2.90
 -17  -3   4   25.40    2.00
 -17  -3   4   24.00    2.00
  17  -3  -4   20.10    2.80
 -17  -3   4   22.10    1.90
  17  -3  -4   22.50    2.00
  17  -3  -4   24.10    2.20
 -17  -3   4   20.40    2.50
 -17   3   4   21.40    4.10
  17   3  -4   24.10    2.40
  17   3  -4   23.20    2.30
 -17   3   4   22.60    1.90
 -15  -3   4  298.37   12.40
 -15  -3   4  303.57   12.60
 -15  -3   4  297.17   12.30
  15  -3  -4  286.87   12.50
  15  -3  -4  283.27   12.50
  15  -3  -4  291.77   12.80
 -15  -3   4  306.07   12.60
 -15   3   4  290.77   12.40
  15   3  -4  303.87   12.60
 -15   3   4  289.47   12.70
  15   3  -4  294.57   12.70
 -15   3   4  287.07   12.40
 -13  -3   4    2.70    1.10
  13  -3  -4    0.30    0.80
  13  -3  -4    0.80    1.10
  13  -3  -4    1.60    0.90
 -13  -3   4    0.20    0.60
 -13  -3   4    1.10    0.80
 -13  -3   4   -0.20    0.80
  13   3  -4    0.40    0.90
  13   3  -4    1.00    1.30
 -13   3   4    1.30    0.90
 -13   3   4    1.30    0.80
 -13   3   4    0.70    0.70
  11  -3  -4   62.99    3.60
 -11  -3   4   59.89    3.30
  11  -3  -4   59.59    3.50
  11  -3  -4   63.19    3.60
  11  -3  -4   69.79    3.50
 -11  -3   4   62.59    3.40
 -11  -3   4   63.39    3.40
 -11  -3   4   69.39    3.50
 -11  -3   4   65.09    3.30
 -11   3   4   61.29    3.60
 -11   3   4   60.19    3.30
  11   3  -4   64.39    3.80
  11   3  -4   72.99    4.00
  11   3  -4   61.89    3.50
 -11   3   4   60.29    3.40
   9  -3  -4   15.00    2.40
  -9  -3   4   11.60    2.00
   9  -3  -4   12.80    2.10
   9  -3  -4   11.10    1.40
  -9  -3   4   14.60    1.50
   9  -3  -4   15.30    1.60
  -9  -3   4   10.70    1.30
  -9  -3   4   13.20    1.50
   9  -3  -4   12.70    1.80
   9  -3  -4   14.00    1.60
  -9  -3   4   13.60    1.80
   9   3  -4   11.50    1.50
   9   3  -4   14.70    1.50
  -9   3   4   10.30    1.60
  -9   3   4   10.90    1.50
  -9   3   4   12.60    1.70
   9   3  -4   14.20    1.60
   9   3  -4    9.70    2.00
   7  -3  -4  129.89    6.10
  -7  -3   4  132.69    6.10
   7  -3  -4  144.19    6.10
  -7  -3   4  133.79    5.90
  -7  -3   4  132.89    6.00
   7  -3  -4  130.19    6.10
   7  -3  -4  130.99    6.00
   7  -3  -4  120.59    5.90
   7  -3  -4  132.29    6.10
   7   3  -4  138.09    6.00
  -7   3   4  127.39    5.90
   7   3  -4  124.79    5.90
   7   3  -4  137.79    6.10
   7   3  -4  144.89    6.10
  -7   3   4  141.09    6.30
   5  -3  -4   99.89    5.60
   5  -3  -4  117.29    5.40
  -5  -3   4  116.89    5.30
   5  -3  -4  116.39    5.30
  -5  -3   4  101.49    5.20
   5  -3  -4  118.79    5.30
   5  -3  -4  109.89    5.20
   5  -3  -4  111.99    5.30
   5   3  -4  115.79    5.10
  -5   3   4  113.49    5.20
   5   3  -4  122.49    5.40
   5   3  -4  113.89    5.20
  -5   3   4  130.49    6.00
  -3  -3   4  332.47   13.20
   3  -3  -4  316.37   13.10
   3  -3  -4  319.87   13.00
   3  -3  -4  278.37   13.60
   3  -3  -4  309.67   13.10
  -3  -3   4  316.97   13.10
  -3  -3   4  308.57   13.10
   3  -3  -4  328.57   13.10
  -3  -3   4  314.27   12.80
   3  -3  -4  294.67   12.90
  -3   3   4  326.67   13.30
   3   3  -4  307.67   13.10
   3   3  -4  337.87   13.20
   3   3  -4  311.27   13.00
   1  -3  -4   30.00    2.40
  -1  -3   4   31.70    2.00
   1  -3  -4   29.30    2.10
   1  -3  -4   38.80    2.20
   1  -3  -4   34.30    2.20
   1  -3  -4   32.30    2.10
   1  -3  -4   33.20    2.20
  -1  -3   4   36.10    2.40
  -1  -3   4   28.70    2.40
   1   3  -4   31.50    2.30
   1   3  -4   32.20    2.40
   1   3  -4   35.60    2.20
   1   3  -4   32.20    2.10
  -1   3   4   34.20    2.30
  -1  -3  -4   38.30    2.30
  -1  -3  -4   35.70    2.20
  -1  -3  -4   33.70    2.60
  -1  -3  -4   31.60    2.00
  -1  -3  -4   34.00    2.20
   1  -3   4   34.50    2.30
  -1  -3  -4   32.50    2.30
   1  -3   4   32.10    2.30
  -1   3  -4   35.00    2.30
  -1   3  -4   29.00    2.60
  -1   3  -4   33.70    2.10
  -1   3  -4   31.10    2.40
   1   3   4   33.50    2.30
  -1   3  -4   30.80    2.10
  -3  -3  -4    0.20    0.60
  -3  -3  -4    0.40    0.80
  -3  -3  -4    1.00    0.80
   3  -3   4    4.00    1.40
  -3  -3  -4    1.00    0.60
  -3  -3  -4   -0.20    0.70
  -3  -3  -4    1.50    0.80
  -3   3  -4    0.80    1.00
  -3   3  -4    0.20    0.70
   3   3   4    0.30    0.90
  -5  -3  -4    1.00    0.80
  -5  -3  -4    2.20    0.90
  -5  -3  -4    0.80    0.70
   5  -3   4    0.60    0.80
  -5  -3  -4    0.80    0.70
  -5  -3  -4    0.50    0.70
   5  -3   4    0.30    0.80
  -5   3  -4   -0.10    0.60
   5   3   4    1.20    1.10
  -5   3  -4    2.20    0.90
  -5   3  -4    1.50    0.70
  -5   3  -4    2.50    0.80
  -5   3  -4    1.80    0.90
  -7  -3  -4   21.90    2.10
  -7  -3  -4   20.20    1.80
  -7  -3  -4   21.70    2.00
   7  -3   4   21.20    2.20
  -7  -3  -4   22.30    1.70
   7  -3   4   21.20    2.00
  -7  -3  -4   20.30    2.00
  -7   3  -4   19.90    2.00
  -7   3  -4   19.50    2.00
  -7   3  -4   21.50    1.80
  -7   3  -4   22.30    1.90
  -7   3  -4   24.30    2.00
  -7   3  -4   21.70    2.00
  -9  -3  -4   46.50    3.00
  -9  -3  -4   47.00    2.90
  -9  -3  -4   50.39    3.00
  -9  -3  -4   47.80    2.80
   9  -3   4   45.70    3.40
   9  -3   4   42.20    3.00
  -9  -3  -4   50.09    3.20
  -9  -3  -4   50.59    2.90
  -9   3  -4   48.00    3.00
  -9   3  -4   49.90    3.30
  -9   3  -4   51.49    3.20
  -9   3  -4   50.99    2.90
  -9   3  -4   51.39    2.80
  -9   3  -4   50.59    2.90
 -11  -3  -4   16.00    1.70
 -11  -3  -4   13.80    1.50
 -11  -3  -4   13.30    2.30
  11  -3   4   13.50    2.10
 -11  -3  -4   15.50    1.60
  11  -3   4   11.20    2.40
 -11   3  -4   15.20    1.80
  11   3   4   16.80    2.40
 -11   3  -4   14.70    1.60
 -11   3  -4   17.70    2.50
 -11   3  -4   16.20    1.90
 -11   3  -4   13.70    1.70
 -11   3  -4   16.70    2.70
  13  -3   4  419.26   18.40
 -13  -3  -4  441.16   17.50
  13  -3   4  450.15   18.30
 -13  -3  -4  416.56   17.60
 -13  -3  -4  441.26   17.60
 -13  -3  -4  401.96   18.00
 -13   3  -4  434.36   17.60
 -13   3  -4  393.36   17.80
  13   3   4  393.36   18.10
 -13   3  -4  454.05   17.50
 -13   3  -4  438.66   17.70
 -15  -3  -4   30.60    2.10
  15  -3   4   25.60    2.30
 -15  -3  -4   31.10    2.10
 -15  -3  -4   23.70    2.00
 -15   3  -4   31.60    2.00
 -15   3  -4   28.80    2.20
 -15   3  -4   28.90    2.20
 -17  -3  -4   18.70    2.20
 -17  -3  -4   16.60    1.50
  17  -3   4   18.70    1.80
 -17  -3  -4   17.00    1.50
 -17   3  -4   18.60    1.50
 -17   3  -4   18.10    1.70
 -17   3  -4   16.10    1.70
  19  -3   4    6.30    1.40
 -19  -3  -4    5.30    1.10
 -19  -3  -4    5.50    1.20
 -19   3  -4    3.70    0.90
  19   3   4    4.60    1.20
 -19   3  -4    3.70    1.10
  22  -4  -4    2.50    1.10
 -22  -4   4    1.00    0.60
 -22  -4   4    5.70    1.50
 -22   4   4    4.20    1.10
  22   4  -4    1.20    0.70
 -20  -4   4    5.50    1.20
  20  -4  -4    2.50    1.00
 -20  -4   4    1.20    1.40
 -20  -4   4    2.90    1.00
  20  -4  -4    0.40    1.30
 -20   4   4    3.20    0.90
  20   4  -4    1.20    0.70
  20   4  -4    2.80    1.20
 -18  -4   4    6.10    1.30
  18  -4  -4    3.00    0.90
 -18  -4   4    6.00    1.80
  18  -4  -4    2.50    1.20
 -18  -4   4    4.10    1.40
  18   4  -4    2.30    1.10
 -18   4   4    3.30    0.90
 -16  -4   4  951.10   38.80
 -16  -4   4  880.11   40.60
  16  -4  -4  945.71   39.10
 -16  -4   4 1001.70   39.00
  16  -4  -4 1003.30   39.00
 -16  -4   4  995.80   39.00
 -16   4   4  994.70   39.00
  16   4  -4  991.90   39.10
 -16   4   4 1013.20   39.00
 -14  -4   4  151.38    6.50
  14  -4  -4  145.59    6.60
 -14  -4   4  147.59    6.50
  14  -4  -4  147.59    6.60
 -14  -4   4  138.19    6.30
  14  -4  -4  127.09    7.30
 -14  -4   4  131.09    6.90
 -14   4   4  145.99    6.40
  14   4  -4  128.19    7.10
 -14   4   4  147.09    6.50
  14   4  -4  141.09    6.70
 -14   4   4  123.39    7.10
 -12  -4   4  156.08    6.70
 -12  -4   4  146.49    6.70
  12  -4  -4  140.99    7.30
  12  -4  -4  149.69    6.90
  12  -4  -4  153.08    6.90
 -12  -4   4  144.79    7.10
 -12   4   4  153.28    6.70
  12   4  -4  133.89    7.20
  12   4  -4  144.49    6.90
 -12   4   4  149.29    7.40
 -12   4   4  152.78    6.80
 -10  -4   4  201.98    8.80
 -10  -4   4  202.28    8.90
  10  -4  -4  209.08    9.00
  10  -4  -4  199.28    9.30
 -10  -4   4  197.38    9.20
  10  -4  -4  205.48    9.00
 -10   4   4  193.38    9.00
 -10   4   4  194.78    9.40
  10   4  -4  194.98    9.40
 -10   4   4  209.68    8.80
  10   4  -4  223.28    9.50
  -8  -4   4  257.77   11.10
   8  -4  -4  258.17   11.40
  -8  -4   4  258.87   11.10
  -8  -4   4  270.47   11.50
   8  -4  -4  255.87   11.10
   8  -4  -4  258.77   11.20
   8   4  -4  255.77   11.40
   8   4  -4  261.97   11.30
  -8   4   4  266.67   11.00
  -8   4   4  256.97   11.20
   8   4  -4  261.57   11.00
   6  -4  -4  400.36   16.50
  -6  -4   4  405.36   16.30
  -6  -4   4  396.56   16.30
   6  -4  -4  372.26   16.30
  -6  -4   4  397.26   16.60
   6  -4  -4  391.26   16.30
   6  -4  -4  409.86   16.40
   6  -4  -4  406.16   16.20
   6  -4  -4  382.46   16.60
   6   4  -4  388.56   16.50
   6   4  -4  401.06   16.20
  -6   4   4  385.16   16.40
  -6   4   4  393.66   16.90
   6   4  -4  377.56   16.40
   4  -4  -4  141.19    6.80
   4  -4  -4  149.19    6.70
   4  -4  -4  156.08    7.00
   4  -4  -4  157.88    7.20
   4  -4  -4  152.28    7.10
  -4  -4   4  137.49    7.00
  -4  -4   4  154.18    6.90
  -4  -4   4  146.39    6.80
   4  -4  -4  149.59    6.80
   4   4  -4  154.68    6.80
  -4   4   4  151.58    7.30
   4   4  -4  152.28    7.20
  -4   4   4  151.68    6.90
   4   4  -4  147.29    6.90
   2  -4  -4    3.60    1.30
  -2  -4   4    5.10    1.80
   2  -4  -4    5.70    1.50
  -2  -4   4    3.40    1.00
  -2  -4   4    2.40    0.90
   2  -4  -4    3.00    0.90
   2  -4  -4    1.40    1.00
   2  -4  -4    5.10    1.70
   2  -4  -4    2.50    0.90
  -2   4   4    4.50    1.50
   2   4  -4    1.50    0.80
  -2   4   4    2.60    1.20
   2   4  -4    1.40    1.20
   2   4  -4    6.90    1.70
   0  -4  -4   22.10    2.30
   0  -4   4   16.90    3.20
   0  -4  -4   20.70    1.90
   0  -4  -4   17.70    1.80
   0  -4  -4   17.10    1.80
   0  -4   4   18.60    2.10
   0  -4   4   18.30    1.90
   0  -4  -4   24.20    2.10
   0   4   4   17.70    1.90
   0   4  -4   18.50    1.80
   0   4  -4   21.80    2.20
   0   4   4   19.30    2.40
   0   4  -4   18.50    2.40
  -2  -4  -4    1.20    0.90
   2  -4   4    1.40    1.00
  -2  -4  -4    1.00    0.90
  -2  -4  -4    0.10    0.70
   2  -4   4   -0.50    0.90
  -2  -4  -4    0.20    0.90
  -2   4  -4   -0.40    1.00
   2   4   4    0.10    0.90
  -2   4  -4    2.30    0.80
   2   4   4    0.20    1.40
  -2   4  -4    2.70    1.70
  -4  -4  -4   42.60    3.10
   4  -4   4   42.60    2.90
  -4  -4  -4   43.10    2.60
   4  -4   4   46.70    3.30
  -4  -4  -4   44.00    2.90
  -4  -4  -4   42.50    2.60
   4  -4   4   42.30    3.00
  -4  -4  -4   39.50    2.60
   4   4   4   45.00    2.90
   4   4   4   39.80    3.60
  -4   4  -4   42.60    3.20
  -4   4  -4   42.20    2.70
  -4   4  -4   40.20    2.60
   6  -4   4   24.60    2.90
  -6  -4  -4   27.40    2.70
  -6   4  -4   23.50    2.70
   8  -4   4  476.15   20.80
  -8  -4  -4  514.75   20.00
  -8  -4  -4  517.25   20.10
  -8  -4  -4  484.65   20.00
   8  -4   4  522.85   20.30
  -8  -4  -4  474.05   20.50
  -8   4  -4  504.25   20.00
  -8   4  -4  446.16   20.50
  -8   4  -4  505.85   19.90
   8   4   4  444.46   20.60
 -10  -4  -4    6.70    1.30
  10  -4   4    6.70    1.60
 -10  -4  -4    8.90    1.30
 -10  -4  -4    5.00    1.20
 -10   4  -4    6.70    1.30
 -10   4  -4    8.00    1.50
 -12  -4  -4    7.80    1.30
 -12  -4  -4    7.00    1.40
  12  -4   4    7.70    1.50
 -12  -4  -4    5.90    1.30
 -12   4  -4    5.70    1.20
  12   4   4    6.50    2.00
 -12   4  -4    7.60    1.50
 -14  -4  -4   35.00    2.20
 -14  -4  -4   35.10    2.30
  14  -4   4   36.70    2.50
  14   4   4   34.10    2.80
 -14   4  -4   34.60    2.00
  16  -4   4  110.69    5.10
 -16  -4  -4  110.39    4.90
 -16  -4  -4  106.19    4.90
 -16   4  -4  108.29    4.80
 -17  -5   4   24.80    1.80
  17  -5  -4   25.20    2.10
  17   5  -4   23.90    1.90
 -17   5   4   20.50    1.90
 -15  -5   4   25.00    2.20
  15  -5  -4   28.10    2.40
 -15  -5   4   29.90    2.00
  15  -5  -4   30.20    2.10
 -15   5   4   25.50    2.00
 -15   5   4   30.80    2.20
  13  -5  -4   16.10    1.70
 -13  -5   4   15.20    1.60
  13  -5  -4   18.60    2.20
 -13  -5   4   16.70    2.30
 -13   5   4   15.50    1.60
  13   5  -4   14.30    1.70
 -13   5   4   14.30    2.20
 -11  -5   4    3.90    1.00
 -11  -5   4    5.80    1.30
  11  -5  -4    6.90    1.80
  11  -5  -4    4.20    1.30
 -11   5   4    6.70    1.40
  11   5  -4    2.90    1.00
  -9  -5   4  413.46   17.10
  -9  -5   4  407.06   17.00
   9  -5  -4  413.26   17.20
   9  -5  -4  416.36   17.20
   9   5  -4  418.06   17.30
  -9   5   4  435.66   17.30
   7  -5  -4  524.55   21.10
  -7  -5   4  537.65   21.10
   7  -5  -4  517.15   21.10
  -7  -5   4  499.95   20.90
   7   5  -4  502.75   21.20
   7   5  -4  519.25   20.90
  -7   5   4  514.45   21.20
   5  -5  -4  135.19    6.40
   5  -5  -4  144.69    6.50
  -5  -5   4  141.99    6.60
   5   5  -4  138.99    6.50
  -5   5   4  141.39    6.50
   5   5  -4  140.69    6.40
  -3  -5   4    0.10    1.00
   3  -5  -4    0.00    0.90
   3  -5  -4    1.40    0.80
  -3  -5   4    1.00    0.80
   3   5  -4    2.90    1.20
  -3   5   4    2.10    0.90
   3   5  -4    0.30    0.80
   1  -5  -4   56.09    3.40
   1  -5  -4   60.29    3.40
  -1  -5   4   63.59    3.50
   1  -5  -4   61.79    3.30
  -1   5   4   68.09    3.50
   1   5  -4   62.29    3.40
  -1  -5  -4  202.98    8.90
  -1  -5  -4  209.98    9.00
   1  -5   4  213.98    9.10
  -1  -5  -4  207.28    9.00
  -1   5  -4  204.38    9.00
   1   5   4  207.68    9.00
  -3  -5  -4  816.82   32.60
   3  -5   4  817.32   32.70
  -3  -5  -4  843.82   32.50
  -3  -5  -4  836.52   32.70
   3   5   4  787.92   32.60
  -3   5  -4  786.02   33.00
  -5  -5  -4  784.42   31.80
  -5  -5  -4  796.92   31.80
   5  -5   4  799.82   32.00
  -5  -5  -4  794.62   31.80
  -5   5  -4  802.92   31.90
  -7  -5  -4  268.27   11.00
   7  -5   4  264.57   11.20
  -7  -5  -4  262.77   11.10
  -7  -5  -4  265.27   11.10
   7   5   4  260.97   11.30
  -7   5  -4  263.87   11.00
  -9  -5  -4   10.90    1.30
  -9  -5  -4   10.60    1.50
  -9  -5  -4   12.30    1.30
   9  -5   4   15.50    1.50
  -9   5  -4   12.10    1.40
  -9   5  -4   12.70    1.80
   9   5   4   10.80    1.70
  11  -5   4    5.80    1.30
 -11  -5  -4    3.30    0.90
 -11  -5  -4    4.00    1.00
  11   5   4    4.30    1.10
  -8   6   4   12.90    1.40
  -6  -6   4   72.99    3.50
  -6   6   4   74.19    3.50
  -4  -6   4   -0.80    0.70
  -4   6   4    0.50    0.80
  -2  -6   4   13.10    1.50
   0  -6   4    4.80    1.30
   0   6  -4    3.20    0.80
  30   0  -5   -0.30    0.80
 -30   0   5   -0.30    0.70
 -28   0   5    0.40    0.90
 -28   0   5    0.00    0.80
 -28   0   5    2.20    1.30
  28   0  -5   -1.10    0.80
 -26   0   5   -1.10    0.80
  26   0  -5    0.30    0.80
 -26   0   5   -0.80    0.80
 -26   0   5   -1.40    1.20
  24   0  -5    2.00    2.20
 -24   0   5    0.50    0.80
  24   0  -5   -0.10    1.40
  24   0  -5   -0.50    1.80
 -24   0   5    0.80    1.10
 -24   0   5    2.20    1.30
 -22   0   5    2.70    1.00
 -22   0   5    0.40    0.90
  22   0  -5   -0.40    0.90
  22   0  -5    2.90    1.20
 -22   0   5   -0.50    0.70
  22   0  -5    0.20    1.20
 -22   0   5   -1.20    0.80
  20   0  -5    0.60    0.80
 -20   0   5    0.50    0.70
 -20   0   5   -0.30    1.00
 -20   0   5    0.70    0.80
  20   0  -5    0.60    0.90
 -20   0   5   -0.30    0.60
 -18   0   5    0.60    0.70
  18   0  -5   -0.10    0.70
  18   0  -5   -0.50    0.80
 -18   0   5    0.70    0.60
 -18   0   5    1.20    1.20
 -18   0   5    0.80    1.00
 -18   0   5    0.70    0.80
 -16   0   5    2.70    0.80
  16   0  -5   -0.20    0.70
 -16   0   5    1.80    1.00
  16   0  -5    0.70    0.60
 -16   0   5    1.60    0.70
 -16   0   5    1.20    1.10
 -16   0   5   -0.30    0.70
 -14   0   5    1.40    0.70
 -14   0   5   -0.30    0.40
 -14   0   5    0.60    0.50
  14   0  -5   -1.20    0.60
  14   0  -5    0.50    0.50
  12   0  -5   -0.10    0.40
 -12   0   5    0.80    0.50
 -12   0   5    1.40    0.80
 -12   0   5    0.20    0.30
  12   0  -5    0.90    0.70
  10   0  -5   -0.20    0.30
  10   0  -5    0.00    0.30
 -10   0   5    0.30    0.30
   8   0  -5    0.10    0.30
  -8   0   5    0.00    0.20
   8   0  -5   -0.10    0.20
   6   0  -5    0.30    0.30
   6   0  -5    0.30    0.30
  -6   0   5   -0.10    0.20
   0   0  -5    0.10    0.30
   0   0  -5    0.00    0.40
   0   0  -5   -0.10    0.20
  -2   0  -5   -0.10    0.30
  -2   0  -5   -0.10    0.30
  -2   0  -5   -0.30    0.30
  -2   0  -5    0.00    0.30
  -4   0  -5   -0.10    0.30
  -4   0  -5    0.10    0.40
  -4   0  -5    0.60    0.30
  -6   0  -5    0.00    0.80
  -6   0  -5   -0.60    0.40
  -6   0  -5   -0.80    0.60
  -6   0  -5   -0.80    0.60
  -6   0  -5    0.30    0.40
  -6   0  -5    0.10    0.70
  -8   0  -5    0.70    0.70
  -8   0  -5    0.70    0.70
  -8   0  -5    0.30    0.70
  -8   0  -5    0.00    0.50
  -8   0  -5    1.20    0.60
  -8   0  -5    1.20    0.90
  -8   0  -5    0.20    0.60
   8   0   5   -0.90    0.70
 -10   0  -5    0.10    0.60
 -10   0  -5    0.00    0.60
 -10   0  -5    0.70    0.70
 -10   0  -5    1.00    0.60
 -10   0  -5   -1.50    0.90
 -12   0  -5    0.70    0.80
 -12   0  -5   -0.20    1.00
 -12   0  -5   -0.20    0.60
 -12   0  -5   -0.30    0.80
 -12   0  -5   -0.60    0.90
 -12   0  -5    0.10    0.70
 -14   0  -5    1.10    0.80
 -14   0  -5    1.10    0.80
 -14   0  -5   -0.40    1.00
 -14   0  -5    0.00    1.10
 -14   0  -5    0.00    0.80
  16   0   5    1.60    1.40
 -16   0  -5   -1.30    0.90
 -16   0  -5    1.80    0.80
 -16   0  -5    1.70    1.40
 -16   0  -5   -1.00    0.70
 -18   0  -5    0.00    0.80
 -18   0  -5    0.30    0.70
 -18   0  -5    1.00    0.80
 -20   0  -5   -0.80    0.70
 -20   0  -5    0.00    0.80
  20   0   5   -0.90    1.10
 -20   0  -5    0.10    0.80
 -22   0  -5   -0.20    1.40
 -22   0  -5   -1.20    0.70
 -29  -1   5   10.60    1.70
  29  -1  -5   12.60    1.30
 -29  -1   5   11.40    1.40
  29   1  -5    9.10    2.10
 -29   1   5   10.20    1.40
  29   1  -5   10.90    1.30
 -27  -1   5   49.60    3.20
 -27  -1   5   58.99    3.20
  27  -1  -5   57.29    3.10
 -27  -1   5   61.09    3.20
  27   1  -5   59.09    3.10
 -27   1   5   60.19    3.40
 -25  -1   5   14.10    1.70
  25  -1  -5   14.20    1.70
 -25  -1   5   12.20    3.10
 -25  -1   5   15.00    1.60
 -25  -1   5   13.80    1.90
 -25   1   5   11.80    2.70
  25   1  -5   15.50    1.70
 -25   1   5   15.80    1.80
  25   1  -5    9.50    3.10
 -23  -1   5 2196.68   83.79
  23  -1  -5 2038.40   83.79
  23  -1  -5 2016.70   83.39
 -23  -1   5 2106.69   83.29
  23  -1  -5 2225.58   83.29
 -23  -1   5 2132.09   83.39
 -23  -1   5 2062.59   83.49
 -23   1   5 1999.40   83.29
  23   1  -5 2164.68   83.79
 -23   1   5 2142.29   83.29
 -23   1   5 2086.59   83.49
  23   1  -5 2139.39   83.29
 -23   1   5 2170.68   83.69
 -23   1   5 2110.29   83.29
 -21  -1   5   32.10    2.30
 -21  -1   5   36.70    2.40
 -21  -1   5   32.30    2.30
  21  -1  -5   34.00    2.60
  21  -1  -5   36.50    3.00
  21  -1  -5   36.10    3.10
 -21  -1   5   35.40    2.60
  21  -1  -5   30.30    2.30
 -21  -1   5   34.40    2.40
 -21   1   5   36.30    2.50
  21   1  -5   35.30    2.30
 -21   1   5   36.00    2.40
 -21   1   5   34.90    2.60
 -21   1   5   33.60    2.40
  21   1  -5   35.80    2.70
 -21   1   5   36.80    2.60
  19  -1  -5  126.19    5.60
 -19  -1   5  121.49    5.40
 -19  -1   5  121.19    5.50
 -19  -1   5  113.39    5.40
  19  -1  -5  114.99    5.40
  19  -1  -5  121.39    5.70
 -19  -1   5  122.79    5.50
 -19  -1   5  114.59    5.50
  19  -1  -5  117.89    5.40
 -19  -1   5  111.69    5.50
 -19   1   5  115.99    5.40
 -19   1   5  111.29    5.50
 -19   1   5  111.79    5.50
 -19   1   5  116.69    7.40
  19   1  -5  122.99    5.70
 -19   1   5  123.19    5.60
  19   1  -5  103.59    5.40
  17  -1  -5  330.77   13.90
  17  -1  -5  324.57   13.90
 -17  -1   5  319.87   13.90
 -17  -1   5  344.07   14.00
 -17  -1   5  328.67   13.90
  17  -1  -5  367.76   14.10
 -17  -1   5  361.16   14.00
  17  -1  -5  357.66   14.10
 -17  -1   5  357.16   14.00
 -17  -1   5  328.37   14.00
  17   1  -5  316.27   14.00
 -17   1   5  335.57   14.00
 -17   1   5  357.96   14.10
 -17   1   5  334.47   13.90
 -17   1   5  334.87   14.00
  17   1  -5  330.57   14.10
 -17   1   5  325.87   14.00
 -15  -1   5  176.98    7.50
 -15  -1   5  179.68    7.50
  15  -1  -5  160.88    7.70
 -15  -1   5  180.28    7.50
  15  -1  -5  179.78    7.50
  15  -1  -5  176.48    7.50
 -15  -1   5  173.18    7.50
  15  -1  -5  167.58    7.50
 -15  -1   5  175.98    7.50
 -15  -1   5  196.68    7.60
 -15   1   5  186.18    7.60
 -15   1   5  169.48    7.60
  15   1  -5  168.18    7.60
  15   1  -5  195.78    7.70
 -15   1   5  165.08    7.40
 -15   1   5  174.18    7.60
 -15   1   5  166.78    7.50
  13  -1  -5    0.50    0.60
 -13  -1   5    0.40    0.60
 -13  -1   5    1.10    0.60
 -13  -1   5    0.80    0.40
  13  -1  -5    0.80    0.60
  13  -1  -5    1.70    0.90
 -13  -1   5    0.60    0.40
 -13  -1   5    1.90    0.90
  13  -1  -5    1.00    0.60
 -13   1   5    1.20    0.40
  13   1  -5    0.70    0.50
 -13   1   5    0.80    0.60
 -13   1   5    1.30    0.80
  13   1  -5    4.70    1.50
 -13   1   5    0.10    0.70
 -11  -1   5 2053.49   79.69
 -11  -1   5 2072.59   79.89
  11  -1  -5 2083.49   79.89
  11  -1  -5 2042.70   79.79
  11  -1  -5 2187.18   79.89
 -11  -1   5 2007.40   80.19
  11   1  -5 2063.99   79.59
  11   1  -5 1943.31   79.99
 -11   1   5 1915.91   79.79
 -11   1   5 2033.10   79.79
 -11   1   5 1972.60   79.79
  -9  -1   5    5.90    0.70
   9  -1  -5    5.10    0.80
   9  -1  -5    5.20    0.80
  -9  -1   5    5.50    0.60
  -9   1   5    6.10    0.80
   9   1  -5    5.00    0.70
   7  -1  -5  642.84   26.00
  -7  -1   5  631.24   25.90
  -7  -1   5  644.84   25.80
   7  -1  -5  674.43   25.80
   7   1  -5  726.23   26.40
  -7   1   5  623.44   25.80
   7   1  -5  648.14   26.00
   5  -1  -5   24.30    1.20
   5  -1  -5   24.60    1.40
  -5  -1   5   24.60    1.20
  -5  -1   5   20.60    1.40
   5   1  -5   23.90    1.30
   5   1  -5   22.10    1.30
  -5   1   5   24.20    1.20
   3  -1  -5  165.88    6.90
  -3  -1   5  165.98    6.80
   3  -1  -5  165.98    6.70
   3   1  -5  165.98    6.70
   3   1  -5  166.38    6.90
  -3   1   5  162.08    6.70
   1  -1  -5 1651.43   60.99
   1  -1  -5 1519.45   60.69
  -1  -1   5 1531.85   60.59
   1  -1  -5 1483.45   60.49
   1   1  -5 1524.15   60.59
   1   1  -5 1602.64   60.39
   1   1  -5 1494.15   60.59
  -1  -1  -5 1380.16   55.99
  -1  -1  -5 1459.95   55.89
   1  -1   5 1464.65   55.99
  -1  -1  -5 1391.36   56.09
  -1  -1  -5 1387.76   55.99
  -1   1  -5 1437.46   55.99
  -1   1  -5 1455.45   56.09
  -3  -1  -5  564.14   22.10
  -3  -1  -5  541.35   22.00
  -3  -1  -5  571.64   21.90
  -3  -1  -5  559.64   22.10
   3  -1   5  542.45   22.10
  -3   1  -5  565.54   22.20
  -3   1  -5  540.55   22.10
  -3   1  -5  560.44   22.00
  -3   1  -5  511.05   22.00
  -3   1  -5  572.54   22.10
  -5  -1  -5    2.10    0.80
  -5  -1  -5    2.90    0.80
  -5  -1  -5    3.80    0.70
  -5  -1  -5    1.60    0.80
  -5  -1  -5    1.40    0.90
  -5  -1  -5    1.10    0.70
  -5  -1  -5    2.40    1.00
  -5  -1  -5    1.70    0.50
   5  -1   5    1.60    0.60
  -5   1  -5    1.90    0.70
  -5   1  -5    0.90    0.80
  -5   1  -5    2.20    0.60
  -5   1  -5    3.70    1.10
  -5   1  -5    1.70    0.70
  -5   1  -5    2.00    0.50
  -5   1  -5    3.10    0.70
  -7  -1  -5   50.59    2.90
  -7  -1  -5   52.79    3.40
  -7  -1  -5   55.09    2.80
   7  -1   5   58.19    3.00
  -7  -1  -5   54.89    2.90
  -7  -1  -5   51.89    3.10
  -7  -1  -5   55.19    2.80
  -7  -1  -5   54.99    2.80
  -7  -1  -5   54.99    2.70
  -7   1  -5   50.99    2.90
  -7   1  -5   52.89    2.80
  -7   1  -5   56.99    2.90
  -7   1  -5   52.69    2.70
  -7   1  -5   55.09    2.80
  -7   1  -5   55.29    2.80
  -7   1  -5   55.19    2.90
  -9  -1  -5  257.37   10.90
  -9  -1  -5  291.27   10.90
  -9  -1  -5  255.27   10.80
  -9  -1  -5  261.17   10.90
  -9  -1  -5  279.17   11.00
  -9  -1  -5  255.87   10.90
  -9  -1  -5  255.97   10.80
   9  -1   5  280.67   11.20
  -9   1  -5  227.88   10.90
  -9   1  -5  279.87   10.90
  -9   1  -5  249.18   11.00
  -9   1  -5  251.67   10.80
  -9   1  -5  250.67   10.90
  -9   1  -5  240.58   10.90
 -11  -1  -5  217.68    9.70
 -11  -1  -5  233.68    9.50
 -11  -1  -5  216.68    9.50
  11  -1   5  225.98    9.80
 -11  -1  -5  226.18    9.60
 -11  -1  -5  210.38    9.40
 -11  -1  -5  215.18    9.40
 -11  -1  -5  215.68    9.30
 -11   1  -5  208.68    9.50
 -11   1  -5  218.88    9.30
  11   1   5  228.18    9.60
 -11   1  -5  226.48    9.60
 -11   1  -5  223.58    9.50
 -11   1  -5  212.18    9.70
 -13  -1  -5   92.49    4.50
  13  -1   5   89.69    5.00
 -13  -1  -5   88.79    4.50
 -13  -1  -5   88.59    4.50
 -13  -1  -5   92.49    4.60
 -13  -1  -5   95.59    4.80
 -13  -1  -5   91.49    4.60
 -13   1  -5   89.49    4.40
 -13   1  -5   95.49    4.70
 -13   1  -5   94.09    4.70
 -13   1  -5   87.09    4.70
 -13   1  -5   87.09    4.60
  13   1   5   99.79    5.00
 -15  -1  -5  215.88    9.70
 -15  -1  -5  211.18   10.30
  15  -1   5  235.78    9.70
 -15  -1  -5  221.78   10.10
  15  -1   5  227.88   10.40
 -15  -1  -5  229.28    9.70
 -15   1  -5  225.08   10.00
 -15   1  -5  230.18   10.00
 -15   1  -5  219.78   10.10
 -15   1  -5  238.98    9.70
 -15   1  -5  207.88    9.80
 -17  -1  -5   33.10    2.30
 -17  -1  -5   33.30    2.40
  17  -1   5   30.30    4.00
  17  -1   5   32.30    2.60
 -17  -1  -5   37.30    2.60
 -17   1  -5   35.90    2.40
 -17   1  -5   34.00    2.50
 -17   1  -5   35.70    2.30
 -17   1  -5   30.60    3.40
 -17   1  -5   35.70    2.40
 -19  -1  -5    0.10    0.70
 -19  -1  -5   -0.40    0.80
 -19   1  -5    0.90    0.70
 -19   1  -5    0.50    0.70
 -21  -1  -5   23.80    1.90
 -21  -1  -5   24.90    1.90
 -21   1  -5   23.50    1.80
 -21   1  -5   26.00    1.80
  28  -2  -5    9.60    1.20
 -28  -2   5    8.40    1.30
  28   2  -5    7.70    1.30
  28   2  -5    7.60    1.40
 -28   2   5    6.10    1.40
 -26  -2   5   44.00    2.70
 -26  -2   5   40.40    2.40
  26  -2  -5   39.40    2.50
 -26   2   5   38.50    2.40
 -26   2   5   37.50    2.70
  26   2  -5   43.10    2.40
  24  -2  -5  211.08    9.50
 -24  -2   5  207.38    9.30
 -24  -2   5  218.48    9.40
 -24   2   5  220.88    9.30
 -24   2   5  224.98    9.40
  24   2  -5  207.38    9.40
 -22  -2   5  294.57   11.90
 -22  -2   5  252.67   12.10
 -22  -2   5  279.77   11.90
 -22  -2   5  294.47   11.90
  22  -2  -5  278.57   12.00
 -22  -2   5  287.77   11.90
  22   2  -5  260.07   12.00
 -22   2   5  257.27   12.20
 -22   2   5  294.07   12.00
 -22   2   5  293.07   11.90
  20  -2  -5   18.80    3.00
 -20  -2   5   20.50    1.90
 -20  -2   5   17.90    1.80
 -20  -2   5   20.90    2.10
 -20  -2   5   19.50    2.50
 -20  -2   5   25.40    2.50
 -20  -2   5   21.50    2.00
  20  -2  -5   18.20    1.90
  20   2  -5   20.80    1.90
 -20   2   5   19.20    2.00
  20   2  -5   18.80    2.30
 -20   2   5   20.20    2.40
 -20   2   5   22.30    1.80
  18  -2  -5    0.60    1.40
 -18  -2   5    1.10    1.00
 -18  -2   5    0.40    0.90
 -18  -2   5    0.10    0.90
  18  -2  -5   -0.70    0.70
 -18  -2   5   -1.00    0.80
 -18  -2   5   -0.80    0.90
 -18  -2   5    0.90    0.90
  18  -2  -5    0.70    1.30
  18  -2  -5    2.30    1.90
 -18   2   5    0.50    0.90
  18   2  -5    0.50    0.90
  18   2  -5    0.40    1.10
 -18   2   5   -0.20    0.80
 -18   2   5    0.10    0.80
 -16  -2   5    6.90    1.50
 -16  -2   5    6.80    1.30
 -16  -2   5    6.70    1.20
  16  -2  -5    7.80    1.60
  16  -2  -5    9.80    1.80
  16  -2  -5    7.10    1.20
 -16  -2   5    8.20    1.40
 -16  -2   5    7.30    1.50
 -16  -2   5    5.30    1.30
  16   2  -5    6.20    1.40
 -16   2   5    5.40    1.50
 -16   2   5    8.20    1.30
 -16   2   5    4.80    1.70
 -16   2   5    8.20    1.30
  16   2  -5    7.10    1.70
  14  -2  -5  545.55   20.60
 -14  -2   5  463.35   20.30
  14  -2  -5  483.05   20.40
 -14  -2   5  492.65   20.30
 -14  -2   5  524.65   20.30
 -14  -2   5  529.35   20.40
 -14  -2   5  493.25   20.30
  14  -2  -5  507.75   20.50
  14  -2  -5  486.85   20.30
 -14  -2   5  478.65   20.40
  14   2  -5  491.25   20.60
 -14   2   5  492.25   20.40
  14   2  -5  527.15   20.60
 -14   2   5  495.95   20.40
 -14   2   5  547.45   20.40
 -14   2   5  515.35   20.50
 -14   2   5  495.45   20.40
 -12  -2   5 3401.76  133.69
 -12  -2   5 3475.95  133.69
  12  -2  -5 3395.06  133.79
 -12  -2   5 3364.56  134.49
 -12  -2   5 3476.75  133.69
  12  -2  -5 3321.87  133.79
 -12  -2   5 3338.47  133.79
  12  -2  -5 3290.07  133.79
 -12  -2   5 3591.84  134.39
  12  -2  -5 3404.76  133.69
  12  -2  -5 3485.55  133.79
  12   2  -5 3692.13  133.89
 -12   2   5 3410.16  133.69
  12   2  -5 3271.67  133.79
  12   2  -5 3237.48  133.49
 -12   2   5 3435.96  133.69
 -12   2   5 3411.26  133.69
 -10  -2   5   41.10    2.40
 -10  -2   5   41.80    2.10
  10  -2  -5   38.90    2.40
  10  -2  -5   39.50    2.30
  10  -2  -5   39.10    2.20
  10  -2  -5   40.70    2.70
  10  -2  -5   42.60    2.30
 -10  -2   5   40.70    2.40
 -10  -2   5   40.70    2.20
 -10  -2   5   40.30    2.30
  10   2  -5   40.20    2.50
 -10   2   5   44.30    2.30
  10   2  -5   38.80    2.20
 -10   2   5   46.20    2.40
  10   2  -5   40.20    2.10
 -10   2   5   41.50    2.10
   8  -2  -5  215.98    8.90
   8  -2  -5  212.08    9.00
   8  -2  -5  220.88    9.10
   8  -2  -5  226.38    9.10
  -8  -2   5  228.48    9.10
   8  -2  -5  203.78    9.00
  -8  -2   5  212.88    8.80
  -8  -2   5  213.28    8.90
   8  -2  -5  229.68    9.00
  -8  -2   5  201.08    9.00
  -8   2   5  206.58    8.90
  -8   2   5  206.58    9.10
   8   2  -5  214.78    8.90
  -8   2   5  212.98    8.70
   8   2  -5  218.98    9.10
   8   2  -5  213.88    8.90
   6  -2  -5 1134.39   44.40
   6  -2  -5 1098.49   44.40
   6  -2  -5 1204.78   44.60
   6  -2  -5 1101.99   44.50
  -6  -2   5 1079.29   44.30
  -6  -2   5 1112.19   44.40
   6  -2  -5 1143.89   44.50
   6  -2  -5 1200.88   44.50
  -6  -2   5 1195.88   44.60
  -6   2   5 1079.39   44.60
   6   2  -5 1083.79   44.30
   6   2  -5 1028.00   44.40
   6   2  -5 1104.79   44.40
   6   2  -5 1185.08   44.60
  -6   2   5 1122.99   44.10
  -4  -2   5 1260.17   49.40
   4  -2  -5 1201.08   49.50
   4  -2  -5 1299.57   49.50
   4  -2  -5 1146.19   49.40
   4  -2  -5 1281.47   49.50
   4  -2  -5 1263.37   49.50
   4  -2  -5 1270.17   49.50
  -4  -2   5 1171.08   49.40
   4   2  -5 1324.07   49.60
  -4   2   5 1198.78   49.60
   4   2  -5 1280.77   49.40
   4   2  -5 1394.96   49.90
   4   2  -5 1213.78   49.20
   2  -2  -5   69.49    3.50
   2  -2  -5   77.79    3.50
   2  -2  -5   77.79    3.50
   2  -2  -5   74.89    3.40
   2  -2  -5   73.99    3.60
  -2  -2   5   72.49    3.50
   2  -2  -5   73.69    3.60
  -2   2   5   71.79    3.50
   2   2  -5   78.09    3.50
   2   2  -5   71.29    3.50
   2   2  -5   69.79    3.70
   0  -2  -5  360.36   13.90
   0  -2  -5  317.57   13.80
   0  -2   5  336.87   13.90
   0  -2  -5  344.37   13.90
   0  -2  -5  332.07   13.90
   0  -2  -5  343.07   14.00
   0  -2   5  332.67   13.90
   0  -2  -5  342.97   13.90
   0  -2  -5  319.77   14.00
   0   2   5  336.27   13.90
   0   2  -5  362.56   13.90
   0   2  -5  353.06   13.90
   0   2  -5  343.37   14.00
   0   2  -5  341.77   13.80
   0   2  -5  343.37   13.90
   2  -2   5  107.79    5.20
  -2  -2  -5  113.09    5.10
  -2  -2  -5  113.19    5.20
  -2  -2  -5  124.79    5.30
  -2  -2  -5  122.79    5.20
  -2  -2  -5  118.89    5.20
  -2  -2  -5  114.79    5.20
  -2  -2  -5  115.69    5.30
  -2   2  -5  109.79    5.00
  -2   2  -5  112.29    5.10
   2   2   5  114.99    5.20
  -2   2  -5  125.99    5.40
  -2   2  -5  117.79    5.20
  -2   2  -5  114.29    5.20
  -2   2  -5  114.09    5.20
  -4  -2  -5 1130.49   44.30
  -4  -2  -5 1111.09   44.30
  -4  -2  -5 1080.79   44.30
  -4  -2  -5 1047.50   44.20
  -4  -2  -5 1190.78   44.50
  -4  -2  -5 1105.99   44.20
   4  -2   5 1148.29   44.50
  -4  -2  -5 1105.79   44.40
   4   2   5 1136.69   44.30
  -4   2  -5 1130.09   44.30
  -4   2  -5 1103.79   44.20
  -4   2  -5 1110.29   44.30
  -4   2  -5 1088.69   44.30
  -4   2  -5 1155.48   44.40
  -4   2  -5 1124.29   44.20
  -6  -2  -5  154.28    7.00
  -6  -2  -5  169.18    7.10
  -6  -2  -5  156.48    7.10
   6  -2   5  162.68    7.40
  -6  -2  -5  158.88    7.00
  -6  -2  -5  154.58    7.00
  -6   2  -5  170.28    7.20
  -6   2  -5  170.18    7.10
   6   2   5  160.08    7.10
  -6   2  -5  159.98    7.10
  -6   2  -5  165.58    7.00
  -6   2  -5  155.28    7.10
  -6   2  -5  155.68    7.00
  -8  -2  -5   72.99    3.70
  -8  -2  -5   68.39    4.20
  -8  -2  -5   69.39    3.70
   8  -2   5   73.39    3.90
  -8  -2  -5   70.39    3.60
  -8  -2  -5   66.99    3.70
  -8  -2  -5   71.19    3.60
  -8   2  -5   67.09    3.60
  -8   2  -5   72.89    3.70
  -8   2  -5   71.19    3.50
  -8   2  -5   71.79    3.70
  -8   2  -5   74.09    3.70
 -10  -2  -5  364.96   14.60
 -10  -2  -5  339.37   14.40
  10  -2   5  322.87   14.70
 -10  -2  -5  349.17   14.20
 -10  -2  -5  340.67   14.30
 -10  -2  -5  340.87   14.30
 -10  -2  -5  348.77   14.30
 -10   2  -5  347.47   14.20
 -10   2  -5  356.86   14.30
 -10   2  -5  353.36   14.60
 -10   2  -5  335.17   14.40
 -10   2  -5  350.16   14.40
  10   2   5  326.97   14.60
 -10   2  -5  350.36   14.50
 -12  -2  -5  510.25   20.70
 -12  -2  -5  511.45   20.80
 -12  -2  -5  507.75   20.80
 -12  -2  -5  485.65   21.10
 -12  -2  -5  516.25   20.90
  12  -2   5  520.75   21.50
 -12   2  -5  519.95   21.10
 -12   2  -5  513.65   20.90
 -12   2  -5  493.45   20.90
 -12   2  -5  524.45   20.80
 -14  -2  -5  504.05   20.00
 -14  -2  -5  521.75   20.10
 -14  -2  -5  515.95   20.00
 -14  -2  -5  501.75   19.80
 -14  -2  -5  470.35   20.30
  14  -2   5  459.85   20.70
  14   2   5  463.25   20.40
 -14   2  -5  505.75   20.20
 -14   2  -5  492.45   20.10
 -14   2  -5  421.26   20.20
 -14   2  -5  510.15   19.90
 -16  -2  -5  501.45   20.50
 -16  -2  -5  504.65   20.50
 -16  -2  -5  492.35   20.50
 -16   2  -5  503.65   20.30
 -16   2  -5  505.85   20.60
 -16   2  -5  504.55   20.60
 -18  -2  -5  241.78   10.40
 -18  -2  -5  246.98   10.40
 -18  -2  -5  237.58   10.40
 -18   2  -5  245.68   10.20
 -18   2  -5  256.17   10.70
 -18   2  -5  252.57   10.50
 -20  -2  -5   50.79    2.70
 -20  -2  -5   45.70    2.90
  20  -2   5   49.50    2.80
 -20   2  -5   47.60    2.60
 -20   2  -5   44.30    2.60
 -20   2  -5   49.50    2.70
  27  -3  -5    1.50    0.90
 -27  -3   5    0.20    0.60
  27   3  -5    0.70    0.80
 -25  -3   5   19.40    1.60
 -25  -3   5   19.00    2.00
  25   3  -5   19.60    1.80
 -25   3   5   21.10    1.60
 -23  -3   5    6.90    1.30
 -23  -3   5    6.00    1.60
 -23  -3   5    6.20    1.30
  23  -3  -5    7.30    1.30
 -23   3   5    6.40    1.40
 -23   3   5    7.30    2.20
  23   3  -5    6.50    1.30
 -21  -3   5   47.20    2.90
  21  -3  -5   50.39    2.90
 -21  -3   5   49.00    3.00
  21  -3  -5   41.90    3.10
 -21  -3   5   46.90    2.80
 -21   3   5   46.50    3.20
 -21   3   5   49.40    2.80
  21   3  -5   49.80    2.90
  21   3  -5   43.50    4.10
  21   3  -5   50.69    3.20
 -19  -3   5   68.99    3.60
 -19  -3   5   66.29    4.30
 -19  -3   5   71.69    3.70
  19  -3  -5   62.49    4.00
 -19  -3   5   67.19    3.50
  19  -3  -5   54.99    5.10
  19  -3  -5   65.09    3.70
  19   3  -5   57.89    4.10
 -19   3   5   65.09    3.50
  19   3  -5   65.79    3.80
 -17  -3   5    5.30    2.00
  17  -3  -5    4.00    1.90
 -17  -3   5    2.40    1.10
 -17  -3   5    2.10    0.90
  17  -3  -5    2.80    0.90
  17  -3  -5    1.90    1.20
 -17  -3   5    0.50    0.70
 -17   3   5    1.70    1.00
  17   3  -5    0.40    1.00
 -17   3   5    2.80    1.20
  17   3  -5    1.10    1.10
  15  -3  -5   66.09    3.90
 -15  -3   5   71.69    3.70
 -15  -3   5   71.09    3.70
  15  -3  -5   68.49    4.20
 -15  -3   5   70.19    3.70
 -15  -3   5   67.79    3.90
  15  -3  -5   72.59    3.80
  15   3  -5   72.89    4.00
 -15   3   5   74.09    3.80
 -15   3   5   64.89    3.70
  15   3  -5   70.69    3.90
 -15   3   5   73.39    4.20
 -13  -3   5  375.56   15.40
  13  -3  -5  386.16   15.70
  13  -3  -5  390.86   15.70
  13  -3  -5  392.36   15.90
 -13  -3   5  371.76   15.50
 -13  -3   5  389.76   15.70
 -13  -3   5  370.16   15.60
  13  -3  -5  361.36   15.60
  13  -3  -5  370.16   15.70
 -13   3   5  354.96   15.50
 -13   3   5  389.46   16.00
  13   3  -5  387.66   15.80
 -13   3   5  371.86   15.60
  13   3  -5  361.26   15.70
 -11  -3   5    1.40    0.80
  11  -3  -5    2.10    1.20
  11  -3  -5    2.70    1.10
 -11  -3   5    1.60    0.60
  11  -3  -5    1.20    0.80
  11  -3  -5    2.10    1.00
  11  -3  -5    1.50    1.10
 -11  -3   5    1.30    0.80
  11   3  -5    2.60    1.10
 -11   3   5    4.40    1.30
 -11   3   5    2.30    1.00
  11   3  -5    1.50    0.90
 -11   3   5    0.90    0.70
  11   3  -5    0.30    0.80
  -9  -3   5   10.50    1.40
   9  -3  -5   11.20    1.70
   9  -3  -5   14.80    2.60
  -9  -3   5   10.00    1.40
  -9  -3   5   11.60    1.40
   9  -3  -5   11.80    2.00
   9  -3  -5    9.70    1.40
   9  -3  -5   10.50    1.60
  -9   3   5   11.40    1.50
  -9   3   5   13.20    1.70
   9   3  -5   13.30    1.50
   9   3  -5    6.40    1.70
   9   3  -5   11.60    1.60
   9   3  -5   11.80    1.50
   7  -3  -5   61.69    3.50
   7  -3  -5   64.69    3.40
  -7  -3   5   60.29    3.40
   7  -3  -5   67.99    3.40
   7  -3  -5   61.19    3.30
   7  -3  -5   69.29    3.50
  -7  -3   5   65.59    3.10
   7  -3  -5   64.69    3.50
  -7  -3   5   69.79    3.40
   7   3  -5   63.69    3.40
   7   3  -5   64.89    3.40
  -7   3   5   57.39    3.30
  -7   3   5   61.49    3.50
   7   3  -5   64.09    3.40
   7   3  -5   57.39    3.40
   5  -3  -5  136.79    6.10
   5  -3  -5  132.09    6.10
  -5  -3   5  145.09    6.20
  -5  -3   5  133.79    5.80
   5  -3  -5  134.39    6.20
  -5  -3   5  127.19    6.10
   5  -3  -5  133.29    6.00
   5  -3  -5  141.29    6.90
   5   3  -5  125.99    6.20
  -5   3   5  130.19    6.00
  -5   3   5  139.69    6.30
   5   3  -5  139.59    6.20
   5   3  -5  137.09    6.20
   3  -3  -5  153.98    6.50
   3  -3  -5  145.29    6.50
  -3  -3   5  141.19    6.20
  -3  -3   5  136.39    6.40
   3  -3  -5  137.59    6.50
  -3  -3   5  154.28    6.50
   3  -3  -5  133.79    6.30
   3  -3  -5  138.19    6.40
   3  -3  -5  136.39    6.30
   3   3  -5  138.89    7.10
   3   3  -5  153.38    6.60
   3   3  -5  142.69    6.30
  -3   3   5  148.19    6.60
   1  -3  -5  136.99    6.20
  -1  -3   5  130.49    6.20
   1  -3  -5  141.99    6.30
  -1  -3   5  153.38    6.50
  -1  -3   5  150.58    6.20
   1  -3  -5  134.49    7.50
   1  -3  -5  141.49    6.40
   1  -3  -5  125.69    6.10
   1   3  -5  134.89    6.20
  -1   3   5  142.59    6.50
   1   3  -5  136.29    6.40
   1   3  -5  147.19    6.40
   1   3  -5  136.19    6.00
   1   3  -5  136.89    6.20
  -1  -3  -5  165.38    7.30
  -1  -3  -5  172.18    7.80
  -1  -3  -5  167.58    7.30
   1  -3   5  182.58    7.70
   1  -3   5  164.48    7.50
  -1  -3  -5  177.18    7.50
  -1  -3  -5  161.78    7.40
  -1   3  -5  166.38    7.40
   1   3   5  179.58    7.70
  -1   3  -5  162.08    7.60
  -1   3  -5  156.48    7.20
  -1   3  -5  167.98    7.20
  -1   3  -5  164.28    7.40
  -3  -3  -5  175.18    7.70
   3  -3   5  175.58    7.80
  -3  -3  -5  167.18    8.80
  -3  -3  -5  179.98    7.90
   3  -3   5  182.18    8.00
  -3  -3  -5  168.18    7.60
  -3  -3  -5  170.98    7.60
  -3  -3  -5  172.98    7.60
   3   3   5  177.18    7.90
  -3   3  -5  181.98    7.90
  -3   3  -5  176.78    7.80
  -3   3  -5  170.68    7.50
  -3   3  -5  167.48    7.60
   5  -3   5   71.89    4.00
  -5  -3  -5   68.89    3.80
  -5  -3  -5   72.89    3.70
   5  -3   5   68.29    3.80
  -5  -3  -5   70.29    3.60
  -5  -3  -5   75.49    3.80
  -5  -3  -5   70.19    3.60
  -5   3  -5   67.09    3.50
  -5   3  -5   66.69    3.70
  -5   3  -5   70.79    3.90
  -5   3  -5   71.49    3.70
  -5   3  -5   70.69    3.60
   5   3   5   69.59    4.10
  -7  -3  -5  152.98    7.10
  -7  -3  -5  150.38    7.00
  -7  -3  -5  152.98    7.00
   7  -3   5  162.78    7.60
  -7  -3  -5  159.38    7.30
  -7  -3  -5  159.78    7.00
   7  -3   5  158.78    7.20
  -7   3  -5  151.08    7.10
  -7   3  -5  159.08    7.30
  -7   3  -5  156.68    7.00
  -7   3  -5  153.18    6.90
  -7   3  -5  158.78    7.20
  -7   3  -5  155.18    7.00
  -9  -3  -5   12.40    1.50
   9  -3   5   11.50    1.90
  -9  -3  -5   13.00    1.50
  -9  -3  -5   15.00    2.10
   9  -3   5   11.70    2.30
  -9  -3  -5   15.60    1.70
  -9  -3  -5   15.60    1.90
  -9   3  -5   15.90    1.70
  -9   3  -5   11.70    2.30
  -9   3  -5   15.30    1.80
  -9   3  -5   10.60    1.60
  -9   3  -5   14.30    1.50
  -9   3  -5   17.30    2.30
   9   3   5   11.40    2.50
 -11  -3  -5   31.60    3.10
  11  -3   5   42.20    2.90
 -11  -3  -5   37.90    2.40
 -11  -3  -5   41.40    2.60
 -11  -3  -5   36.70    2.40
  11  -3   5   36.60    3.50
 -11   3  -5   37.10    2.40
  11   3   5   34.50    3.30
 -11   3  -5   38.80    2.60
 -11   3  -5   39.80    2.60
 -11   3  -5   39.00    2.50
 -11   3  -5   29.80    3.10
  13  -3   5   32.90    2.50
 -13  -3  -5   30.50    2.30
 -13  -3  -5   31.30    2.20
 -13  -3  -5   31.30    2.20
 -13   3  -5   30.00    2.10
 -13   3  -5   32.60    2.30
 -13   3  -5   29.80    2.30
  15  -3   5    5.40    1.50
 -15  -3  -5    7.40    1.20
 -15  -3  -5    5.90    1.30
 -15   3  -5    8.80    1.20
 -15   3  -5    5.40    1.40
 -15   3  -5    4.70    1.30
  17  -3   5    8.80    1.50
 -17  -3  -5   10.50    1.30
 -17  -3  -5   12.80    1.30
 -17   3  -5   10.80    1.50
 -17   3  -5   11.30    1.20
 -19  -3  -5  102.19    4.70
 -19  -3  -5  109.19    5.00
  19  -3   5  109.19    4.90
 -24  -4   5    3.80    1.40
  24   4  -5    4.40    1.30
 -24   4   5    5.20    1.10
 -22  -4   5   21.80    2.00
 -22  -4   5   21.40    1.70
  22  -4  -5   21.20    1.80
  22   4  -5   20.10    1.60
 -22   4   5   19.00    1.50
  20  -4  -5  153.28    6.80
 -20  -4   5  152.98    6.80
 -20  -4   5  155.28    6.70
  20   4  -5  150.98    6.90
  20   4  -5  153.28    6.70
 -20   4   5  149.49    6.70
 -18  -4   5  245.08   10.30
 -18  -4   5  244.58   10.30
  18  -4  -5  234.68   10.40
 -18   4   5  241.08   10.30
  18   4  -5  241.28   10.20
  18   4  -5  239.78   10.40
  16  -4  -5  334.87   14.40
 -16  -4   5  333.47   14.30
  16  -4  -5  339.57   14.30
 -16  -4   5  354.26   14.30
 -16   4   5  336.17   14.30
 -16   4   5  344.97   14.30
  16   4  -5  354.46   14.50
  14  -4  -5   16.80    2.20
  14  -4  -5   17.10    1.80
 -14  -4   5   15.40    2.80
 -14  -4   5   21.10    1.80
  14  -4  -5   11.60    3.80
 -14  -4   5   18.20    1.80
  14   4  -5   20.70    2.00
 -14   4   5   16.60    1.90
 -14   4   5   15.20    1.90
  14   4  -5   18.50    3.30
 -14   4   5   14.50    3.10
 -12  -4   5  143.49    6.70
 -12  -4   5  147.59    7.10
  12  -4  -5  150.08    6.90
  12  -4  -5  143.89    7.30
 -12  -4   5  150.98    6.70
  12  -4  -5  150.18    6.80
 -12   4   5  145.29    7.40
  12   4  -5  145.19    6.90
  12   4  -5  139.99    7.20
 -12   4   5  147.89    6.70
 -12   4   5  148.59    6.80
 -10  -4   5   15.40    1.60
  10  -4  -5   14.30    1.70
  10  -4  -5   12.70    2.60
  10  -4  -5   11.80    1.90
 -10  -4   5   11.30    2.00
 -10  -4   5   14.70    1.70
  10   4  -5   14.70    1.90
  10   4  -5   17.20    2.20
 -10   4   5   12.50    1.70
 -10   4   5   15.20    2.30
 -10   4   5   13.50    1.90
  -8  -4   5  282.47   12.20
   8  -4  -5  279.07   12.50
   8  -4  -5  298.37   12.40
   8  -4  -5  298.27   12.20
   8  -4  -5  280.17   12.20
   8  -4  -5  295.07   12.40
  -8  -4   5  303.07   12.40
   8  -4  -5  301.77   13.10
  -8   4   5  279.37   13.10
  -8   4   5  281.57   12.90
   8   4  -5  286.17   12.50
  -8   4   5  291.67   12.20
   8   4  -5  292.47   12.20
   8   4  -5  289.77   12.60
  -6  -4   5  374.66   15.90
   6  -4  -5  363.16   15.80
  -6  -4   5  385.56   15.70
   6  -4  -5  377.26   15.70
  -6  -4   5  372.86   15.60
   6  -4  -5  391.76   15.80
   6  -4  -5  371.66   15.90
   6  -4  -5  368.46   15.50
   6  -4  -5  384.86   15.60
  -6   4   5  365.96   16.20
   6   4  -5  387.56   15.60
   6   4  -5  363.76   15.80
   6   4  -5  380.26   15.90
  -6   4   5  378.46   15.80
   4  -4  -5   11.20    1.90
  -4  -4   5    6.10    1.40
  -4  -4   5   10.20    1.90
   4  -4  -5    9.30    1.40
  -4  -4   5    8.90    1.60
   4  -4  -5    7.80    1.90
   4  -4  -5    6.50    1.60
   4  -4  -5    6.30    1.60
   4  -4  -5    8.80    1.70
  -4   4   5   10.80    1.60
  -4   4   5    7.90    1.90
   4   4  -5   10.20    1.80
   4   4  -5    5.60    1.50
   4   4  -5   11.70    1.90
  -2  -4   5   14.60    1.70
   2  -4  -5   12.00    2.20
  -2  -4   5   14.00    2.10
   2  -4  -5   13.60    1.50
   2  -4  -5   12.20    1.80
   2  -4  -5   15.40    2.10
   2  -4  -5   14.30    1.70
  -2  -4   5   12.80    1.70
   2  -4  -5   12.10    1.80
  -2   4   5   13.00    1.70
   2   4  -5   13.90    1.90
   2   4  -5   12.10    2.00
  -2   4   5   13.40    2.10
   2   4  -5   13.30    1.70
   0  -4  -5    2.40    0.90
   0  -4   5   -0.70    1.30
   0  -4  -5    1.40    0.80
   0  -4  -5    2.00    1.00
   0  -4   5    1.60    0.90
   0  -4   5    0.90    0.80
   0  -4  -5    2.60    1.00
   0   4   5    1.70    0.80
   0   4  -5    1.10    0.80
   0   4  -5   -0.60    1.00
   0   4  -5    0.90    1.30
  -2  -4  -5    0.70    0.80
   2  -4   5    1.60    1.00
  -2  -4  -5    1.30    1.80
   2  -4   5    2.50    1.00
  -2  -4  -5    1.40    0.80
   2  -4   5    1.20    1.40
  -2  -4  -5    0.90    0.70
  -2  -4  -5    0.70    1.20
  -2   4  -5    2.50    1.00
   2   4   5    1.40    1.00
  -2   4  -5   -0.80    1.10
   2   4   5    0.60    1.60
  -2   4  -5    1.30    0.70
  -4  -4  -5  209.48    9.50
  -4  -4  -5  198.08    9.80
  -4  -4  -5  218.88    9.90
  -4  -4  -5  226.78    9.60
   4  -4   5  228.88    9.80
  -4  -4  -5  223.98    9.70
   4  -4   5  209.08   10.00
   4  -4   5  221.98    9.70
  -4   4  -5  219.38    9.40
  -4   4  -5  215.58   10.00
  -4   4  -5  227.88    9.60
   4   4   5  224.08    9.50
   6  -4   5   18.10    3.10
  -6  -4  -5   17.10    1.80
  -6  -4  -5   17.90    1.70
  -6  -4  -5   17.10    1.70
  -6  -4  -5   15.60    2.70
   6  -4   5   18.30    2.10
  -6   4  -5   14.30    2.80
  -6   4  -5   19.80    1.80
  -6   4  -5   18.90    1.70
   8  -4   5  137.29    6.60
  -8  -4  -5  145.79    6.50
  -8  -4  -5  144.59    6.50
   8  -4   5  136.59    7.80
  -8  -4  -5  142.09    6.50
  -8   4  -5  143.69    6.30
  -8   4  -5  147.09    6.40
   8   4   5  138.19    7.60
 -10  -4  -5   83.49    4.20
 -10  -4  -5   87.69    4.30
  10  -4   5   86.19    4.40
 -10  -4  -5   77.89    4.20
 -10   4  -5   82.29    4.00
 -10   4  -5   79.89    4.00
 -12  -4  -5   -0.40    0.70
  12  -4   5    1.50    0.90
 -12  -4  -5    1.10    0.90
 -12  -4  -5    0.20    0.70
 -12   4  -5    0.60    0.70
 -12   4  -5    1.20    1.10
 -14  -4  -5  109.99    4.90
  14  -4   5  111.79    5.10
  14  -4   5   93.89    5.30
 -14  -4  -5  116.19    5.00
 -14   4  -5  114.49    4.90
 -16  -4  -5   93.89    4.30
  16  -4   5   98.99    4.60
  17  -5  -5   95.09    4.40
 -17  -5   5   91.49    4.40
 -17  -5   5   96.09    4.40
  17   5  -5   99.69    4.50
 -17   5   5   90.29    4.40
 -15  -5   5  190.78    8.10
 -15  -5   5  184.28    8.00
  15  -5  -5  187.68    8.10
 -15   5   5  189.18    8.10
  15   5  -5  195.48    8.90
 -15   5   5  184.08    8.00
 -13  -5   5   30.60    2.20
  13  -5  -5   26.50    2.30
 -13  -5   5   30.60    2.10
  13  -5  -5   28.10    2.00
  13   5  -5   27.20    2.10
 -13   5   5   26.40    2.00
  11  -5  -5    3.30    1.20
 -11  -5   5    2.70    0.90
 -11  -5   5    3.60    1.30
  11  -5  -5    2.50    0.90
 -11   5   5    1.90    0.80
  -9  -5   5   84.29    4.20
   9  -5  -5   85.19    4.20
  -9  -5   5   84.99    4.20
   9  -5  -5   83.39    4.20
   9   5  -5   84.99    4.40
  -9   5   5   82.59    4.30
  -7  -5   5  224.68    9.60
   7  -5  -5  222.78    9.60
  -7  -5   5  218.58    9.50
   7  -5  -5  217.58    9.50
   7   5  -5  225.08    9.40
   7   5  -5  219.28    9.70
  -7   5   5  224.78    9.70
   5  -5  -5  124.29    6.00
  -5  -5   5  131.79    6.00
  -5  -5   5  123.69    6.30
   5  -5  -5  131.89    6.00
   5   5  -5  129.99    5.90
   5   5  -5  130.39    6.10
  -5   5   5  133.79    6.10
  -3  -5   5    0.60    0.90
   3  -5  -5    0.70    1.20
  -3  -5   5    0.40    0.90
   3  -5  -5   -0.50    0.90
   3  -5  -5    0.60    0.80
   3   5  -5   -0.80    1.10
   3   5  -5   -0.30    1.00
  -3   5   5    0.40    0.80
   1  -5  -5   15.50    1.70
  -1  -5   5   14.40    2.10
  -1  -5   5   15.10    1.70
   1  -5  -5   17.40    1.90
   1  -5  -5   14.70    1.50
   1   5  -5   13.70    1.60
  -1   5   5   13.80    1.80
  -1  -5  -5   55.29    3.10
  -1  -5  -5   51.69    3.00
   1  -5   5   57.19    3.20
  -1  -5  -5   57.19    3.10
   1   5   5   56.49    3.20
  -1   5  -5   51.79    3.00
  -3  -5  -5   41.90    2.70
   3  -5   5   46.00    2.70
  -3  -5  -5   42.80    2.50
  -3  -5  -5   44.60    2.60
   3   5   5   43.20    2.90
  -3   5  -5   43.90    2.60
  -5  -5  -5    1.60    0.80
  -5  -5  -5    1.90    0.90
  -5  -5  -5    1.60    0.70
   5  -5   5    2.50    0.90
  -5   5  -5    0.40    0.70
  -7  -5  -5   22.40    1.80
   7  -5   5   20.70    1.90
  -7  -5  -5   20.00    1.70
  -7  -5  -5   22.60    1.90
  -7   5  -5   21.90    1.70
  -9  -5  -5    0.20    0.70
  -9  -5  -5    1.10    0.90
   9  -5   5   -1.20    0.80
  -9  -5  -5    1.00    0.70
  -9   5  -5    0.80    0.70
   9   5   5    2.20    1.00
 -11  -5  -5   10.60    1.60
  -6   6   5    0.30    0.70
 -30   0   6    1.40    0.70
  30   0  -6   -0.50    0.80
 -28   0   6   86.99    4.30
 -28   0   6   82.89    4.20
  28   0  -6   90.29    4.20
  28   0  -6   82.99    4.30
 -26   0   6 1013.50   39.60
 -26   0   6 1043.60   39.80
  26   0  -6 1051.99   39.50
 -26   0   6  951.70   39.50
  26   0  -6 1017.80   39.60
 -26   0   6  871.91   40.00
 -24   0   6   33.00    2.80
  24   0  -6   29.10    2.20
 -24   0   6   33.00    2.40
  24   0  -6   31.00    3.10
 -24   0   6   36.10    2.80
  24   0  -6   32.60    2.30
 -24   0   6   32.70    2.40
 -22   0   6    4.90    1.40
  22   0  -6    6.10    1.90
 -22   0   6    9.70    1.50
  22   0  -6    6.30    1.50
 -22   0   6    7.20    1.50
 -22   0   6   10.80    1.70
  22   0  -6    6.60    2.50
 -20   0   6  274.97   11.80
 -20   0   6  271.47   11.60
 -20   0   6  278.87   11.70
  20   0  -6  288.47   11.80
  20   0  -6  277.87   11.60
 -20   0   6  280.07   11.80
  20   0  -6  288.77   12.50
 -20   0   6  265.37   11.60
 -18   0   6    2.10    1.10
 -18   0   6    0.80    0.70
  18   0  -6    0.80    0.80
 -18   0   6    1.00    0.60
  18   0  -6    3.40    1.20
 -18   0   6    1.00    0.80
 -18   0   6    1.90    1.20
  16   0  -6   62.19    3.20
 -16   0   6   62.79    3.10
 -16   0   6   61.19    3.20
  16   0  -6   67.29    3.30
 -16   0   6   64.59    3.20
 -16   0   6   61.09    3.20
 -14   0   6  675.73   28.80
 -14   0   6  728.03   28.80
 -14   0   6  708.53   28.60
 -14   0   6  735.43   28.80
  14   0  -6  711.43   28.90
  14   0  -6  762.62   28.80
 -14   0   6  752.12   28.90
  12   0  -6  400.66   15.60
 -12   0   6  378.06   15.50
  12   0  -6  396.86   15.50
 -12   0   6  366.86   15.50
 -10   0   6  211.48    8.80
  10   0  -6  210.98    8.70
  10   0  -6  220.38    8.50
  10   0  -6  213.28    8.90
   8   0  -6  118.29    5.00
   8   0  -6  111.59    4.90
  -8   0   6  117.99    4.90
  -4   0   6 1404.16   60.99
   4   0  -6 1615.84   61.29
   4   0  -6 1645.24   61.29
   2   0  -6 2195.38   87.79
   2   0  -6 2286.87   88.69
   0   0  -6  199.58    8.00
   0   0  -6  185.08    7.90
   0   0  -6  192.68    7.90
  -2   0  -6   34.10    1.80
  -2   0  -6   35.00    1.80
  -2   0  -6   34.30    1.80
  -4   0  -6  192.18    8.60
  -4   0  -6  214.38    8.60
  -4   0  -6  205.18    8.50
  -4   0  -6  215.28    8.70
  -4   0  -6  213.28    8.70
  -4   0  -6  199.08    8.70
  -4   0  -6  210.28    8.60
  -6   0  -6   18.70    1.40
  -6   0  -6   17.60    2.00
  -6   0  -6   21.20    1.70
  -6   0  -6   20.20    1.60
  -6   0  -6   18.90    1.40
  -6   0  -6   20.10    1.90
  -6   0  -6   16.40    1.50
  -6   0  -6   18.40    1.60
  -8   0  -6  342.37   15.00
  -8   0  -6  365.66   14.80
  -8   0  -6  364.16   14.90
  -8   0  -6  356.56   15.00
  -8   0  -6  362.56   14.70
  -8   0  -6  384.46   15.00
  -8   0  -6  367.26   15.00
 -10   0  -6  509.25   20.50
 -10   0  -6  506.45   20.80
 -10   0  -6  521.25   20.70
 -10   0  -6  501.25   20.70
 -10   0  -6  530.35   20.90
 -10   0  -6  494.55   20.80
 -12   0  -6  496.35   20.00
 -12   0  -6  490.05   20.10
 -12   0  -6  465.35   20.00
 -12   0  -6  489.35   19.70
 -12   0  -6  497.45   20.10
 -12   0  -6  490.95   19.90
 -14   0  -6   75.99    4.40
 -14   0  -6   79.99    4.10
 -14   0  -6   74.49    4.00
  14   0   6   68.39    4.40
 -14   0  -6   78.49    4.10
 -16   0  -6   24.40    2.10
 -16   0  -6   28.00    3.30
 -16   0  -6   25.70    2.20
 -16   0  -6   25.80    2.10
  16   0   6   20.40    3.40
 -18   0  -6    5.80    1.30
 -18   0  -6    4.10    0.90
 -18   0  -6    6.20    1.50
 -20   0  -6   51.09    2.80
 -20   0  -6   54.09    2.90
 -20   0  -6   51.39    2.90
  31  -1  -6    4.00    1.00
 -31   1   6    2.90    0.80
 -29  -1   6    2.90    0.80
 -29  -1   6    5.30    1.40
  29  -1  -6    1.20    0.90
  29   1  -6    2.90    1.20
  29   1  -6    4.70    1.20
 -27  -1   6    3.60    2.10
 -27  -1   6    1.40    0.80
 -27  -1   6    2.00    0.90
  27  -1  -6    2.30    0.80
 -27   1   6    1.60    0.80
  27   1  -6    3.30    1.00
  25  -1  -6  252.77   10.60
 -25  -1   6  227.88   10.90
 -25  -1   6  252.07   10.40
 -25  -1   6  253.67   10.60
 -25  -1   6  248.78   10.50
  25  -1  -6  244.48   10.40
 -25   1   6  219.98   10.80
 -25   1   6  257.57   10.60
  25   1  -6  251.87   10.40
  25   1  -6  221.88   11.00
  23  -1  -6  418.76   17.10
  23  -1  -6  391.36   17.60
 -23  -1   6  414.16   17.10
 -23  -1   6  419.36   17.30
 -23  -1   6  434.56   17.50
 -23  -1   6  418.56   17.20
  23  -1  -6  407.76   17.20
 -23   1   6  423.06   17.10
 -23   1   6  415.86   17.50
  23   1  -6  403.16   17.10
  23   1  -6  418.56   17.60
 -23   1   6  423.86   17.20
 -23   1   6  419.66   17.30
  21  -1  -6 1331.27   52.29
 -21  -1   6 1343.57   52.59
 -21  -1   6 1304.47   52.29
  21  -1  -6 1363.46   52.69
 -21  -1   6 1312.47   52.39
  21  -1  -6 1375.86   52.69
 -21  -1   6 1292.27   52.49
  21  -1  -6 1317.27   52.49
 -21   1   6 1261.57   52.59
 -21   1   6 1300.47   52.39
  21   1  -6 1417.46   52.89
  21   1  -6 1324.77   52.39
 -21   1   6 1269.07   52.49
 -21   1   6 1303.27   52.29
 -21   1   6 1302.97   52.39
 -19  -1   6  472.55   18.70
 -19  -1   6  446.06   18.70
 -19  -1   6  430.16   18.60
  19  -1  -6  446.16   18.60
 -19  -1   6  470.45   18.70
  19  -1  -6  455.65   18.80
  19  -1  -6  480.55   19.00
 -19  -1   6  478.05   18.90
  19  -1  -6  481.05   18.90
  19   1  -6  444.66   19.00
  19   1  -6  447.06   18.70
 -19   1   6  444.66   18.80
 -19   1   6  478.35   18.90
 -19   1   6  461.35   18.70
 -19   1   6  445.26   18.70
 -17  -1   6    3.50    1.00
 -17  -1   6    5.90    1.20
 -17  -1   6    2.90    0.70
 -17  -1   6    3.20    0.90
  17  -1  -6    4.80    1.20
  17  -1  -6    4.20    1.00
 -17  -1   6    4.40    1.00
 -17   1   6    4.20    1.30
  17   1  -6    4.10    1.00
 -17   1   6    4.80    1.00
 -17   1   6    3.70    1.00
  17   1  -6    1.40    1.30
 -17   1   6    7.20    2.30
  17   1  -6    4.40    1.00
  15  -1  -6   43.80    2.40
  15  -1  -6   37.90    2.30
 -15  -1   6   42.60    2.20
  15  -1  -6   38.10    2.40
 -15  -1   6   43.40    2.30
  15  -1  -6   39.40    2.30
 -15  -1   6   41.60    2.40
 -15  -1   6   39.90    2.30
 -15  -1   6   37.90    2.60
 -15  -1   6   39.90    2.20
  15   1  -6   38.40    2.50
  15   1  -6   39.40    2.40
 -15   1   6   44.00    2.30
 -15   1   6   42.50    2.40
 -15   1   6   35.50    2.30
  15   1  -6   42.80    2.40
 -15   1   6   48.10    2.40
 -13  -1   6   80.29    3.80
  13  -1  -6   77.99    3.90
  13  -1  -6   84.49    3.90
  13  -1  -6   81.79    3.90
 -13  -1   6   83.69    3.90
 -13  -1   6   83.19    3.70
 -13  -1   6   83.49    3.80
  13  -1  -6   91.29    3.80
 -13   1   6   83.59    3.80
  13   1  -6   84.39    3.60
  13   1  -6   83.29    3.90
 -13   1   6   80.29    3.80
 -13   1   6   82.89    3.90
 -13   1   6   84.59    3.90
  13   1  -6   82.09    3.90
  13   1  -6   82.29    4.00
  11  -1  -6 6387.46  250.47
 -11  -1   6 5977.40  251.57
 -11  -1   6 6320.47  250.87
  11  -1  -6 6640.94  250.67
  11  -1  -6 6605.24  250.27
 -11  -1   6 6479.45  250.77
 -11  -1   6 6611.84  250.67
  11  -1  -6 5839.22  251.37
  11   1  -6 6712.23  250.67
  11   1  -6 6398.56  249.97
  11   1  -6 6442.96  252.37
 -11   1   6 6356.16  251.67
  11   1  -6 6400.76  251.07
 -11   1   6 6334.47  251.27
  -9  -1   6  864.11   36.40
   9  -1  -6  970.70   36.20
   9  -1  -6  937.41   36.50
  -9  -1   6  950.20   36.20
   9   1  -6  860.11   36.40
  -9   1   6  934.31   36.30
   9   1  -6  935.01   36.30
  -7  -1   6  109.99    4.70
   7  -1  -6   99.69    4.80
   7  -1  -6  109.09    4.50
  -7  -1   6  112.89    4.50
   7   1  -6  109.89    4.70
  -7   1   6  113.69    4.60
   7   1  -6  109.79    4.70
   5  -1  -6    0.30    0.40
   5  -1  -6    0.60    0.40
  -5  -1   6    0.80    0.40
   5  -1  -6    0.00    0.30
  -5   1   6    0.40    0.30
   5   1  -6    0.10    0.30
   5   1  -6   -0.20    0.30
   3  -1  -6  535.45   22.50
   3  -1  -6  573.44   22.20
   3  -1  -6  565.44   22.50
  -3  -1   6  595.74   22.30
  -3   1   6  562.84   22.30
   3   1  -6  558.94   22.20
   3   1  -6  551.74   22.40
  -1  -1   6 2882.21  114.39
   1  -1  -6 2985.30  115.09
   1  -1  -6 2920.31  114.39
   1  -1  -6 2956.40  115.09
   1   1  -6 2771.62  114.69
   1   1  -6 2949.21  114.69
   1   1  -6 2875.61  113.59
  -1  -1  -6  735.93   29.30
   1  -1   6  724.23   29.20
  -1  -1  -6  712.43   29.20
  -1  -1  -6  745.73   29.20
  -1  -1  -6  727.43   29.10
  -1   1  -6  755.02   29.30
  -1   1  -6  756.52   29.20
  -1   1  -6  764.12   29.10
  -1   1  -6  768.12   29.20
  -1   1  -6  685.53   29.20
  -1   1  -6  711.93   29.20
  -3  -1  -6  228.58   10.00
  -3  -1  -6  244.18   10.20
  -3  -1  -6  249.78   10.10
  -3  -1  -6  258.07   10.20
  -3  -1  -6  248.68   10.10
  -3  -1  -6  242.28   10.00
  -3  -1  -6  248.68   10.00
   3  -1   6  242.88   10.10
  -3  -1  -6  230.88   10.10
  -3  -1  -6  250.67   10.10
  -3   1  -6  244.88   10.10
  -3   1  -6  247.08   10.00
  -3   1  -6  212.28   10.10
  -3   1  -6  258.57   10.10
  -3   1  -6  255.77   10.20
  -3   1  -6  242.18   10.20
  -5  -1  -6    5.20    1.80
  -5  -1  -6    5.90    1.20
  -5  -1  -6    7.00    1.80
  -5  -1  -6    9.10    1.50
   5  -1   6    9.10    1.20
  -5  -1  -6   10.10    1.60
  -5  -1  -6    8.70    1.50
  -5  -1  -6    6.30    1.30
  -5  -1  -6    7.80    0.90
  -5  -1  -6    6.70    1.20
  -5  -1  -6    9.50    1.10
  -5   1  -6    6.00    1.00
  -5   1  -6    8.00    1.20
  -5   1  -6    7.60    1.20
  -5   1  -6    7.70    1.30
  -5   1  -6    8.00    1.00
  -5   1  -6    7.40    1.00
  -7  -1  -6 1088.99   40.50
  -7  -1  -6 1023.00   40.60
  -7  -1  -6 1026.40   40.50
  -7  -1  -6 1011.70   40.50
  -7  -1  -6 1008.00   40.50
   7  -1   6 1039.80   40.80
  -7  -1  -6 1052.79   40.70
  -7  -1  -6 1011.30   40.90
  -7   1  -6  951.50   40.40
  -7   1  -6  982.60   40.60
  -7   1  -6  985.10   40.60
  -7   1  -6 1075.49   40.60
  -7   1  -6 1064.09   40.70
  -7   1  -6  983.20   40.40
  -9  -1  -6  286.07   12.80
  -9  -1  -6  331.27   13.00
  -9  -1  -6  290.87   12.90
  -9  -1  -6  307.07   12.80
  -9  -1  -6  315.97   13.00
  -9  -1  -6  314.87   13.10
  -9  -1  -6  309.97   12.90
   9  -1   6  319.47   13.20
  -9   1  -6  308.67   12.90
  -9   1  -6  299.97   13.00
  -9   1  -6  306.87   13.10
   9   1   6  336.67   13.20
  -9   1  -6  299.97   13.00
  -9   1  -6  330.07   12.90
  -9   1  -6  301.27   13.00
  11  -1   6    1.30    1.10
 -11  -1  -6    1.10    0.80
 -11  -1  -6    0.40    1.00
 -11  -1  -6    1.40    1.10
 -11  -1  -6    1.00    0.90
 -11  -1  -6    3.10    0.90
 -11  -1  -6    0.80    1.10
 -11   1  -6    1.80    0.80
 -11   1  -6    2.50    1.00
  11   1   6    2.30    1.50
 -11   1  -6    2.80    0.80
 -11   1  -6    2.20    0.90
 -11   1  -6    1.70    0.80
 -13  -1  -6   47.20    2.80
 -13  -1  -6   43.50    2.70
  13  -1   6   42.90    3.50
 -13  -1  -6   43.70    2.80
 -13  -1  -6   39.00    2.80
 -13  -1  -6   38.60    3.20
 -13   1  -6   43.10    2.50
 -13   1  -6   43.50    3.10
 -13   1  -6   44.60    2.80
 -13   1  -6   44.80    2.90
 -13   1  -6   42.00    2.80
 -15  -1  -6   62.49    3.50
  15  -1   6   60.79    4.70
 -15  -1  -6   60.19    3.50
 -15  -1  -6   65.29    3.40
 -15   1  -6   65.79    3.30
 -15   1  -6   62.39    3.50
 -15   1  -6   64.89    3.60
 -15   1  -6   64.09    3.60
 -15   1  -6   54.29    3.80
 -17  -1  -6   93.39    4.70
 -17  -1  -6   98.79    4.80
 -17  -1  -6   99.09    4.80
 -17   1  -6  100.49    4.90
 -17   1  -6  101.69    4.80
 -19  -1  -6   25.90    2.00
 -19   1  -6   24.70    1.90
 -19   1  -6   24.00    1.90
 -21   1  -6  137.79    5.70
 -21   1  -6  121.19    5.60
  30  -2  -6   10.40    1.80
 -28  -2   6   12.20    1.40
  28  -2  -6   11.90    1.30
  28   2  -6   12.50    1.50
 -28   2   6    8.90    1.90
  28   2  -6   12.50    1.40
 -28   2   6   12.20    1.50
 -26  -2   6    2.60    1.30
 -26  -2   6   -0.10    0.60
  26  -2  -6    1.10    0.80
 -26  -2   6   -1.90    1.20
 -26   2   6   -1.90    1.00
 -26   2   6   -1.50    0.70
  26   2  -6   -0.60    0.70
 -24  -2   6  112.19    5.50
  24  -2  -6  112.39    5.60
 -24  -2   6  118.59    5.50
 -24  -2   6  114.49    5.40
 -24   2   6  118.69    5.60
  24   2  -6  105.99    6.20
 -24   2   6  120.89    5.40
  24   2  -6  117.19    5.40
 -22  -2   6  344.97   15.30
 -22  -2   6  364.26   15.40
 -22   2   6  374.76   15.40
 -20  -2   6  120.99    5.70
  20  -2  -6  125.19    6.00
 -20  -2   6  123.69    5.80
 -20  -2   6  124.49    5.70
  20  -2  -6  122.19    5.90
 -20  -2   6  125.69    6.10
 -20  -2   6  121.99    5.80
  20  -2  -6  119.79    6.10
 -20  -2   6  128.19    6.00
  20   2  -6  122.29    6.00
 -20   2   6  125.39    5.90
 -20   2   6  128.29    6.00
 -20   2   6  126.69    6.00
  20   2  -6  116.59    5.70
 -18  -2   6  124.79    5.60
 -18  -2   6  115.79    5.40
 -18  -2   6  118.49    5.40
  18  -2  -6  119.09    5.50
  18  -2  -6  119.89    5.80
  18  -2  -6  107.29    5.60
  18  -2  -6  118.49    5.60
 -18  -2   6  116.19    5.40
 -18  -2   6  104.29    5.40
  18  -2  -6  118.19    5.70
 -18  -2   6  121.79    5.50
 -18   2   6  114.79    5.40
  18   2  -6  118.89    5.40
  18   2  -6  108.09    5.50
  18   2  -6  118.89    5.70
 -18   2   6  111.89    5.50
 -18   2   6  118.19    5.60
 -16  -2   6   20.20    1.70
 -16  -2   6   20.20    2.00
  16  -2  -6   21.80    2.10
  16  -2  -6   21.10    1.90
  16  -2  -6   18.30    1.70
  16  -2  -6   21.30    2.00
 -16  -2   6   18.10    1.90
 -16  -2   6   22.10    1.80
 -16  -2   6   22.20    1.80
 -16  -2   6   24.30    1.80
  16  -2  -6   19.90    2.70
  16   2  -6   21.50    2.00
 -16   2   6   17.80    2.30
 -16   2   6   19.20    2.00
 -16   2   6   24.00    1.80
 -16   2   6   18.90    1.70
  16   2  -6   22.90    1.90
 -16   2   6   21.40    1.90
 -14  -2   6   12.70    1.80
 -14  -2   6    9.60    1.20
  14  -2  -6    9.20    1.30
  14  -2  -6    9.30    1.60
 -14  -2   6   10.80    1.60
 -14  -2   6    9.00    1.10
  14  -2  -6   10.00    1.20
 -14  -2   6    9.40    1.30
  14  -2  -6    7.60    2.30
 -14  -2   6    8.90    1.30
  14   2  -6    7.80    1.50
 -14   2   6    8.90    1.20
 -14   2   6   10.40    1.60
 -14   2   6   12.70    1.90
  12  -2  -6  799.72   32.20
 -12  -2   6  815.52   32.30
  12  -2  -6  806.62   32.30
 -12  -2   6  811.02   32.20
 -12  -2   6  783.12   32.20
 -12  -2   6  760.22   32.30
 -12  -2   6  822.42   32.20
  12  -2  -6  831.72   32.40
  12  -2  -6  816.02   32.40
 -12   2   6  883.51   32.50
 -12   2   6  781.52   32.10
 -12   2   6  804.12   32.30
  12   2  -6  811.42   32.40
  12   2  -6  778.82   32.10
  12   2  -6  888.91   32.40
 -12   2   6  770.22   32.20
 -10  -2   6 1198.78   47.30
 -10  -2   6 1199.38   47.20
  10  -2  -6 1222.18   47.30
 -10  -2   6 1169.78   47.10
  10  -2  -6 1176.38   47.20
  10  -2  -6 1176.98   47.20
 -10  -2   6 1255.57   47.20
  10  -2  -6 1194.78   47.30
 -10  -2   6 1185.78   47.20
  10  -2  -6 1215.28   47.40
 -10   2   6 1256.27   47.20
  10   2  -6 1188.28   47.30
 -10   2   6 1088.79   48.10
  10   2  -6 1218.48   47.40
  10   2  -6 1210.18   47.10
  10   2  -6 1192.98   47.20
 -10   2   6 1167.68   47.00
  -8  -2   6   88.99    4.50
   8  -2  -6   90.99    4.10
  -8  -2   6   86.19    3.90
   8  -2  -6   91.09    4.20
  -8  -2   6   92.19    4.00
   8  -2  -6   87.69    4.10
   8  -2  -6   88.09    4.00
  -8  -2   6   83.09    4.10
   8  -2  -6   88.09    4.20
   8  -2  -6   88.89    4.20
  -8   2   6   82.79    4.20
   8   2  -6   90.49    4.30
  -8   2   6   88.09    3.80
   8   2  -6   85.89    4.00
   8   2  -6   88.59    4.00
   8   2  -6   89.89    4.10
  -6  -2   6 1449.76   59.79
   6  -2  -6 1549.24   59.89
  -6  -2   6 1505.05   59.99
   6  -2  -6 1456.35   59.99
  -6  -2   6 1404.36   59.79
   6  -2  -6 1595.44   59.99
   6  -2  -6 1654.53   59.99
   6  -2  -6 1462.15   59.69
   6  -2  -6 1571.24   59.89
   6   2  -6 1588.24   59.99
   6   2  -6 1544.65   59.79
   6   2  -6 1478.95   59.89
  -6   2   6 1466.15   59.99
   6   2  -6 1619.34   59.79
   6   2  -6 1451.65   59.69
   4  -2  -6    4.60    1.20
   4  -2  -6    4.80    1.20
  -4  -2   6    4.60    0.80
   4  -2  -6    4.50    1.30
  -4  -2   6    4.10    0.90
   4  -2  -6    2.80    0.70
   4  -2  -6    5.90    1.00
   4  -2  -6    3.70    0.80
   4   2  -6    4.90    1.20
   4   2  -6    4.40    1.20
   4   2  -6    5.70    0.80
   4   2  -6    5.90    0.90
  -4   2   6    4.40    0.80
   4   2  -6    7.10    1.10
   4   2  -6    3.50    1.10
   2  -2  -6  702.23   28.30
   2  -2  -6  694.13   28.10
   2  -2  -6  699.63   29.10
   2  -2  -6  710.93   28.20
  -2  -2   6  684.63   28.20
   2  -2  -6  740.33   28.20
   2  -2  -6  714.83   28.20
  -2  -2   6  694.23   28.20
   2   2  -6  718.23   28.10
  -2   2   6  692.03   28.30
   2   2  -6  712.63   28.00
   2   2  -6  691.83   28.20
   2   2  -6  735.43   28.20
   0  -2  -6 1870.61   70.99
   0  -2  -6 1740.33   72.19
   0  -2   6 1802.02   71.09
   0  -2  -6 1829.42   70.99
   0  -2   6 1809.22   70.99
   0  -2  -6 1747.23   70.89
   0  -2  -6 1808.12   70.99
   0  -2  -6 1800.82   71.09
   0  -2  -6 1790.62   70.99
   0   2  -6 1822.72   70.99
   0   2  -6 1797.42   70.99
   0   2  -6 1823.42   70.99
   0   2  -6 1846.62   70.89
   0   2   6 1748.72   71.09
   0   2  -6 1823.72   70.99
  -2  -2  -6   23.40    1.70
  -2  -2  -6   23.00    1.90
  -2  -2  -6   18.00    1.90
  -2  -2  -6   22.20    1.90
  -2  -2  -6   23.40    1.70
   2  -2   6   25.20    1.80
  -2  -2  -6   24.10    1.80
  -2   2  -6   23.70    1.70
  -2   2  -6   19.90    1.70
  -2   2  -6   24.00    1.70
   2   2   6   25.70    1.80
  -2   2  -6   23.90    1.70
  -4  -2  -6  829.42   33.90
   4  -2   6  881.51   34.20
  -4  -2  -6  822.92   33.80
  -4  -2  -6  922.01   34.20
  -4  -2  -6  878.11   34.00
  -4  -2  -6  798.42   33.90
  -4  -2  -6  823.82   33.90
  -4   2  -6  819.12   33.90
  -4   2  -6  867.31   34.00
  -4   2  -6  831.92   34.00
  -4   2  -6  901.21   34.10
  -4   2  -6  813.72   33.80
   4   2   6  902.21   34.00
  -4   2  -6  823.02   33.90
  -6  -2  -6   14.10    2.10
  -6  -2  -6   12.10    1.40
  -6  -2  -6   14.70    1.50
  -6  -2  -6   14.20    1.50
   6  -2   6   16.30    1.80
  -6  -2  -6   13.00    1.60
  -6  -2  -6   13.80    1.90
  -6   2  -6   16.40    1.60
  -6   2  -6   16.00    1.40
   6   2   6   11.90    1.90
  -6   2  -6   16.50    2.20
  -6   2  -6   13.60    1.50
  -6   2  -6   15.00    1.80
  -6   2  -6   13.80    1.60
  -8  -2  -6  130.39    6.10
   8  -2   6  138.89    6.60
  -8  -2  -6  135.79    6.10
  -8  -2  -6  132.59    6.10
  -8  -2  -6  137.09    6.20
  -8  -2  -6  124.79    6.20
  -8  -2  -6  133.69    6.30
  -8   2  -6  138.09    6.30
  -8   2  -6  140.89    6.30
  -8   2  -6  130.19    6.20
  -8   2  -6  138.39    6.00
  -8   2  -6  138.69    6.30
  -8   2  -6  129.79    6.00
 -10  -2  -6  573.84   23.40
  10  -2   6  568.34   23.90
 -10  -2  -6  580.94   23.30
 -10  -2  -6  568.44   23.30
 -10  -2  -6  570.74   23.60
 -10  -2  -6  579.94   23.30
 -10   2  -6  585.64   23.50
 -10   2  -6  577.54   23.60
  10   2   6  580.74   23.80
 -10   2  -6  553.74   23.20
 -10   2  -6  574.84   23.50
 -10   2  -6  587.24   24.00
 -10   2  -6  580.74   23.20
 -12  -2  -6  121.79    6.00
 -12  -2  -6  115.79    5.70
 -12  -2  -6  125.49    5.90
  12  -2   6  119.79    6.50
 -12  -2  -6  117.49    6.10
 -12   2  -6  128.69    6.10
 -12   2  -6  117.19    5.90
 -12   2  -6  123.09    5.80
 -12   2  -6  119.29    6.00
  12   2   6  117.69    6.40
 -14  -2  -6  407.46   16.60
  14  -2   6  363.76   17.30
 -14  -2  -6  399.66   16.40
 -14  -2  -6  420.86   16.60
 -14  -2  -6  414.16   16.60
 -14   2  -6  416.56   16.70
 -14   2  -6  403.56   16.70
 -14   2  -6  363.86   16.90
 -14   2  -6  412.86   16.40
 -16  -2  -6   43.30    2.90
 -16  -2  -6   47.70    2.80
 -16  -2  -6   48.10    2.70
 -16   2  -6   46.00    2.80
 -16   2  -6   46.70    2.60
 -16   2  -6   49.30    2.80
 -18  -2  -6  177.38    7.90
  18  -2   6  190.98    8.10
 -18  -2  -6  185.58    7.90
 -18  -2  -6  177.78    7.80
 -18   2  -6  181.88    7.70
 -18   2  -6  181.68    8.00
 -18   2  -6  182.18    7.90
  20  -2   6   -0.30    1.10
 -20   2  -6    0.50    0.80
 -20   2  -6    0.80    0.60
 -27  -3   6    1.20    0.60
  27  -3  -6   -1.60    0.70
 -27   3   6    0.10    0.80
  27   3  -6    1.50    0.80
 -25  -3   6   48.40    2.70
  25  -3  -6   46.80    2.70
 -25  -3   6   59.99    3.90
 -25   3   6   48.30    2.70
  25   3  -6   46.00    2.70
  23  -3  -6   11.30    1.50
 -23  -3   6   11.20    2.00
 -23  -3   6   11.70    1.50
 -23   3   6   15.00    1.60
  23   3  -6   12.70    1.50
 -21  -3   6   56.69    3.30
 -21  -3   6   58.29    3.20
  21  -3  -6   53.49    3.30
 -21  -3   6   56.69    3.30
  21   3  -6   58.39    3.50
  21   3  -6   56.09    3.20
 -21   3   6   62.69    3.30
 -19  -3   6   12.40    2.20
  19  -3  -6    9.90    1.50
 -19  -3   6    7.90    2.80
 -19  -3   6    7.80    1.80
 -19  -3   6    9.80    1.40
  19   3  -6   12.20    1.60
  19   3  -6    6.80    1.80
 -19   3   6    8.10    1.50
  19   3  -6    7.60    2.30
 -17  -3   6   14.70    1.80
 -17  -3   6   16.10    2.20
 -17  -3   6   20.70    3.60
 -17  -3   6   15.50    1.60
  17  -3  -6   14.80    2.30
  17  -3  -6   13.20    1.80
  17   3  -6   15.20    2.20
  17   3  -6   11.10    1.90
 -17   3   6   14.10    2.10
 -17   3   6   16.20    1.70
 -15  -3   6   19.40    1.70
  15  -3  -6   19.50    2.50
  15  -3  -6   18.50    1.80
  15  -3  -6   15.40    2.80
 -15  -3   6   18.60    1.90
 -15  -3   6   19.70    2.20
  15  -3  -6   14.60    2.50
  15  -3  -6   25.10    2.80
  15   3  -6   17.30    2.10
  15   3  -6   17.70    2.00
 -15   3   6   18.10    1.70
 -15   3   6   22.90    2.60
 -15   3   6   20.50    2.10
 -13  -3   6  137.39    6.20
  13  -3  -6  136.49    6.40
  13  -3  -6  129.19    6.20
 -13  -3   6  131.49    6.10
 -13  -3   6  131.39    6.00
  13  -3  -6  131.59    6.10
  13  -3  -6  138.99    6.30
  13  -3  -6  122.89    6.00
 -13   3   6  133.39    6.50
 -13   3   6  127.89    6.10
  13   3  -6  136.09    6.20
 -13   3   6  128.19    6.00
  13   3  -6  127.19    6.20
  11  -3  -6  293.27   12.00
 -11  -3   6  277.07   11.80
  11  -3  -6  265.17   11.90
  11  -3  -6  282.97   11.80
 -11  -3   6  306.07   12.00
  11  -3  -6  286.07   12.00
  11  -3  -6  274.27   12.10
 -11  -3   6  245.88   12.00
  11  -3  -6  297.07   12.10
  11   3  -6  263.57   11.70
  11   3  -6  275.77   12.00
 -11   3   6  293.57   12.30
 -11   3   6  276.97   11.80
  11   3  -6  294.87   11.90
  11   3  -6  302.87   12.00
  -9  -3   6  109.99    5.40
  -9  -3   6  118.39    5.20
   9  -3  -6  117.19    5.40
   9  -3  -6  118.39    5.60
   9  -3  -6  118.59    5.60
  -9  -3   6  110.49    5.40
   9  -3  -6  120.99    5.50
  -9  -3   6  120.19    5.50
   9   3  -6  130.39    5.50
   9   3  -6  115.99    5.60
   9   3  -6  123.59    5.50
  -9   3   6  112.59    5.40
  -9   3   6  117.49    5.80
   9   3  -6  114.49    5.30
  -7  -3   6   17.50    1.70
  -7  -3   6   19.50    1.70
   7  -3  -6   16.00    1.80
  -7  -3   6   20.80    1.50
   7  -3  -6   21.00    2.00
  -7  -3   6   17.00    1.90
   7  -3  -6   17.60    1.70
   7  -3  -6   17.70    2.00
   7  -3  -6   16.90    1.60
  -7   3   6   15.00    2.10
   7   3  -6   16.60    1.80
   7   3  -6   16.60    1.70
   7   3  -6   19.30    1.70
  -7   3   6   19.00    1.90
   7   3  -6   19.70    1.90
   5  -3  -6  295.57   12.20
   5  -3  -6  278.77   12.10
   5  -3  -6  296.57   12.00
  -5  -3   6  304.37   11.90
   5  -3  -6  284.77   11.90
   5  -3  -6  273.47   12.00
  -5  -3   6  282.97   12.00
  -5  -3   6  300.47   12.10
  -5  -3   6  262.07   12.00
   5  -3  -6  280.07   11.90
  -5   3   6  290.17   11.90
   5   3  -6  282.77   12.10
   5   3  -6  276.27   11.90
   5   3  -6  281.47   11.80
   5   3  -6  296.37   12.10
  -5   3   6  293.17   12.40
   3  -3  -6   59.49    3.40
   3  -3  -6   64.19    3.40
  -3  -3   6   72.69    3.40
   3  -3  -6   72.89    3.50
  -3  -3   6   62.79    3.50
   3  -3  -6   69.59    3.60
  -3  -3   6   67.89    3.60
   3  -3  -6   64.49    3.80
  -3  -3   6   62.09    3.50
   3   3  -6   61.09    3.40
   3   3  -6   70.69    3.70
   3   3  -6   65.29    3.50
   3   3  -6   62.29    3.50
  -3   3   6   67.39    3.70
   3   3  -6   67.39    3.40
  -1  -3   6    1.10    0.80
   1  -3  -6    1.20    0.90
  -1  -3   6    1.30    1.00
  -1  -3   6    2.50    0.90
   1  -3  -6    1.30    0.90
   1  -3  -6    2.50    1.00
   1  -3  -6    1.60    0.70
   1   3  -6    4.30    1.20
   1   3  -6    0.50    1.20
   1   3  -6    2.40    0.90
   1   3  -6    0.90    0.70
   1   3  -6    1.50    0.70
  -1   3   6    1.20    0.90
  -1  -3  -6   17.50    1.60
   1  -3   6   16.00    1.90
  -1  -3  -6   20.70    1.80
  -1  -3  -6   19.40    1.90
   1  -3   6   16.90    1.80
  -1  -3  -6   19.60    1.80
  -1  -3  -6   18.90    1.70
  -1  -3  -6   23.50    1.90
  -1   3  -6   20.00    1.60
  -1   3  -6   16.80    1.80
  -1   3  -6   18.00    1.60
   1   3   6   19.50    2.00
  -1   3  -6   16.50    1.60
   3  -3   6    4.40    1.50
  -3  -3  -6    0.90    0.90
  -3  -3  -6    1.30    1.20
  -3  -3  -6    1.30    0.90
  -3  -3  -6    2.70    1.10
  -3  -3  -6    1.60    0.80
   3  -3   6    1.60    1.00
  -3  -3  -6    1.40    0.80
  -3   3  -6    1.30    0.80
   3   3   6    2.10    1.20
  -3   3  -6    2.20    0.70
  -3   3  -6    1.60    0.90
  -3   3  -6    0.10    0.90
  -5  -3  -6    8.90    1.60
   5  -3   6    4.80    1.50
  -5  -3  -6    6.20    1.40
  -5  -3  -6    4.80    1.30
  -5  -3  -6    5.50    1.70
   5  -3   6    5.10    1.70
  -5  -3  -6    6.80    1.70
   5   3   6    3.20    1.60
  -5   3  -6    7.90    1.50
  -5   3  -6    7.90    1.40
  -5   3  -6    8.20    1.70
  -5   3  -6    7.00    1.30
  -5   3  -6    6.20    1.40
   7  -3   6    3.40    1.40
   7  -3   6    4.00    1.10
  -7  -3  -6    4.20    1.30
  -7  -3  -6    5.10    1.20
  -7  -3  -6    4.60    1.30
  -7  -3  -6    8.60    1.70
  -7  -3  -6    5.80    1.80
  -7   3  -6    7.90    1.90
  -7   3  -6    4.30    0.90
  -7   3  -6    4.50    1.60
  -7   3  -6    5.90    1.30
  -7   3  -6    3.50    0.90
  -9  -3  -6    0.80    1.10
   9  -3   6    0.50    1.50
  -9  -3  -6   -1.20    1.40
  -9   3  -6    1.80    1.60
  -9   3  -6   -0.20    0.90
   9   3   6   -0.50    1.60
  11  -3   6    3.40    1.10
 -11  -3  -6    1.10    0.90
 -11  -3  -6    0.80    0.80
 -11  -3  -6    2.50    1.00
  11  -3   6    3.90    2.00
 -11  -3  -6    3.60    1.90
  11   3   6    0.40    2.10
 -11   3  -6    3.00    0.80
 -11   3  -6    3.00    0.90
 -11   3  -6    3.70    1.00
 -13  -3  -6   29.60    2.10
 -13  -3  -6   27.20    2.00
 -13  -3  -6   27.50    2.20
  13  -3   6   29.60    2.30
 -13   3  -6   26.40    2.10
 -13   3  -6   29.90    1.90
 -13   3  -6   26.90    2.00
 -15  -3  -6    3.10    0.80
 -15  -3  -6    3.50    1.20
  15  -3   6    2.40    0.90
 -15   3  -6    1.70    0.90
 -15   3  -6    4.10    1.30
 -15   3  -6    2.20    0.70
 -17  -3  -6   33.20    2.00
  17  -3   6   32.00    2.20
 -17  -3  -6   34.70    2.20
 -17   3  -6   32.50    2.10
 -17   3  -6   33.90    1.90
  24  -4  -6   46.40    2.50
  24   4  -6   47.50    2.50
 -24   4   6   44.80    2.40
 -22  -4   6   26.00    1.80
  22  -4  -6   24.50    1.80
 -22  -4   6   26.00    2.30
  22   4  -6   24.60    2.60
  22   4  -6   23.70    1.80
 -22   4   6   23.40    1.70
 -20  -4   6    3.30    1.20
 -20  -4   6    5.10    1.80
  20  -4  -6    2.10    0.90
  20   4  -6    4.50    1.30
 -20   4   6    3.30    0.90
 -18  -4   6   44.80    2.60
 -18  -4   6   39.90    2.70
  18  -4  -6   47.10    2.70
  18   4  -6   40.90    2.60
  18   4  -6   40.80    2.70
 -18   4   6   40.40    2.80
 -16  -4   6  287.87   12.00
 -16  -4   6  281.87   11.90
  16  -4  -6  286.97   12.10
 -16   4   6  278.07   12.00
  16   4  -6  281.57   11.90
  16   4  -6  286.57   12.50
 -16   4   6  279.57   12.00
 -14  -4   6    9.30    1.70
 -14  -4   6   10.70    1.50
 -14  -4   6   11.90    2.90
  14  -4  -6   14.30    1.70
 -14   4   6   10.60    1.60
  14   4  -6   14.60    1.80
  14   4  -6   10.20    1.50
 -14   4   6   10.00    3.10
 -14   4   6   10.10    1.70
 -12  -4   6  371.16   16.60
 -12  -4   6  375.36   16.50
 -12  -4   6  454.25   17.60
  12  -4  -6  372.46   16.80
 -12   4   6  382.56   16.70
 -12   4   6  376.36   16.80
 -12   4   6  397.96   17.50
 -10  -4   6  127.79    5.90
  10  -4  -6  134.19    6.00
  10  -4  -6  130.29    6.20
  10  -4  -6  136.29    6.30
 -10  -4   6  120.39    5.90
  10  -4  -6  123.49    6.50
 -10  -4   6  122.29    6.30
  10  -4  -6  126.99    6.00
 -10   4   6  130.69    6.10
  10   4  -6  132.69    5.90
 -10   4   6  131.89    6.70
 -10   4   6  131.69    5.90
  10   4  -6  121.39    6.10
  10   4  -6  113.19    6.40
   8  -4  -6  735.73   29.90
   8  -4  -6  749.62   29.70
   8  -4  -6  750.22   29.90
  -8  -4   6  713.53   30.10
   8  -4  -6  763.72   29.70
  -8  -4   6  739.13   29.70
   8  -4  -6  632.94   30.80
   8  -4  -6  767.52   30.20
  -8  -4   6  718.33   29.80
  -8   4   6  749.23   30.50
   8   4  -6  749.92   29.70
   8   4  -6  709.73   30.00
  -8   4   6  748.33   29.70
   8   4  -6  786.22   30.00
  -8   4   6  765.62   30.00
   6  -4  -6  198.68    8.60
  -6  -4   6  201.08    8.60
   6  -4  -6  183.28    8.50
   6  -4  -6  202.68    8.50
   6  -4  -6  200.78    8.40
  -6  -4   6  188.48    8.50
   6   4  -6  201.48    8.70
  -6   4   6  186.58    9.00
  -6   4   6  188.78    8.60
   6   4  -6  194.68    8.40
   6   4  -6  169.98    9.00
   4  -4  -6    7.60    1.70
   4  -4  -6    7.00    1.90
  -4  -4   6    2.90    1.40
  -4  -4   6    3.60    0.90
   4  -4  -6    4.70    1.50
   4  -4  -6    5.60    1.20
  -4   4   6    4.30    1.50
  -4   4   6    7.00    2.10
   4   4  -6    5.30    1.20
   4   4  -6    5.80    2.00
   4   4  -6    8.00    1.40
   2  -4  -6  454.85   18.60
   2  -4  -6  446.66   18.40
   2  -4  -6  465.25   18.70
  -2  -4   6  438.26   18.80
  -2  -4   6  458.75   18.60
  -2  -4   6  433.66   18.50
   2  -4  -6  442.46   18.80
   2  -4  -6  456.35   18.40
   2   4  -6  434.56   18.80
   2   4  -6  443.66   18.50
  -2   4   6  456.25   18.60
   2   4  -6  440.86   18.40
  -2   4   6  451.35   19.10
   0  -4  -6  112.09    5.60
   0  -4  -6  118.29    5.90
   0  -4  -6  118.29    5.40
   0  -4  -6  114.79    5.50
   0  -4   6  115.99    5.60
   0  -4   6  115.29    5.60
   0  -4  -6  114.29    5.40
   0  -4   6  100.99    5.80
   0   4  -6  111.99    5.90
   0   4   6  111.09    6.10
   0   4  -6  117.39    5.40
   0   4   6  116.19    5.50
   0   4  -6  115.59    5.30
  -2  -4  -6   15.00    1.80
  -2  -4  -6   12.60    2.00
  -2  -4  -6   10.00    1.80
  -2  -4  -6    7.00    2.60
   2  -4   6   14.90    2.70
   2  -4   6   12.30    1.90
   2  -4   6   15.60    2.00
  -2  -4  -6   12.70    1.60
  -2   4  -6   11.50    2.30
   2   4   6   10.50    2.00
  -2   4  -6   13.20    1.70
  -2   4  -6   15.60    1.70
   2   4   6   11.60    3.10
   4  -4   6   65.89    4.70
  -4  -4  -6   84.59    4.00
  -4  -4  -6   73.99    4.00
  -4  -4  -6   84.49    4.00
   4  -4   6   80.39    4.20
  -4  -4  -6   76.09    4.20
   4  -4   6   80.19    4.20
  -4  -4  -6   70.69    4.60
   4   4   6   72.99    4.10
  -4   4  -6   73.99    4.60
  -4   4  -6   78.99    3.90
  -4   4  -6   81.39    4.00
  -6  -4  -6    0.50    0.90
  -6  -4  -6    0.90    0.80
   6  -4   6   -0.70    1.30
   6  -4   6    3.60    2.10
  -6  -4  -6    1.30    0.80
  -6  -4  -6   -3.10    3.20
   6   4   6    0.90    2.20
  -6   4  -6   -0.90    1.70
  -6   4  -6    0.80    0.80
  -6   4  -6    1.10    0.70
  -8  -4  -6   14.80    1.50
   8  -4   6   18.10    2.00
  -8  -4  -6   15.20    1.80
  -8  -4  -6   16.60    1.60
  -8   4  -6   17.30    1.60
  -8   4  -6   15.50    1.50
 -10  -4  -6    4.90    1.20
 -10  -4  -6    6.20    1.10
 -10  -4  -6    3.90    1.00
  10  -4   6    8.40    1.60
 -10   4  -6    6.20    1.10
 -10   4  -6    5.50    1.50
 -12  -4  -6   59.79    3.10
 -12  -4  -6   51.49    2.90
  12  -4   6   62.19    3.20
  12  -4   6   55.29    3.30
 -12  -4  -6   52.89    3.00
  12   4   6   54.89    3.90
 -12   4  -6   57.59    2.80
 -14  -4  -6   28.50    1.80
 -14  -4  -6   36.30    2.70
  14  -4   6   30.90    2.10
 -14   4  -6   27.00    1.80
 -17  -5   6   98.19    4.40
  17  -5  -6   98.59    4.40
 -17  -5   6   94.19    4.50
  17   5  -6  101.89    4.50
 -17   5   6   85.79    4.40
 -17   5   6   88.59    4.40
 -15  -5   6   21.10    1.80
 -15  -5   6   20.50    1.90
  15  -5  -6   21.40    1.70
 -15   5   6   18.70    1.80
  15   5  -6   19.00    2.10
 -15   5   6   18.50    2.20
 -13  -5   6  159.78    7.00
  13  -5  -6  152.98    7.00
 -13  -5   6  165.88    7.00
 -13   5   6  158.78    7.00
  13   5  -6  157.48    7.10
 -11  -5   6   28.20    2.10
 -11  -5   6   28.90    2.10
  11  -5  -6   28.60    2.00
 -11   5   6   26.10    2.00
  11   5  -6   30.60    2.20
  -9  -5   6   22.40    1.90
   9  -5  -6   22.30    1.80
  -9  -5   6   23.80    1.90
   9   5  -6   21.10    1.90
   9   5  -6   25.60    2.20
  -9   5   6   23.60    1.90
   7  -5  -6   87.89    4.40
   7  -5  -6   89.29    4.40
  -7  -5   6   89.29    4.40
  -7  -5   6   91.49    4.40
   7   5  -6   88.39    4.30
  -7   5   6   86.39    4.50
   7   5  -6   90.09    4.50
   5  -5  -6    3.30    1.10
   5  -5  -6    4.70    1.20
  -5  -5   6    3.80    1.00
   5  -5  -6    2.70    1.30
  -5  -5   6    3.50    1.00
  -5   5   6    2.60    1.00
   5   5  -6    5.30    1.60
   5   5  -6    2.90    0.80
   3  -5  -6   36.90    2.40
   3  -5  -6   33.90    2.20
  -3  -5   6   35.10    2.40
  -3  -5   6   37.30    2.40
   3  -5  -6   33.80    2.50
  -3   5   6   34.90    2.50
   3   5  -6   36.80    2.30
   1  -5  -6   65.79    3.50
  -1  -5   6   62.09    3.40
   1  -5  -6   64.19    3.40
   1  -5  -6   60.89    3.30
  -1  -5   6   62.09    3.40
   1   5  -6   65.09    3.30
  -1   5   6   64.39    3.50
   1  -5   6  546.75   22.30
  -1  -5  -6  565.24   22.20
  -1  -5  -6  538.95   22.30
   1  -5   6  562.74   22.40
  -1  -5  -6  552.24   22.20
  -1   5  -6  549.74   22.30
   1   5   6  540.25   22.30
  -3  -5  -6  397.46   15.10
   3  -5   6  337.27   14.70
  -3  -5  -6  348.37   14.60
   3  -5   6  358.56   14.80
  -3  -5  -6  356.36   14.80
  -3   5  -6  351.56   14.70
  -5  -5  -6  475.95   19.50
   5  -5   6  484.45   19.70
  -5  -5  -6  502.05   19.70
  -5   5  -6  473.15   20.00
  -7  -5  -6    5.90    1.10
  -7  -5  -6    7.80    1.20
   7  -5   6    6.90    1.40
  -7  -5  -6    9.70    1.70
  -7   5  -6    5.20    1.10
   7   5   6    5.00    1.50
   9  -5   6   49.40    2.70
  -9  -5  -6   46.60    2.40
  -9  -5  -6   43.00    2.40
 -30   0   7   -1.20    0.70
  30   0  -7    0.30    0.80
  28   0  -7   -0.40    0.90
  28   0  -7    1.80    1.10
 -28   0   7    1.10    0.80
 -28   0   7   -0.60    1.00
 -26   0   7    0.20    0.90
  26   0  -7    3.00    2.50
  26   0  -7   -0.10    0.80
 -26   0   7   -1.00    1.10
 -26   0   7    0.10    1.40
 -24   0   7   -0.40    0.70
  24   0  -7    2.00    0.90
 -24   0   7    0.10    1.10
 -24   0   7   -0.50    0.90
  24   0  -7   -0.20    0.90
 -22   0   7    0.00    0.90
  22   0  -7    1.50    1.00
 -22   0   7    0.10    0.80
  22   0  -7   -0.60    0.80
 -22   0   7    0.70    0.70
 -20   0   7    0.10    1.20
 -20   0   7   -0.60    0.70
 -20   0   7    0.00    0.70
  20   0  -7   -0.20    0.80
 -20   0   7    0.60    0.90
  20   0  -7    0.10    0.70
  18   0  -7   -0.40    0.70
  18   0  -7   -0.10    0.80
  18   0  -7    0.10    0.90
 -18   0   7   -0.70    1.00
 -18   0   7   -0.20    0.60
 -18   0   7   -0.10    0.50
 -18   0   7   -0.40    0.80
 -16   0   7    1.40    0.80
  16   0  -7    0.00    0.60
  16   0  -7    2.90    1.10
 -16   0   7    4.50    1.00
  16   0  -7    0.30    0.70
  16   0  -7   -0.10    1.30
  14   0  -7    0.10    0.60
 -14   0   7   -0.80    0.60
  14   0  -7   -0.40    1.00
  12   0  -7    0.20    0.80
  12   0  -7    1.30    0.50
  12   0  -7    0.90    0.70
 -12   0   7    3.40    1.00
  12   0  -7    0.70    0.40
  10   0  -7   -0.10    0.30
 -10   0   7    0.10    0.30
  10   0  -7    0.20    0.40
   8   0  -7    0.10    0.40
  -8   0   7    0.00    0.30
   8   0  -7    0.40    0.30
   6   0  -7    0.20    0.40
   6   0  -7   -0.20    0.30
  -6   0   7    0.20    0.30
   4   0  -7    0.00    0.30
  -4   0   7    0.00    0.30
   4   0  -7    0.00    0.30
   2   0  -7    0.00    0.40
   2   0  -7    0.10    0.30
  -2   0   7    0.90    0.40
   0   0  -7    0.70    0.40
   0   0  -7   -0.50    0.70
   0   0  -7    0.00    0.40
   0   0  -7   -0.10    0.40
   0   0  -7    0.40    0.70
   0   0  -7    1.10    0.60
  -2   0  -7   -0.20    0.80
  -2   0  -7   -1.30    0.60
  -2   0  -7    0.70    0.40
  -2   0  -7    0.20    0.60
  -2   0  -7    0.40    0.40
  -2   0  -7   -0.90    0.80
  -2   0  -7   -0.70    0.60
  -4   0  -7    0.40    0.50
  -4   0  -7   -0.70    0.80
  -4   0  -7    1.30    1.00
  -4   0  -7   -0.60    0.70
  -4   0  -7    0.50    0.50
  -4   0  -7   -0.60    0.70
  -4   0  -7   -0.90    0.70
  -6   0  -7    0.00    0.90
  -6   0  -7   -0.20    0.60
  -6   0  -7    0.50    1.10
  -6   0  -7    0.60    0.70
  -6   0  -7    1.10    0.80
  -6   0  -7    0.40    0.70
  -6   0  -7   -0.90    0.70
  -8   0  -7    0.10    0.70
  -8   0  -7    1.20    1.10
  -8   0  -7   -1.20    0.70
  -8   0  -7    0.40    0.70
  -8   0  -7    0.90    0.90
  -8   0  -7    0.70    0.80
 -10   0  -7    0.50    0.90
 -10   0  -7    0.40    0.80
  10   0   7    0.90    1.00
 -10   0  -7   -0.80    1.20
 -10   0  -7    1.50    0.90
 -10   0  -7   -0.20    0.90
 -10   0  -7    0.50    0.70
  12   0   7   -0.20    1.20
 -12   0  -7   -0.40    0.80
 -12   0  -7    0.30    1.00
 -12   0  -7    1.10    0.90
 -12   0  -7    2.50    1.30
 -12   0  -7    0.80    1.10
 -12   0  -7    0.30    0.80
 -14   0  -7    0.80    0.80
  14   0   7    2.00    1.90
 -14   0  -7    0.20    0.80
 -14   0  -7    1.20    0.80
 -14   0  -7   -1.70    1.50
 -16   0  -7   -0.60    0.60
 -16   0  -7    0.00    0.80
 -16   0  -7   -1.00    0.90
 -18   0  -7    1.10    0.70
 -18   0  -7   -1.20    1.60
 -18   0  -7    0.20    0.90
 -20   0  -7    0.10    0.80
  31  -1  -7    1.70    0.80
 -31   1   7    1.20    0.80
 -29  -1   7   -0.10    1.30
  29  -1  -7    2.00    0.80
 -29  -1   7    0.70    0.80
 -29   1   7    0.10    0.80
  29   1  -7    0.10    1.00
  29   1  -7    1.20    1.00
  27  -1  -7   67.59    3.60
 -27  -1   7   71.89    3.70
 -27  -1   7   69.09    3.70
  27   1  -7   69.79    3.60
 -27   1   7   70.59    3.80
  27   1  -7   69.39    3.60
 -25  -1   7   20.90    2.80
  25  -1  -7   27.90    2.10
 -25  -1   7   28.90    2.20
  25  -1  -7   29.50    2.40
 -25  -1   7   28.70    2.20
 -25   1   7   29.80    2.30
 -25   1   7   24.60    2.50
 -25   1   7   21.50    2.80
  25   1  -7   22.20    3.10
  25   1  -7   29.30    2.10
  23  -1  -7   23.20    3.00
  23  -1  -7   22.50    2.00
  23  -1  -7   19.30    1.90
 -23  -1   7   24.60    2.40
 -23  -1   7   20.60    1.90
 -23  -1   7   18.80    2.00
  23   1  -7   21.80    2.50
 -23   1   7   24.20    2.30
 -23   1   7   23.70    2.00
  23   1  -7   22.30    1.90
 -23   1   7   19.70    2.00
  21  -1  -7  898.61   35.80
  21  -1  -7  884.41   35.90
 -21  -1   7  896.21   35.90
 -21  -1   7  914.31   36.10
  21  -1  -7  926.91   36.20
 -21  -1   7  890.71   35.90
 -21   1   7  897.41   35.80
  21   1  -7  890.51   35.80
  21   1  -7  896.21   36.20
 -21   1   7  876.31   36.00
 -21   1   7  893.41   36.00
 -19  -1   7  157.98    6.80
  19  -1  -7  141.29    6.90
  19  -1  -7  157.68    6.80
 -19  -1   7  157.48    6.90
  19  -1  -7  154.18    7.00
 -19  -1   7  146.39    6.70
 -19  -1   7  151.88    6.80
  19   1  -7  147.79    6.90
  19   1  -7  148.99    6.80
 -19   1   7  150.98    6.90
 -19   1   7  146.79    6.80
  19   1  -7  160.68    7.10
 -19   1   7  153.88    6.80
  17  -1  -7  112.39    5.10
 -17  -1   7  113.39    8.00
 -17  -1   7  111.19    5.10
  17  -1  -7  108.79    5.10
 -17  -1   7  107.69    5.10
 -17  -1   7  110.59    5.10
  17  -1  -7  118.69    5.30
  17  -1  -7  103.49    5.20
  17   1  -7  105.89    5.20
 -17   1   7  102.99    5.00
 -17   1   7  121.29    5.10
  17   1  -7  105.69    5.00
  17   1  -7  109.39    5.20
 -17   1   7  110.69    5.10
 -15  -1   7    3.60    1.10
  15  -1  -7    3.40    1.20
  15  -1  -7    3.80    1.40
 -15  -1   7    1.50    0.60
 -15  -1   7    3.30    1.00
  15  -1  -7    1.80    0.70
  15  -1  -7    1.80    0.90
 -15   1   7    2.20    0.80
 -15   1   7    3.20    0.90
  15   1  -7    3.40    1.00
 -15   1   7    4.40    1.20
 -15   1   7    4.70    1.10
  15   1  -7    3.90    1.10
 -13  -1   7  873.61   33.70
  13  -1  -7  858.81   33.50
 -13  -1   7  880.81   33.70
 -13  -1   7  827.42   33.50
  13  -1  -7  885.61   33.80
  13  -1  -7  876.01   33.70
  13  -1  -7  809.52   33.70
  13  -1  -7  819.32   33.70
 -13   1   7  892.01   33.80
 -13   1   7  772.92   33.60
 -13   1   7  836.82   33.70
  13   1  -7  830.42   33.80
  13   1  -7  849.72   33.60
  13   1  -7  881.51   33.70
  11  -1  -7   43.40    2.60
  11  -1  -7   53.39    2.70
  11  -1  -7   51.39    2.80
  11  -1  -7   51.79    2.60
 -11  -1   7   50.79    2.30
 -11  -1   7   47.20    2.50
  11  -1  -7   50.79    2.60
  11   1  -7   50.79    2.70
  11   1  -7   52.19    2.40
 -11   1   7   48.70    2.70
  11   1  -7   51.39    2.60
 -11   1   7   50.49    2.40
  11   1  -7   49.40    2.60
  -9  -1   7  234.48    9.70
   9  -1  -7  254.67   10.00
  -9  -1   7  267.17   10.70
   9  -1  -7  227.58    9.90
   9  -1  -7  236.68   10.10
   9  -1  -7  242.98   10.00
   9   1  -7  229.18    9.90
   9   1  -7  241.78    9.90
  -9   1   7  245.38    9.80
   9   1  -7  236.98   10.00
   7  -1  -7  316.97   12.90
   7  -1  -7  301.47   12.90
   7  -1  -7  311.17   13.00
  -7  -1   7  308.67   12.90
   7  -1  -7  324.97   13.00
  -7   1   7  314.37   12.80
   7   1  -7  323.77   12.90
   7   1  -7  325.37   13.00
   7   1  -7  327.77   13.10
   7   1  -7  332.87   12.90
  -5  -1   7   72.49    3.20
   5  -1  -7   76.69    3.50
   5  -1  -7   72.79    3.10
   5  -1  -7   72.99    3.50
  -5  -1   7   75.19    3.40
   5  -1  -7   70.39    3.50
   5  -1  -7   74.09    3.40
   5   1  -7   78.89    3.50
   5   1  -7   70.79    3.40
   5   1  -7   70.39    3.20
  -5   1   7   71.19    3.20
   5   1  -7   73.79    3.40
   3  -1  -7 2711.63  106.89
  -3  -1   7 2716.83  106.89
   3  -1  -7 2770.42  107.99
   3  -1  -7 2775.32  107.79
   3  -1  -7 2697.93  106.89
   3  -1  -7 2736.23  106.79
   3  -1  -7 2728.13  106.89
  -3   1   7 2555.54  106.69
   3   1  -7 2707.03  106.79
   3   1  -7 2726.93  106.79
   3   1  -7 2742.73  106.89
   3   1  -7 2731.43  106.89
   3   1  -7 2702.83  107.99
   3   1  -7 2876.21  107.39
   1  -1  -7 2529.15  100.99
   1  -1  -7 2510.75  101.69
  -1  -1   7 2509.65  100.89
   1  -1  -7 2627.54  100.89
   1  -1  -7 2434.86  100.99
   1  -1  -7 2432.66  100.69
   1   1  -7 2615.64  101.69
   1   1  -7 2621.04  100.79
   1   1  -7 2663.53  100.89
   1   1  -7 2687.83  100.89
   1   1  -7 2680.93  100.99
  -1  -1  -7 1108.89   44.70
  -1  -1  -7 1120.39   44.90
   1  -1   7 1125.89   44.80
  -1  -1  -7 1109.59   44.90
  -1  -1  -7 1169.68   44.80
  -1  -1  -7 1093.69   44.70
  -1  -1  -7 1133.39   44.80
  -1  -1  -7 1196.98   44.80
  -1  -1  -7 1104.39   44.90
  -1   1  -7 1123.79   44.90
  -1   1  -7 1180.58   44.90
  -1   1  -7 1155.18   44.80
  -1   1  -7 1129.09   44.70
  -1   1  -7 1090.29   45.30
  -1   1  -7 1169.58   44.80
  -3  -1  -7  150.18    6.50
  -3  -1  -7  147.59    6.60
  -3  -1  -7  157.98    6.50
  -3  -1  -7  143.09    6.60
  -3  -1  -7  150.28    6.70
   3  -1   7  154.78    6.60
  -3  -1  -7  152.78    6.40
  -3  -1  -7  144.29    6.50
  -3  -1  -7  150.48    6.70
  -3  -1  -7  148.99    6.60
  -3  -1  -7  147.29    6.60
  -3  -1  -7  151.18    6.50
  -3  -1  -7  155.48    6.50
  -3   1  -7  152.98    6.60
  -3   1  -7  151.58    6.60
  -3   1  -7  149.59    6.40
  -3   1  -7  149.88    6.50
  -3   1  -7  157.68    6.60
  -3   1  -7  156.08    6.60
  -3   1  -7  144.09    6.60
   5  -1   7   12.50    1.40
  -5  -1  -7   11.60    1.70
  -5  -1  -7    8.40    1.80
  -5  -1  -7    8.60    1.50
  -5  -1  -7    8.10    1.40
  -5  -1  -7    7.60    1.20
  -5  -1  -7    9.60    1.60
  -5  -1  -7    9.00    1.90
  -5  -1  -7   10.10    1.20
  -5  -1  -7    6.40    1.20
  -5  -1  -7   11.40    1.80
  -5   1  -7    9.30    1.20
  -5   1  -7    9.80    1.60
  -5   1  -7    9.00    1.30
  -5   1  -7    6.10    1.30
  -5   1  -7    6.80    1.20
  -5   1  -7    9.80    1.10
  -5   1  -7   10.60    1.10
  -7  -1  -7  274.87   11.50
  -7  -1  -7  276.77   11.50
   7  -1   7  289.57   11.80
  -7  -1  -7  294.67   11.60
  -7  -1  -7  271.97   11.60
  -7  -1  -7  273.57   11.40
  -7  -1  -7  264.07   11.50
  -7  -1  -7  289.27   11.70
  -7   1  -7  278.07   11.60
  -7   1  -7  254.37   11.60
  -7   1  -7  264.77   11.40
  -7   1  -7  264.77   12.00
  -7   1  -7  302.57   11.60
  -7   1  -7  256.77   11.60
  -7   1  -7  275.07   11.40
  -9  -1  -7 1730.13   67.39
   9  -1   7 1756.02   67.89
  -9  -1  -7 1698.03   67.49
  -9  -1  -7 1682.23   67.59
  -9  -1  -7 1745.53   67.49
  -9  -1  -7 1766.02   67.59
  -9  -1  -7 1614.14   67.49
  -9   1  -7 1716.43   67.79
  -9   1  -7 1569.34   67.69
  -9   1  -7 1741.83   67.39
  -9   1  -7 1718.93   67.59
  -9   1  -7 1687.93   68.69
   9   1   7 1803.12   67.79
 -11  -1  -7  578.84   23.10
  11  -1   7  584.24   23.70
 -11  -1  -7  571.44   23.10
 -11  -1  -7  574.94   23.20
 -11  -1  -7  582.84   23.20
 -11   1  -7  516.15   23.30
 -11   1  -7  587.24   23.00
 -11   1  -7  585.64   23.30
 -11   1  -7  561.14   23.20
 -11   1  -7  552.04   23.20
 -13  -1  -7  109.79    5.10
 -13  -1  -7  107.99    5.20
  13  -1   7  102.29    6.10
 -13  -1  -7  102.29    5.00
 -13   1  -7   89.89    5.30
 -13   1  -7  106.69    5.20
 -13   1  -7  108.69    5.20
 -13   1  -7  105.09    4.90
 -13   1  -7  113.29    5.20
 -15  -1  -7    0.80    0.90
 -15  -1  -7    0.70    0.90
 -15  -1  -7    1.50    1.10
 -15   1  -7   -0.10    0.70
 -15   1  -7   -0.10    0.70
 -17  -1  -7   28.80    2.00
 -17  -1  -7   29.50    2.10
 -17   1  -7   28.20    2.10
 -17   1  -7   25.90    1.90
 -19  -1  -7  154.08    6.60
 -19  -1  -7  150.38    6.60
 -19   1  -7  143.79    6.50
 -19   1  -7  153.88    6.50
 -30  -2   7    0.40    0.90
  30  -2  -7    2.00    0.80
  30   2  -7    0.20    1.10
  28  -2  -7   48.50    2.80
 -28  -2   7   49.80    2.70
 -28   2   7   45.70    2.70
 -28   2   7   49.20    2.80
  28   2  -7   39.70    3.20
  28   2  -7   50.39    2.80
 -26  -2   7    1.50    0.70
  26  -2  -7    0.00    0.70
 -26  -2   7    2.00    1.10
 -26   2   7    0.60    1.00
 -26   2   7    2.00    0.90
 -24  -2   7  512.95   20.80
 -24  -2   7  566.34   21.90
  24  -2  -7  488.15   21.20
 -24  -2   7  522.05   20.80
  24   2  -7  462.75   21.20
 -24   2   7  437.06   21.10
 -24   2   7  525.75   20.90
 -24   2   7  519.85   20.70
  24   2  -7  540.65   21.20
  22  -2  -7  394.86   17.90
  22  -2  -7  399.86   17.60
 -22  -2   7  399.96   17.80
 -22  -2   7  412.26   17.70
 -22  -2   7  454.35   17.90
 -22  -2   7  446.56   18.00
  22   2  -7  418.36   18.10
  22   2  -7  421.46   17.90
 -22   2   7  420.46   17.70
 -22   2   7  463.15   17.80
 -22   2   7  418.16   18.00
 -20  -2   7   75.69    3.80
  20  -2  -7   74.49    4.00
 -20  -2   7   74.89    4.10
 -20  -2   7   72.29    4.30
  20  -2  -7   75.39    4.40
 -20  -2   7   74.59    3.90
 -20  -2   7   71.29    4.00
 -20  -2   7   71.69    3.90
  20  -2  -7   69.59    3.90
 -20   2   7   75.59    4.20
 -20   2   7   74.59    3.90
  20   2  -7   70.39    4.00
  20   2  -7   80.59    5.10
 -20   2   7   76.39    4.10
  20   2  -7   71.29    3.80
  18  -2  -7    0.50    1.00
 -18  -2   7    0.80    0.80
 -18  -2   7    1.10    0.70
 -18  -2   7   -0.80    1.10
 -18  -2   7   -1.30    1.20
  18  -2  -7    0.60    0.80
  18  -2  -7    1.70    1.10
 -18  -2   7    0.40    0.90
  18   2  -7    0.70    1.00
  18   2  -7    0.60    0.70
 -18   2   7   -1.50    0.90
 -18   2   7    0.60    0.70
 -18   2   7    0.50    0.90
  18   2  -7    0.50    1.00
 -16  -2   7   18.90    1.70
  16  -2  -7   19.10    1.90
  16  -2  -7   21.70    2.00
 -16  -2   7   22.00    1.80
  16  -2  -7   22.20    1.90
 -16  -2   7   15.30    2.60
 -16  -2   7   20.60    1.70
 -16  -2   7   21.50    1.60
 -16   2   7   20.20    2.10
 -16   2   7   19.80    1.70
  16   2  -7   21.50    2.00
  16   2  -7   23.00    1.90
 -16   2   7   20.20    1.90
  16   2  -7   23.40    1.80
 -16   2   7   22.00    2.30
 -14  -2   7   62.69    3.10
 -14  -2   7   59.59    3.10
  14  -2  -7   61.89    3.30
 -14  -2   7   60.49    3.10
  14  -2  -7   57.29    3.20
  14  -2  -7   56.59    3.10
  14  -2  -7   62.59    3.30
 -14  -2   7   55.79    3.30
 -14   2   7   55.59    3.30
  14   2  -7   62.89    3.20
 -14   2   7   61.89    3.10
 -14   2   7   56.19    3.50
  14   2  -7   61.19    3.20
 -14   2   7   59.99    3.10
 -12  -2   7  126.79    5.30
 -12  -2   7  118.49    5.40
  12  -2  -7  121.59    5.40
  12  -2  -7  111.99    5.50
 -12  -2   7  121.99    5.30
 -12  -2   7  120.19    5.30
  12  -2  -7  122.99    5.60
  12  -2  -7  116.59    5.50
 -12  -2   7  113.19    5.50
  12  -2  -7  117.49    5.30
  12  -2  -7  118.99    5.40
  12   2  -7  116.29    5.50
 -12   2   7  127.99    5.60
  12   2  -7  118.99    5.30
 -12   2   7  115.29    5.20
 -12   2   7  110.19    5.40
  12   2  -7  119.39    5.30
  12   2  -7  128.89    5.50
  10  -2  -7 4415.06  178.58
  10  -2  -7 4403.36  178.78
 -10  -2   7 4481.35  179.38
 -10  -2   7 4693.63  179.28
  10  -2  -7 4880.41  179.18
  10  -2  -7 4428.96  178.68
 -10  -2   7 4743.13  179.48
  10  -2  -7 4609.94  178.68
 -10  -2   7 4312.57  178.68
  10  -2  -7 4505.75  178.58
 -10   2   7 4828.12  178.98
  10   2  -7 4765.22  180.08
  10   2  -7 3902.51  178.58
  10   2  -7 4457.55  178.58
 -10   2   7 4531.35  178.78
 -10   2   7 4896.71  178.88
  10   2  -7 4607.34  178.78
  10   2  -7 4703.23  178.58
   8  -2  -7  350.26   14.50
   8  -2  -7  356.06   14.40
  -8  -2   7  353.06   14.50
   8  -2  -7  357.46   14.40
   8  -2  -7  340.47   14.40
  -8  -2   7  334.17   14.60
   8  -2  -7  366.16   14.60
  -8  -2   7  383.66   14.40
   8  -2  -7  342.77   14.20
  -8  -2   7  349.07   14.30
  -8   2   7  346.67   14.10
   8   2  -7  362.06   14.50
   8   2  -7  333.17   14.30
   8   2  -7  350.76   14.30
   8   2  -7  331.47   14.30
  -8   2   7  379.26   14.60
   8   2  -7  344.47   14.30
  -6  -2   7   35.20    2.90
   6  -2  -7   27.60    2.00
  -6  -2   7   30.50    1.80
   6  -2  -7   30.80    2.00
   6  -2  -7   32.30    2.00
  -6  -2   7   31.00    1.80
   6  -2  -7   30.10    2.20
   6  -2  -7   30.80    1.80
   6  -2  -7   31.40    2.00
  -6   2   7   32.30    2.00
   6   2  -7   29.70    1.80
   6   2  -7   29.30    2.00
   6   2  -7   31.80    2.00
   6   2  -7   30.90    2.00
   4  -2  -7 1310.97   52.49
   4  -2  -7 1422.56   52.69
   4  -2  -7 1294.97   52.39
  -4  -2   7 1283.07   52.39
  -4  -2   7 1250.67   52.59
   4  -2  -7 1284.07   52.29
   4  -2  -7 1388.36   52.49
   4  -2  -7 1310.47   52.49
  -4  -2   7 1316.27   52.39
   4   2  -7 1358.56   52.59
   4   2  -7 1357.66   52.39
   4   2  -7 1350.86   52.49
   4   2  -7 1338.27   52.29
  -4   2   7 1341.57   52.59
   4   2  -7 1311.37   52.39
   2  -2  -7  963.90   38.30
   2  -2  -7  989.30   38.40
   2  -2  -7  942.61   38.10
   2  -2  -7  994.60   38.20
  -2  -2   7  954.30   38.30
   2  -2  -7  936.21   38.10
  -2  -2   7  935.21   38.20
   2  -2  -7  885.41   38.40
   2   2  -7  970.60   38.10
   2   2  -7  949.80   38.20
  -2   2   7  952.80   38.50
   2   2  -7 1017.90   38.40
   2   2  -7  972.50   38.30
   2   2  -7 1021.10   38.20
   0  -2  -7  252.67   10.60
   0  -2  -7  247.88   10.60
   0  -2  -7  239.48   10.70
   0  -2   7  260.17   10.90
   0  -2  -7  265.97   10.60
   0  -2  -7  257.97   10.70
   0  -2   7  253.77   10.70
   0  -2  -7  260.97   10.70
   0  -2  -7  272.87   10.90
   0   2   7  269.47   10.80
   0   2  -7  259.57   10.80
   0   2  -7  238.18   10.70
   0   2  -7  243.48   10.70
   0   2  -7  253.47   10.50
   0   2  -7  249.28   10.60
   0   2  -7  252.67   10.60
  -2  -2  -7  799.52   32.50
  -2  -2  -7  803.12   32.50
  -2  -2  -7  781.32   32.40
  -2  -2  -7  795.32   32.60
  -2  -2  -7  843.02   32.50
   2  -2   7  827.72   32.70
  -2  -2  -7  765.92   32.50
  -2  -2  -7  861.81   32.80
  -2   2  -7  758.72   32.60
  -2   2  -7  864.21   32.60
  -2   2  -7  797.92   32.40
  -2   2  -7  868.31   32.80
   2   2   7  873.01   32.70
  -2   2  -7  803.62   32.50
  -2   2  -7  787.02   32.50
  -4  -2  -7  468.05   19.40
  -4  -2  -7  453.95   19.40
  -4  -2  -7  474.75   19.40
  -4  -2  -7  467.25   19.60
  -4  -2  -7  477.55   20.40
   4  -2   7  501.55   19.80
  -4  -2  -7  523.55   19.60
   4   2   7  529.55   19.70
  -4   2  -7  455.45   19.50
  -4   2  -7  458.15   19.60
  -4   2  -7  480.15   19.40
  -4   2  -7  489.05   19.70
  -4   2  -7  488.25   19.60
  -4   2  -7  442.86   19.40
  -6  -2  -7   41.00    2.60
  -6  -2  -7   36.50    2.50
  -6  -2  -7   38.20    2.50
  -6  -2  -7   40.50    2.70
  -6   2  -7   35.30    2.30
   6   2   7   42.70    3.20
  -6   2  -7   36.20    2.50
  -6   2  -7   33.90    2.40
  -6   2  -7   34.80    2.50
  -6   2  -7   36.90    2.50
  -6   2  -7   37.90    2.20
   8  -2   7   47.00    3.40
  -8  -2  -7   50.49    3.20
  -8  -2  -7   47.60    2.80
  -8  -2  -7   49.30    3.20
  -8  -2  -7   48.00    2.90
  -8  -2  -7   44.60    3.20
  -8  -2  -7   49.20    2.80
  -8   2  -7   49.00    3.00
  -8   2  -7   48.40    2.80
  -8   2  -7   52.29    2.90
  -8   2  -7   53.59    3.20
  -8   2  -7   47.60    3.20
  -8   2  -7   47.00    2.80
 -10  -2  -7    4.80    1.50
 -10  -2  -7    2.50    0.90
  10  -2   7    5.10    1.70
 -10  -2  -7    4.20    1.50
 -10  -2  -7    4.00    1.30
 -10  -2  -7    3.90    1.20
 -10   2  -7    1.70    0.80
 -10   2  -7    2.20    0.80
  10   2   7    4.30    1.80
 -10   2  -7    2.00    1.10
 -10   2  -7    7.50    1.20
 -12  -2  -7    0.50    1.00
 -12  -2  -7    0.70    0.80
 -12  -2  -7   -0.40    1.10
  12  -2   7   -0.40    2.00
 -12  -2  -7    0.60    0.90
 -12   2  -7    0.30    0.80
  12   2   7    2.10    2.70
 -12   2  -7   -1.00    1.30
 -12   2  -7    0.50    0.70
 -12   2  -7    0.00    0.80
 -14  -2  -7  240.48   10.40
 -14  -2  -7  244.38   10.50
 -14   2  -7  250.37   10.70
 -14   2  -7  252.67   10.50
 -14   2  -7  243.98   10.60
 -16  -2  -7    6.30    2.10
 -16  -2  -7    7.30    1.50
 -16  -2  -7    7.00    1.50
 -16   2  -7    8.90    1.30
 -16   2  -7    5.20    1.20
  18  -2   7   52.09    2.90
 -18  -2  -7   47.30    2.70
 -18   2  -7   49.70    2.70
 -18   2  -7   52.19    2.60
  27  -3  -7   46.30    2.60
 -27  -3   7   48.20    2.60
 -27   3   7   47.30    2.50
  27   3  -7   49.30    2.60
  25  -3  -7    1.80    0.80
 -25  -3   7    1.20    0.70
 -25   3   7    5.00    1.30
  25   3  -7    1.70    0.80
  23  -3  -7    2.00    0.90
 -23  -3   7    3.90    1.20
 -23  -3   7    7.30    2.20
 -23   3   7    4.00    1.00
  23   3  -7    2.60    0.80
  21  -3  -7  101.79    5.00
 -21  -3   7  107.69    4.90
 -21  -3   7   98.39    4.90
 -21   3   7  103.29    4.90
  21   3  -7  103.59    4.90
  21   3  -7   96.09    5.00
  21   3  -7   90.09    5.60
  19  -3  -7  141.39    6.40
 -19  -3   7  123.19    6.70
 -19  -3   7  140.09    6.30
 -19   3   7  138.29    6.30
  19   3  -7  129.99    6.20
  19   3  -7  132.69    6.50
  17  -3  -7  364.96   15.50
 -17  -3   7  369.06   15.40
 -17  -3   7  369.56   15.20
  17  -3  -7  382.16   15.40
  17   3  -7  371.36   15.50
  17   3  -7  367.16   15.70
 -17   3   7  367.56   15.40
  17   3  -7  391.06   15.30
 -17   3   7  335.07   15.70
 -17   3   7  369.66   15.30
 -15  -3   7  351.76   14.60
  15  -3  -7  353.66   15.00
  15  -3  -7  339.77   14.60
  15  -3  -7  326.07   14.70
 -15  -3   7  352.66   14.70
 -15  -3   7  349.47   14.50
 -15   3   7  354.96   14.70
  15   3  -7  369.66   14.60
 -15   3   7  361.16   15.10
 -15   3   7  344.37   14.60
  15   3  -7  359.36   14.90
  15   3  -7  349.37   14.80
  13  -3  -7  537.45   22.20
 -13  -3   7  557.14   22.30
 -13  -3   7  541.15   22.10
  13  -3  -7  535.45   22.40
 -13  -3   7  528.45   22.30
 -13  -3   7  572.04   22.40
  13  -3  -7  560.14   22.60
  13   3  -7  542.95   22.40
  13   3  -7  550.24   22.10
  13   3  -7  543.25   22.40
 -13   3   7  534.35   22.20
 -13   3   7  570.94   22.80
  11  -3  -7  617.24   25.50
 -11  -3   7  640.54   25.50
  11  -3  -7  649.54   25.50
  11  -3  -7  615.54   25.50
 -11  -3   7  589.14   25.30
 -11  -3   7  632.04   25.20
  11  -3  -7  625.04   25.40
 -11  -3   7  605.94   25.40
  11  -3  -7  658.93   25.70
  11   3  -7  665.03   25.50
 -11   3   7  605.24   25.30
 -11   3   7  646.54   25.90
  11   3  -7  619.14   25.30
  11   3  -7  642.54   25.50
  11   3  -7  656.83   26.10
  11   3  -7  607.44   25.20
  -9  -3   7  508.35   18.90
   9  -3  -7  453.25   19.00
  -9  -3   7  504.45   19.10
  -9  -3   7  417.86   19.00
   9  -3  -7  462.15   19.10
   9  -3  -7  428.26   19.00
   9  -3  -7  482.95   19.30
   9  -3  -7  488.45   19.10
  -9  -3   7  442.46   18.90
   9   3  -7  453.55   19.60
  -9   3   7  471.25   19.40
   9   3  -7  479.75   19.00
   9   3  -7  477.55   19.10
   9   3  -7  465.05   18.90
  -9   3   7  450.55   18.90
   7  -3  -7    8.00    1.70
   7  -3  -7    4.60    1.00
  -7  -3   7    7.90    1.30
  -7  -3   7    7.30    1.30
   7  -3  -7    6.30    1.40
  -7  -3   7    6.20    1.70
   7  -3  -7    5.70    1.20
  -7  -3   7    6.40    1.40
   7  -3  -7    5.80    1.40
   7  -3  -7   12.20    2.10
   7   3  -7    6.90    1.30
   7   3  -7    5.40    1.40
   7   3  -7    8.10    1.50
  -7   3   7    5.90    1.40
  -7   3   7    6.40    1.50
   5  -3  -7   24.00    2.00
   5  -3  -7   24.90    2.30
  -5  -3   7   24.20    1.80
   5  -3  -7   28.20    2.10
   5  -3  -7   21.40    2.30
  -5  -3   7   20.90    2.10
   5  -3  -7   23.50    2.30
  -5  -3   7   22.60    2.00
   5  -3  -7   19.60    2.70
  -5  -3   7   25.80    2.00
   5   3  -7   18.30    2.10
   5   3  -7   26.20    2.00
   5   3  -7   23.90    1.90
   5   3  -7   23.60    1.80
  -5   3   7   25.80    3.30
   5   3  -7   22.00    2.00
   3  -3  -7  181.58    8.40
   3  -3  -7  200.88    8.30
   3  -3  -7  176.08    8.30
   3  -3  -7  192.28    8.50
   3  -3  -7  186.28    8.20
   3  -3  -7  189.48    8.30
  -3  -3   7  194.18    8.20
   3  -3  -7  179.38    8.70
  -3  -3   7  201.48    8.50
  -3  -3   7  189.58    8.30
   3   3  -7  189.88    8.40
   3   3  -7  183.68    8.10
   3   3  -7  190.98    8.30
   3   3  -7  193.38    8.30
   3   3  -7  190.38    8.00
  -3   3   7  193.08    8.60
   1  -3  -7  363.46   14.90
   1  -3  -7  354.06   15.10
   1  -3  -7  387.36   15.10
   1  -3  -7  355.36   15.30
   1  -3  -7  357.76   15.10
   1  -3  -7  363.76   16.10
   1  -3  -7  359.36   15.10
  -1  -3   7  393.96   15.10
  -1  -3   7  345.17   15.00
  -1  -3   7  374.76   15.30
   1   3  -7  355.16   15.20
   1   3  -7  353.36   14.90
   1   3  -7  361.66   14.80
   1   3  -7  355.56   15.00
   1   3  -7  359.66   15.20
  -1   3   7  366.06   15.40
  -1  -3  -7  330.07   13.50
  -1  -3  -7  311.87   13.00
  -1  -3  -7  321.37   13.20
  -1  -3  -7  308.07   13.20
   1  -3   7  303.07   13.10
   1  -3   7  305.57   13.30
  -1  -3  -7  314.17   13.10
  -1  -3  -7  313.47   13.10
  -1   3  -7  307.77   13.30
   1   3   7  323.37   13.50
  -1   3  -7  308.57   12.90
  -1   3  -7  308.17   13.00
  -1   3  -7  305.67   13.00
  -3  -3  -7   60.89    3.40
  -3  -3  -7   62.79    3.70
   3  -3   7   60.69    3.50
   3  -3   7   66.69    3.90
  -3  -3  -7   62.29    3.60
  -3  -3  -7   58.89    3.30
  -3  -3  -7   61.29    3.50
  -3  -3  -7   66.09    3.70
  -3   3  -7   64.19    3.40
  -3   3  -7   61.39    3.20
  -3   3  -7   58.79    3.60
   3   3   7   55.99    3.90
  -3   3  -7   66.19    3.40
  -5  -3  -7    1.10    1.00
  -5  -3  -7    0.10    1.00
  -5  -3  -7    0.00    0.80
   5  -3   7    0.30    0.90
  -5  -3  -7    1.90    0.80
  -5   3  -7    0.60    1.10
  -5   3  -7   -0.20    0.70
  -5   3  -7    1.70    0.80
  -5   3  -7    2.40    0.90
  -5   3  -7    2.50    0.80
   7  -3   7  105.49    5.20
   7  -3   7  104.29    5.70
  -7  -3  -7  104.49    5.30
  -7  -3  -7  102.99    5.00
  -7  -3  -7   97.19    5.50
  -7  -3  -7  103.49    5.00
  -7  -3  -7  107.79    5.10
  -7   3  -7  109.99    5.00
  -7   3  -7  100.39    5.10
  -7   3  -7  104.09    4.90
  -7   3  -7   99.09    5.00
  -7   3  -7   97.39    5.40
   9  -3   7  166.08    8.70
  -9  -3  -7  182.78    7.90
  -9  -3  -7  161.58    8.60
  -9  -3  -7  187.38    7.90
   9  -3   7  186.78    8.20
  -9  -3  -7  176.48    7.90
  -9   3  -7  183.98    7.90
   9   3   7  167.48    8.70
  -9   3  -7  192.88    8.10
  -9   3  -7  179.08    7.80
  -9   3  -7  179.68    7.80
  11  -3   7   32.50    2.50
 -11  -3  -7   31.00    2.10
 -11  -3  -7   30.40    2.30
 -11  -3  -7   32.50    2.20
 -11   3  -7   33.70    2.30
 -11   3  -7   30.00    2.00
 -11   3  -7   30.50    2.20
 -13  -3  -7    3.30    1.10
  13  -3   7    2.90    1.00
 -13  -3  -7    4.50    1.30
 -13   3  -7    4.20    1.00
 -13   3  -7    3.20    0.90
 -15  -3  -7   49.99    2.70
 -15  -3  -7   52.69    2.90
  15  -3   7   52.29    3.00
 -15   3  -7   53.09    2.80
 -15   3  -7   51.49    2.60
 -24  -4   7   17.00    1.50
  24  -4  -7   17.00    1.50
 -24   4   7   17.00    1.40
  24   4  -7   18.50    1.60
 -22  -4   7   23.00    1.70
  22  -4  -7   20.20    1.70
 -22   4   7   21.50    1.70
  22   4  -7   24.80    2.30
  22   4  -7   22.80    1.80
  20  -4  -7   22.70    1.90
 -20  -4   7   22.20    1.80
 -20  -4   7   14.00    3.20
  20   4  -7   21.90    2.00
  20   4  -7   22.40    1.90
 -20   4   7   24.20    1.90
  18  -4  -7    0.70    0.90
 -18  -4   7    0.40    1.10
 -18  -4   7    1.80    0.70
 -18   4   7    1.00    0.90
  18   4  -7    0.70    1.00
  18   4  -7    0.70    0.80
 -18   4   7   -0.80    1.00
 -16  -4   7   41.70    2.60
 -16  -4   7   46.00    2.90
  16  -4  -7   43.00    2.80
 -16   4   7   42.40    2.80
  16   4  -7   43.80    2.80
  16   4  -7   44.40    2.90
 -16   4   7   42.80    2.70
  14  -4  -7  321.77   13.50
 -14  -4   7  329.37   13.30
 -14  -4   7  325.07   13.40
 -14  -4   7  276.67   13.70
 -14   4   7  322.57   13.30
  14   4  -7  323.97   13.50
 -14   4   7  317.17   13.40
  12  -4  -7  355.76   14.70
 -12  -4   7  363.86   14.70
 -12  -4   7  344.87   14.60
 -12  -4   7  318.07   14.90
  12  -4  -7  339.57   14.50
 -12   4   7  381.36   14.80
 -12   4   7  328.97   15.30
 -12   4   7  356.96   14.50
  12   4  -7  355.96   14.80
 -10  -4   7  216.08    9.20
  10  -4  -7  209.68    9.30
  10  -4  -7  220.78    9.40
 -10  -4   7  203.78    9.60
  10  -4  -7  205.88    9.70
  10  -4  -7  214.08    9.20
 -10  -4   7  214.58    9.30
  10   4  -7  204.78    9.40
  10   4  -7  221.38    9.10
  10   4  -7  196.38    9.60
 -10   4   7  218.48    9.40
 -10   4   7  222.18    9.20
 -10   4   7  198.18    9.80
   8  -4  -7  134.39    6.40
  -8  -4   7  137.49    6.20
  -8  -4   7  133.99    6.70
   8  -4  -7  134.69    6.90
   8  -4  -7  135.69    6.20
  -8  -4   7  141.39    6.40
   8  -4  -7  139.39    6.50
   8   4  -7  136.09    6.20
   8   4  -7  125.79    6.60
  -8   4   7  138.69    6.40
  -8   4   7  132.69    6.40
   8   4  -7  138.09    6.40
  -8   4   7  138.19    7.10
  -6  -4   7  839.82   34.20
   6  -4  -7  842.82   33.80
   6  -4  -7  859.31   34.00
   6  -4  -7  845.12   33.70
  -6  -4   7  827.22   33.90
   6  -4  -7  850.31   34.00
  -6  -4   7  849.41   33.80
   6  -4  -7  781.02   34.20
   6   4  -7  848.22   34.20
  -6   4   7  821.22   34.50
   6   4  -7  886.61   34.00
   6   4  -7  862.61   33.80
  -4  -4   7   14.90    2.40
   4  -4  -7   18.20    2.30
   4  -4  -7   15.40    1.60
  -4  -4   7   22.00    2.00
   4  -4  -7   16.60    2.00
   4  -4  -7   11.20    1.80
  -4  -4   7   14.80    1.80
   4  -4  -7   17.20    2.00
   4  -4  -7   18.10    2.60
   4   4  -7   16.30    2.40
   4   4  -7   15.90    1.70
  -4   4   7   10.10    2.50
   4   4  -7   15.90    2.00
  -2  -4   7  578.74   24.60
   2  -4  -7  609.34   24.20
   2  -4  -7  583.44   24.60
   2  -4  -7  555.94   24.40
   2  -4  -7  623.24   24.40
   2  -4  -7  591.94   24.20
  -2  -4   7  599.54   24.20
   2  -4  -7  600.54   24.10
  -2  -4   7  618.64   24.40
   2   4  -7  598.04   24.20
   2   4  -7  605.94   24.70
  -2   4   7  578.94   24.80
   2   4  -7  594.94   24.20
   0  -4   7  555.44   23.00
   0  -4   7  493.35   22.00
   0  -4  -7  532.15   21.90
   0  -4  -7  512.35   22.30
   0   4  -7  538.65   22.20
   0   4   7  532.75   22.20
   0   4  -7  528.05   22.00
   2  -4   7   -0.40    1.00
   2  -4   7    0.80    1.80
  -2  -4  -7    0.60    0.90
  -2  -4  -7    0.80    1.90
  -2  -4  -7   -0.70    1.10
  -2  -4  -7    0.60    0.90
   2   4   7   -0.10    1.00
  -2   4  -7   -1.10    0.80
  -2   4  -7    0.50    1.30
  -2   4  -7    0.10    0.60
   2   4   7    1.30    2.30
   4  -4   7   32.70    2.60
   4  -4   7   36.50    2.50
  -4  -4  -7   37.00    2.60
   4  -4   7   30.80    4.00
  -4  -4  -7   32.20    2.30
  -4  -4  -7   34.50    2.30
  -4  -4  -7   35.40    2.50
  -4   4  -7   33.70    2.20
  -4   4  -7   38.70    2.30
  -4   4  -7   27.40    3.30
  -6  -4  -7    2.10    1.00
   6  -4   7    0.30    1.00
  -6  -4  -7    1.70    0.80
  -6  -4  -7    2.00    0.80
  -6   4  -7   -0.10    0.70
  -6   4  -7    0.80    0.70
  -8  -4  -7  253.87   10.40
  -8  -4  -7  244.88   10.30
  -8  -4  -7  243.48   10.40
   8  -4   7  247.08   10.50
  -8   4  -7  241.58   10.20
  -8   4  -7  237.98   10.30
  10  -4   7    6.50    1.70
  10  -4   7    7.80    2.20
 -10  -4  -7    8.70    1.20
 -10  -4  -7    8.10    1.60
 -10  -4  -7    6.00    1.10
 -10   4  -7    7.00    1.30
  10   4   7   12.70    2.20
 -10   4  -7    5.20    1.10
 -12  -4  -7  145.09    6.50
  12  -4   7  148.49    6.60
  12  -4   7  158.88    6.60
 -12  -4  -7  144.19    6.40
 -12   4  -7  150.08    6.30
  17  -5  -7   21.60    1.70
 -17  -5   7   23.30    1.80
 -17   5   7   19.90    2.00
  17   5  -7   22.50    1.80
  15  -5  -7  161.18    7.10
 -15  -5   7  158.08    7.10
 -15  -5   7  164.78    7.10
 -15   5   7  166.48    7.10
  15   5  -7  167.48    7.60
 -13  -5   7   18.80    2.00
  13  -5  -7   18.10    1.60
 -13  -5   7   20.00    1.70
  13   5  -7   18.10    1.70
 -13   5   7   17.50    1.70
  11  -5  -7    5.20    1.20
 -11  -5   7    5.90    1.50
 -11  -5   7    5.20    1.30
 -11   5   7    5.30    1.40
  11   5  -7    5.20    1.40
  -9  -5   7   16.20    1.70
   9  -5  -7   13.60    1.50
  -9  -5   7   14.10    1.60
   9   5  -7   15.00    1.80
  -9   5   7   14.00    1.60
   9   5  -7   12.70    1.70
   7  -5  -7   87.99    4.30
  -7  -5   7   87.69    4.30
   7  -5  -7   84.29    4.40
  -7  -5   7   87.09    4.30
   7   5  -7   87.19    4.40
  -7   5   7   93.09    4.90
   7   5  -7   86.69    4.20
   5  -5  -7   35.20    2.30
   5  -5  -7   32.50    2.40
  -5  -5   7   34.50    2.30
  -5  -5   7   36.50    2.50
   5   5  -7   34.60    2.30
   5   5  -7   35.00    2.60
  -5   5   7   36.50    2.40
  -3  -5   7   21.20    1.90
   3  -5  -7   20.90    1.90
  -3  -5   7   19.30    1.90
   3  -5  -7   22.20    1.80
   3   5  -7   20.60    1.70
  -3   5   7   21.00    1.90
   1  -5  -7    5.70    1.40
   1  -5  -7    4.70    1.10
  -1  -5   7    6.00    1.50
  -1  -5   7    8.10    1.60
   1   5  -7    5.40    1.20
  -1   5   7    8.50    1.70
   1  -5   7    1.40    1.00
   1  -5   7    2.50    1.10
  -1  -5  -7    2.60    0.80
  -1  -5  -7    2.20    0.80
  -1  -5  -7    5.80    1.90
   1   5   7    2.70    1.20
  -1   5  -7    2.60    0.70
  -3  -5  -7   -0.90    1.30
   3  -5   7    0.00    0.90
  -3  -5  -7   -0.80    0.60
  -3  -5  -7    0.30    0.80
   3  -5   7   -0.30    1.00
  -3   5  -7   -0.40    0.70
  -5  -5  -7   15.10    1.40
   5  -5   7    9.70    2.20
  -5  -5  -7   15.00    1.30
   5  -5   7   13.70    1.70
  -5  -5  -7   14.10    2.70
  -5   5  -7   12.10    1.30
  -7  -5  -7    8.40    1.10
  -7  -5  -7    9.90    1.20
   7  -5   7    9.60    2.00
  -7   5  -7    9.20    1.40
   7   5   7    8.20    1.60
 -32   0   8  330.07   13.50
 -30   0   8 1075.79   46.30
  30   0  -8 1203.38   45.80
  30   0  -8 1191.08   45.90
  28   0  -8  847.42   33.60
 -28   0   8  863.21   33.90
  28   0  -8  839.42   33.70
 -28   0   8  822.22   33.90
  26   0  -8  284.67   11.40
 -26   0   8  265.97   11.50
  26   0  -8  248.08   12.10
 -26   0   8  279.87   11.70
 -26   0   8  264.07   12.00
  26   0  -8  280.47   11.50
  24   0  -8 2755.82  109.89
 -24   0   8 2718.13  109.59
  24   0  -8 2804.62  109.39
 -24   0   8 2868.41  109.39
  24   0  -8 2729.33  109.39
 -24   0   8 2820.32  109.79
 -22   0   8 1257.27   50.59
 -22   0   8 1298.77   50.39
 -22   0   8 1276.97   50.39
  22   0  -8 1277.07   50.49
  22   0  -8 1265.87   50.79
  22   0  -8 1242.48   50.39
 -22   0   8 1282.47   50.69
 -20   0   8  478.75   18.70
 -20   0   8  453.65   18.50
 -20   0   8  461.05   18.30
  20   0  -8  418.66   18.60
  20   0  -8  431.06   18.30
 -20   0   8  446.96   18.30
  20   0  -8  455.85   18.30
  18   0  -8  513.35   20.70
 -18   0   8  504.25   20.80
 -18   0   8  523.35   20.70
  18   0  -8  516.25   21.00
 -18   0   8  502.65   20.80
  18   0  -8  505.55   20.70
 -18   0   8  513.25   20.80
  16   0  -8 2445.26   94.49
  16   0  -8 2428.76   94.49
  16   0  -8 2265.17   94.49
 -16   0   8 2444.76   94.59
  16   0  -8 2557.34   94.79
 -16   0   8 2405.06   94.49
 -16   0   8 2302.17   94.59
  14   0  -8   66.49    3.40
  14   0  -8   61.99    3.30
  14   0  -8   61.09    3.30
 -14   0   8   68.29    3.10
  14   0  -8   63.09    3.20
 -14   0   8   64.89    3.20
  12   0  -8   19.90    1.50
  12   0  -8   21.40    1.40
  12   0  -8   23.30    1.70
 -12   0   8   20.70    1.30
  12   0  -8   21.70    1.80
 -12   0   8   19.60    1.50
  12   0  -8   21.00    1.60
  10   0  -8  468.15   19.70
  10   0  -8  498.85   19.80
  10   0  -8  506.95   19.70
 -10   0   8  505.25   19.70
  10   0  -8  500.55   19.70
  10   0  -8  474.15   19.80
  -8   0   8  102.59    4.60
   8   0  -8  109.39    4.70
   8   0  -8  101.59    4.60
   8   0  -8  110.39    4.70
   8   0  -8  104.89    4.60
   8   0  -8  107.59    4.60
   6   0  -8   57.19    2.90
   6   0  -8   64.29    3.10
   6   0  -8   60.99    2.90
   6   0  -8   63.79    3.00
  -6   0   8   57.59    2.80
   6   0  -8   58.59    3.00
   6   0  -8   56.59    2.80
   4   0  -8 2922.41  114.49
   4   0  -8 2815.32  114.49
  -4   0   8 2824.52  115.69
   4   0  -8 3060.09  114.59
   4   0  -8 2873.01  114.49
   4   0  -8 3050.59  115.59
   2   0  -8    1.40    0.50
  -2   0   8    2.90    0.60
   2   0  -8    0.70    0.80
   2   0  -8    2.60    0.70
   2   0  -8    1.60    0.60
   0   0   8  303.17   12.50
   0   0  -8  311.07   12.60
   0   0  -8  308.87   12.60
   0   0  -8  317.17   12.80
   0   0  -8  301.87   12.70
   0   0  -8  308.67   12.70
   0   0  -8  317.57   12.70
   0   0  -8  311.67   12.60
  -2   0  -8  237.08    9.90
  -2   0  -8  262.97   10.10
  -2   0  -8  226.58   10.10
  -2   0  -8  247.68   10.60
  -2   0  -8  236.98    9.90
  -2   0  -8  228.28    9.90
  -2   0  -8  237.68   10.00
  -2   0  -8  235.18   10.10
  -2   0  -8  256.97   10.10
  -4   0  -8  293.47   13.40
  -4   0  -8  315.97   13.30
  -4   0  -8  321.77   13.30
  -4   0  -8  321.67   13.20
  -4   0  -8  338.37   13.40
  -4   0  -8  341.67   13.40
  -6   0  -8   30.90    2.00
  -6   0  -8   22.80    2.10
  -6   0  -8   25.20    1.80
  -6   0  -8   25.10    2.00
  -6   0  -8   25.00    1.90
  -6   0  -8   23.60    1.90
  -6   0  -8   22.70    2.10
  -8   0  -8  281.67   11.60
  -8   0  -8  282.57   11.80
   8   0   8  299.17   12.10
  -8   0  -8  266.87   11.80
  -8   0  -8  268.47   11.90
  -8   0  -8  279.87   11.90
 -10   0  -8 1532.05   58.79
 -10   0  -8 1528.95   59.39
 -10   0  -8 1497.05   59.09
  10   0   8 1379.66   60.29
 -10   0  -8 1519.25   59.19
  12   0   8  406.46   18.80
 -12   0  -8  425.66   18.70
 -12   0  -8  477.45   18.40
 -12   0  -8  461.35   18.50
 -12   0  -8  464.15   18.50
 -14   0  -8   86.49    4.30
 -14   0  -8   87.29    4.40
 -14   0  -8   87.69    4.40
 -16   0  -8   34.60    2.20
 -16   0  -8   32.50    2.40
 -16   0  -8   32.70    2.20
 -18   0  -8   50.69    2.80
 -31  -1   8   -0.90    0.90
  31  -1  -8   -0.40    0.70
 -31   1   8   -0.30    0.80
  31   1  -8    2.20    1.10
 -29  -1   8    5.30    1.50
 -29  -1   8    2.40    0.80
  29  -1  -8    3.50    1.20
  29   1  -8    2.50    1.10
  29   1  -8    3.30    1.00
 -29   1   8    2.50    0.80
  27  -1  -8  110.49    5.30
 -27  -1   8  113.99    5.30
 -27  -1   8  112.69    5.40
  27  -1  -8  110.79    5.30
  27   1  -8  114.89    5.40
  27   1  -8  109.39    5.20
 -27   1   8  108.99    5.30
  25  -1  -8  211.78    9.00
  25  -1  -8  198.08    9.10
 -25  -1   8  194.78    9.50
 -25  -1   8  204.98    9.10
 -25  -1   8  215.88    9.10
 -25   1   8  196.18    9.50
  25   1  -8  209.18    9.00
  25   1  -8  191.08    9.60
 -25   1   8  230.08   10.00
  25   1  -8  224.88    9.50
 -25   1   8  207.18    9.00
  23  -1  -8   10.90    2.70
 -23  -1   8   14.80    2.10
  23  -1  -8   14.10    1.80
 -23  -1   8   12.20    1.70
 -23  -1   8   15.60    1.70
  23  -1  -8   13.50    1.70
 -23   1   8   13.20    1.80
  23   1  -8   16.30    2.20
 -23   1   8   13.90    2.20
 -23   1   8   15.00    1.80
  23   1  -8   14.60    1.60
  21  -1  -8    5.70    1.30
 -21  -1   8    2.50    0.80
  21  -1  -8    7.50    1.90
 -21  -1   8    4.40    1.50
 -21  -1   8    2.60    0.80
  21  -1  -8    2.90    1.00
  21   1  -8    3.90    1.20
 -21   1   8    5.60    1.50
 -21   1   8    4.90    1.40
  21   1  -8    3.00    1.20
  19  -1  -8    4.00    1.40
 -19  -1   8    3.80    1.10
 -19  -1   8    1.90    0.80
 -19  -1   8    2.30    0.70
  19  -1  -8    2.00    0.90
  19  -1  -8    1.70    0.90
 -19   1   8    1.80    0.80
  19   1  -8    2.00    1.20
 -19   1   8    1.20    0.80
  19   1  -8    1.30    0.80
 -19   1   8    1.80    0.80
  19   1  -8    1.60    0.90
  17  -1  -8   95.09    4.50
 -17  -1   8   93.89    4.50
  17  -1  -8   93.59    4.50
 -17  -1   8   96.29    4.50
  17  -1  -8   95.69    5.00
 -17  -1   8   90.89    4.50
 -17   1   8   92.89    4.50
 -17   1   8  101.39    4.60
 -17   1   8  101.79    4.50
 -17   1   8   91.39    4.60
  17   1  -8   96.29    4.90
  17   1  -8   89.09    4.40
  15  -1  -8   18.70    2.00
  15  -1  -8   17.00    1.50
 -15  -1   8   15.10    1.40
  15  -1  -8   15.20    1.40
 -15  -1   8   13.90    1.30
  15  -1  -8   16.70    1.60
 -15  -1   8   17.90    1.50
  15  -1  -8   11.70    2.20
 -15   1   8   16.40    1.50
  15   1  -8   14.20    1.40
 -15   1   8   16.90    1.50
 -15   1   8   14.40    1.30
 -15   1   8   13.40    1.50
  15   1  -8   16.80    1.50
  15   1  -8   16.10    1.70
  15   1  -8   14.50    1.40
  13  -1  -8  244.48   10.20
  13  -1  -8  260.97   10.40
 -13  -1   8  247.38   10.30
 -13  -1   8  263.97   10.30
  13  -1  -8  250.07   10.30
 -13  -1   8  252.27   10.20
  13  -1  -8  244.18   10.30
  13  -1  -8  236.28   10.30
  13   1  -8  248.78   10.40
 -13   1   8  239.38   10.20
 -13   1   8  232.68   10.20
  13   1  -8  240.98   10.30
 -13   1   8  257.67   10.30
  13   1  -8  248.28   10.20
  13   1  -8  236.88   10.10
  13   1  -8  238.78   10.30
  11  -1  -8  101.89    4.80
  11  -1  -8  103.49    4.70
  11  -1  -8  104.89    5.40
  11  -1  -8  106.19    4.70
 -11  -1   8  111.69    4.80
 -11  -1   8  105.99    4.70
  11  -1  -8  103.19    4.70
  11   1  -8  102.29    4.70
  11   1  -8  100.89    4.60
  11   1  -8  102.29    4.70
  11   1  -8  101.69    4.70
 -11   1   8  100.19    4.70
 -11   1   8  103.99    4.50
  11   1  -8  102.69    4.60
  11   1  -8  110.59    4.80
   9  -1  -8  344.47   14.20
  -9  -1   8  338.97   14.20
   9  -1  -8  355.16   14.20
   9  -1  -8  361.66   14.20
   9  -1  -8  362.16   14.40
   9  -1  -8  356.16   14.20
  -9  -1   8  345.87   14.30
   9   1  -8  350.96   14.10
   9   1  -8  337.07   14.10
   9   1  -8  336.07   14.00
   9   1  -8  351.86   14.20
  -9   1   8  337.57   14.00
   9   1  -8  346.37   14.20
   9   1  -8  358.76   14.20
   9   1  -8  351.76   14.10
  -7  -1   8   17.20    1.10
   7  -1  -8   16.30    1.50
   7  -1  -8   14.20    1.20
   7  -1  -8   14.70    1.30
   7  -1  -8   17.80    1.30
  -7  -1   8   16.00    1.20
   7  -1  -8   16.60    1.50
   7  -1  -8   15.90    1.50
   7   1  -8   16.20    1.40
   7   1  -8   16.40    1.20
   7   1  -8   16.80    1.20
   7   1  -8   15.60    1.50
   7   1  -8   14.40    1.60
  -7   1   8   17.70    1.10
   7   1  -8   18.10    1.40
  -5  -1   8   70.89    3.10
   5  -1  -8   69.29    3.40
   5  -1  -8   72.29    3.30
   5  -1  -8   66.59    3.40
   5  -1  -8   71.99    3.40
   5  -1  -8   70.09    3.30
  -5  -1   8   65.89    3.30
   5  -1  -8   72.59    3.50
   5   1  -8   72.59    3.30
   5   1  -8   69.49    3.20
   5   1  -8   67.99    3.20
   5   1  -8   68.79    3.30
   5   1  -8   69.79    3.50
   5   1  -8   68.39    3.30
  -5   1   8   67.99    3.10
   3  -1  -8  194.48    8.00
   3  -1  -8  196.68    8.10
   3  -1  -8  202.78    8.20
  -3  -1   8  189.98    7.90
   3  -1  -8  195.98    8.20
   3  -1  -8  195.88    8.10
   3  -1  -8  187.58    7.80
   3  -1  -8  176.68    8.10
   3   1  -8  189.88    7.90
   3   1  -8  197.48    8.00
   3   1  -8  185.88    8.10
  -3   1   8  191.68    7.90
   3   1  -8  188.48    8.10
   3   1  -8  192.38    7.90
   3   1  -8  195.28    8.10
   3   1  -8  188.38    8.10
   1  -1  -8  618.04   24.30
   1  -1  -8  595.74   24.20
   1  -1  -8  594.84   24.20
   1  -1  -8  581.64   25.40
   1  -1  -8  614.14   24.40
   1  -1  -8  604.74   24.50
  -1  -1   8  628.04   24.30
   1  -1  -8  618.14   24.40
   1  -1  -8  573.94   24.40
   1   1  -8  593.94   24.30
   1   1  -8  627.34   24.40
   1   1  -8  613.94   24.30
   1   1  -8  623.94   24.50
   1   1  -8  619.94   24.40
   1   1  -8  638.04   24.50
  -1  -1  -8  559.84   21.30
  -1  -1  -8  510.95   21.20
  -1  -1  -8  545.85   21.50
  -1  -1  -8  528.85   21.20
  -1  -1  -8  511.05   21.30
  -1  -1  -8  511.75   21.40
  -1  -1  -8  542.85   21.30
  -1  -1  -8  545.15   21.50
   1  -1   8  496.25   21.30
  -1  -1  -8  526.85   21.20
  -1   1  -8  494.15   21.20
  -1   1  -8  532.05   21.40
  -1   1  -8  579.84   21.50
  -1   1  -8  548.45   21.40
  -1   1  -8  507.55   21.30
  -1   1  -8  548.15   21.30
  -1   1  -8  523.45   21.30
  -3  -1  -8  241.38   10.30
  -3  -1  -8  267.07   10.60
  -3  -1  -8  245.88   10.30
  -3  -1  -8  241.28   10.40
  -3  -1  -8  236.98   10.30
  -3  -1  -8  245.48   10.40
  -3  -1  -8  236.18   10.40
  -3  -1  -8  269.07   10.40
  -3  -1  -8  229.18   10.40
  -3  -1  -8  267.37   10.60
  -3  -1  -8  242.78   10.50
   3  -1   8  273.07   10.60
  -3   1  -8  265.47   10.50
  -3   1  -8  235.98   10.50
  -3   1  -8  244.28   10.30
  -3   1  -8  250.87   10.50
  -3   1  -8  244.48   10.40
  -3   1  -8  247.28   10.50
  -3   1  -8  240.38   10.50
  -5  -1  -8    1.50    0.90
   5  -1   8    0.80    1.00
  -5  -1  -8   -0.40    1.20
  -5  -1  -8    7.80    2.40
  -5  -1  -8    1.10    0.90
  -5  -1  -8   -0.10    1.30
  -5  -1  -8    0.90    0.80
  -5  -1  -8   -0.80    1.00
  -5  -1  -8    1.90    0.80
  -5  -1  -8    0.80    1.10
  -5   1  -8    0.60    0.80
  -5   1  -8    0.80    0.60
  -5   1  -8    1.50    0.70
  -5   1  -8    3.10    1.10
  -5   1  -8    0.40    0.70
  -5   1  -8   -0.10    0.70
  -5   1  -8    1.10    0.70
  -7  -1  -8    1.60    1.20
  -7  -1  -8    3.30    1.10
  -7  -1  -8    2.20    1.10
   7  -1   8    0.60    1.20
  -7  -1  -8    1.00    1.20
  -7  -1  -8    4.80    1.70
  -7   1  -8    2.90    1.00
  -7   1  -8    3.40    1.10
  -7   1  -8    3.50    1.10
  -7   1  -8    4.70    1.80
  -7   1  -8    1.50    0.80
  -7   1  -8    4.90    1.10
  -9  -1  -8  125.89    5.70
  -9  -1  -8  118.29    5.70
  -9  -1  -8  125.89    5.70
  -9  -1  -8  126.09    5.80
  -9  -1  -8  126.99    6.30
   9  -1   8  123.09    6.30
  -9   1  -8  120.39    5.80
  -9   1  -8  122.39    5.80
  -9   1  -8  103.89    6.10
  -9   1  -8  123.79    5.50
  -9   1  -8  123.29    5.80
  11  -1   8 1240.18   50.79
 -11  -1  -8 1293.67   50.29
 -11  -1  -8 1249.38   50.29
 -11  -1  -8 1241.08   50.09
 -11   1  -8 1213.08   50.49
 -11   1  -8 1235.38   49.99
 -11   1  -8 1269.17   50.39
 -11   1  -8 1253.87   50.29
 -11   1  -8 1367.76   50.49
 -13  -1  -8   18.00    1.90
 -13  -1  -8   12.40    1.80
 -13   1  -8   16.20    1.70
 -13   1  -8   11.50    1.60
 -13   1  -8   13.60    1.60
 -15  -1  -8    5.40    1.40
 -15   1  -8    3.80    1.30
 -15   1  -8    4.60    1.10
 -17  -1  -8    0.20    1.00
 -17  -1  -8   -0.50    1.00
 -17   1  -8   -0.60    0.70
 -17   1  -8    0.10    0.60
  30  -2  -8    0.60    0.80
 -30  -2   8    1.40    0.80
  30   2  -8    1.60    0.90
  28  -2  -8   96.99    4.50
 -28  -2   8   96.39    5.40
 -28  -2   8   92.89    4.60
  28   2  -8   99.09    4.50
 -28   2   8   90.89    4.40
 -28   2   8   91.69    4.50
 -26  -2   8    2.40    0.80
 -26  -2   8    5.10    1.60
  26  -2  -8    3.90    1.20
  26   2  -8    1.10    1.20
 -26   2   8    4.40    1.00
 -26   2   8    3.20    1.00
  26   2  -8    2.60    0.80
  24  -2  -8   36.60    2.40
  24  -2  -8   32.10    2.90
 -24  -2   8   35.90    2.40
 -24  -2   8   37.70    2.60
 -24  -2   8   42.80    6.10
 -24   2   8   36.20    2.60
  24   2  -8   30.80    3.40
 -24   2   8   36.70    2.40
 -24   2   8   26.90    3.60
  24   2  -8   34.10    2.30
  22  -2  -8    7.80    1.50
 -22  -2   8    8.10    2.40
 -22  -2   8    9.50    2.20
  22  -2  -8    5.90    2.10
 -22  -2   8   10.20    1.60
  22  -2  -8    8.30    2.00
  22   2  -8    9.60    2.20
  22   2  -8   14.20    2.70
 -22   2   8   11.20    1.80
 -22   2   8    6.90    1.80
 -22   2   8    8.60    2.50
  22   2  -8    9.70    2.30
  20  -2  -8    5.40    1.30
 -20  -2   8    6.00    1.20
 -20  -2   8    6.00    1.80
 -20  -2   8    5.10    1.40
  20  -2  -8    8.20    2.20
  20  -2  -8    7.60    1.80
  20   2  -8    3.00    1.60
  20   2  -8    5.40    1.30
 -20   2   8    5.30    1.60
 -20   2   8    5.30    1.40
 -20   2   8    5.30    1.90
  20   2  -8    4.50    1.80
 -18  -2   8    1.30    0.80
  18  -2  -8    3.40    1.20
 -18  -2   8    1.10    0.60
  18  -2  -8    1.60    1.00
  18  -2  -8    1.10    1.00
 -18  -2   8    1.00    0.60
  18   2  -8    1.10    1.00
  18   2  -8    3.80    1.20
 -18   2   8    2.00    1.50
 -18   2   8    1.70    1.10
 -18   2   8    1.80    1.10
  18   2  -8    0.80    0.90
  16  -2  -8   49.00    2.90
 -16  -2   8   37.40    2.50
 -16  -2   8   46.30    2.70
  16  -2  -8   45.20    2.70
 -16  -2   8   47.00    2.60
  16  -2  -8   42.90    2.70
 -16  -2   8   49.50    2.80
  16   2  -8   46.20    2.80
 -16   2   8   45.90    3.00
 -16   2   8   43.60    2.60
 -16   2   8   41.50    2.80
  16   2  -8   41.30    3.10
 -16   2   8   50.09    2.80
  16   2  -8   44.50    2.90
  14  -2  -8  197.48    8.90
 -14  -2   8  201.18    8.80
  14  -2  -8  202.18    9.00
  14  -2  -8  200.58    9.00
 -14  -2   8  206.98    8.90
 -14  -2   8  223.28    8.80
  14  -2  -8  205.38    9.10
  14  -2  -8  200.68    8.90
  14   2  -8  214.78    8.80
  14   2  -8  207.58    8.80
 -14   2   8  197.98    8.80
 -14   2   8  218.78    9.10
  14   2  -8  215.68    9.00
 -14   2   8  195.68    8.90
 -14   2   8  215.48    8.80
  14   2  -8  204.38    9.00
  12  -2  -8    6.40    1.40
  12  -2  -8    9.30    2.10
 -12  -2   8    6.80    1.30
 -12  -2   8    4.10    1.00
  12  -2  -8    7.00    1.70
 -12  -2   8    3.90    0.90
  12  -2  -8    5.20    1.30
 -12  -2   8    4.10    1.10
  12   2  -8    3.90    1.20
  12   2  -8    6.10    1.10
 -12   2   8    4.30    1.20
 -12   2   8    5.80    1.20
  12   2  -8    4.80    1.40
  12   2  -8    3.80    1.10
  12   2  -8    5.40    1.60
 -12   2   8    4.90    1.00
 -10  -2   8  136.49    6.20
  10  -2  -8  132.59    6.20
  10  -2  -8  139.79    6.20
  10  -2  -8  129.29    6.10
  10  -2  -8  133.29    6.30
 -10  -2   8  146.99    6.10
  10  -2  -8  143.59    6.40
 -10  -2   8  133.89    6.00
 -10   2   8  145.19    6.40
 -10   2   8  141.29    5.90
  10   2  -8  145.79    6.20
  10   2  -8  146.79    6.20
  10   2  -8  135.69    6.00
  10   2  -8  134.69    6.10
   8  -2  -8    4.00    1.10
  -8  -2   8    2.50    0.90
   8  -2  -8    3.80    1.10
   8  -2  -8    4.90    1.20
   8  -2  -8    4.90    1.30
  -8  -2   8    2.30    0.70
  -8  -2   8    3.20    1.10
   8  -2  -8    4.10    1.40
   8   2  -8    2.80    0.90
   8   2  -8    2.60    0.70
   8   2  -8    2.00    0.70
  -8   2   8    1.80    0.70
   8   2  -8    1.40    0.80
   8   2  -8    3.50    1.10
   8   2  -8    2.40    0.70
  -6  -2   8  756.22   30.70
  -6  -2   8  820.92   30.80
   6  -2  -8  759.92   30.80
   6  -2  -8  748.43   30.50
   6  -2  -8  762.92   30.90
   6  -2  -8  793.02   31.00
   6  -2  -8  770.82   30.80
   6  -2  -8  729.93   30.80
  -6   2   8  781.42   31.00
   6   2  -8  764.02   30.60
   6   2  -8  750.32   30.80
   6   2  -8  814.22   30.90
   6   2  -8  784.62   30.70
   6   2  -8  760.12   30.70
   4  -2  -8  189.08    8.70
   4  -2  -8  169.08    7.60
  -4  -2   8  172.88    7.50
   4  -2  -8  187.68    7.60
  -4  -2   8  167.58    7.80
   4  -2  -8  169.78    7.30
  -4  -2   8  180.98    7.60
   4  -2  -8  166.88    7.60
   4  -2  -8  167.18    7.50
   4  -2  -8  177.98    7.50
   4   2  -8  170.78    7.50
   4   2  -8  175.98    7.60
   4   2  -8  169.18    7.40
  -4   2   8  172.18    7.70
   4   2  -8  170.38    7.30
   4   2  -8  177.88    7.50
   2  -2  -8    5.80    1.40
   2  -2  -8    7.70    1.20
   2  -2  -8    5.90    1.40
   2  -2  -8    8.60    1.40
  -2  -2   8    5.10    1.30
   2  -2  -8    5.50    1.10
  -2  -2   8    5.90    1.50
   2  -2  -8    5.20    1.30
   2   2  -8    7.20    1.10
   2   2  -8    7.20    1.20
  -2   2   8    6.00    1.20
   2   2  -8    4.90    1.10
   2   2  -8    5.30    1.00
   2   2  -8    6.40    1.80
   0  -2   8  249.28   11.00
   0  -2  -8  266.37   11.00
   0  -2  -8  257.17   11.10
   0  -2   8  277.87   11.10
   0  -2  -8  269.57   11.20
   0  -2  -8  251.27   11.00
   0  -2  -8  254.97   11.00
   0  -2  -8  280.87   11.00
   0   2  -8  243.58   11.10
   0   2  -8  261.47   11.00
   0   2   8  275.27   11.20
   0   2  -8  259.27   11.00
   0   2  -8  258.47   10.80
   0   2  -8  265.87   11.20
   0   2  -8  261.27   11.00
  -2  -2  -8   62.79    3.50
  -2  -2  -8   64.49    3.40
  -2  -2  -8   59.79    3.50
   2  -2   8   70.39    3.60
  -2  -2  -8   68.39    3.60
   2  -2   8   61.89    3.60
  -2  -2  -8   62.49    3.30
  -2  -2  -8   62.09    3.30
  -2   2  -8   65.29    3.20
  -2   2  -8   60.19    3.40
   2   2   8   65.09    3.60
  -2   2  -8   68.79    3.50
  -2   2  -8   61.99    3.30
  -4  -2  -8    5.40    1.60
   4  -2   8    8.20    2.00
  -4  -2  -8    5.80    1.70
  -4  -2  -8   12.40    1.70
  -4  -2  -8    9.20    1.40
  -4  -2  -8    5.10    1.80
  -4  -2  -8    5.20    1.40
  -4   2  -8    6.30    1.30
  -4   2  -8    7.50    1.50
  -4   2  -8   10.90    1.50
  -4   2  -8    8.80    1.50
  -4   2  -8   10.30    1.40
  -4   2  -8    8.40    1.20
   4   2   8    9.20    1.90
  -6  -2  -8   -0.40    1.10
  -6  -2  -8    0.40    1.10
  -6  -2  -8    0.10    1.20
  -6  -2  -8    0.20    0.90
  -6  -2  -8    0.20    0.80
   6  -2   8    0.90    1.40
  -6   2  -8    0.10    0.70
  -6   2  -8    0.70    0.80
  -6   2  -8    1.00    1.00
  -6   2  -8    0.60    0.70
  -6   2  -8    0.00    0.70
  -8  -2  -8   67.99    3.50
  -8  -2  -8   69.09    3.50
  -8  -2  -8   60.99    4.00
  -8  -2  -8   61.89    3.60
   8  -2   8   67.49    4.40
  -8   2  -8   66.99    3.70
  -8   2  -8   63.19    4.10
  -8   2  -8   66.29    3.90
  -8   2  -8   62.29    3.30
  -8   2  -8   68.89    3.80
  -8   2  -8   67.99    3.50
 -10  -2  -8  186.08    8.10
 -10  -2  -8  192.18    8.00
  10  -2   8  177.08    9.10
 -10  -2  -8  183.08    8.10
  10   2   8  159.58    8.90
 -10   2  -8  185.58    8.00
 -10   2  -8  202.48    8.30
 -10   2  -8  171.48    8.50
 -10   2  -8  202.08    8.50
 -12  -2  -8  254.67   11.10
 -12  -2  -8  265.67   11.10
 -12   2  -8  259.07   11.20
 -12   2  -8  260.87   11.00
 -12   2  -8  273.97   11.40
  14  -2   8    1.10    1.10
 -14  -2  -8    0.30    0.90
 -14  -2  -8    0.50    0.90
 -14   2  -8   -0.70    0.70
 -14   2  -8    3.60    1.20
 -14   2  -8    1.20    0.70
  16  -2   8  162.18    7.20
 -16   2  -8  166.68    7.00
 -16   2  -8  165.48    7.10
 -16   2  -8  167.98    7.20
  27  -3  -8   97.79    4.50
 -27  -3   8   91.49    4.40
 -27   3   8   98.49    4.40
  27   3  -8   98.99    4.40
  25  -3  -8   40.90    2.50
 -25  -3   8   42.20    2.50
  25   3  -8   44.50    2.50
 -25   3   8   43.10    2.50
  23  -3  -8   58.79    3.40
 -23  -3   8   66.69    3.40
  23   3  -8   64.59    3.30
 -23   3   8   60.09    3.30
  23   3  -8   61.49    3.70
  21  -3  -8  144.89    6.60
 -21  -3   8  144.39    6.80
  21   3  -8  147.39    6.50
  21   3  -8  118.29    7.10
 -21   3   8  143.59    6.40
  21   3  -8  143.19    6.40
  19  -3  -8   31.70    2.30
 -19  -3   8   31.40    2.20
  19  -3  -8   27.70    2.80
 -19   3   8   30.60    2.30
  19   3  -8   32.10    2.30
  19   3  -8   27.20    3.00
  19   3  -8   34.60    2.50
 -17  -3   8  404.26   16.70
  17  -3  -8  403.56   16.80
  17  -3  -8  394.06   17.20
 -17  -3   8  424.36   16.80
  17  -3  -8  385.86   16.90
  17   3  -8  413.36   17.00
 -17   3   8  417.46   16.80
 -17   3   8  416.16   16.80
 -17   3   8  386.26   17.20
  17   3  -8  415.46   16.70
  17   3  -8  398.66   17.10
 -15  -3   8  180.78    8.30
 -15  -3   8  182.78    8.10
  15  -3  -8  181.68    8.20
 -15  -3   8  181.38    8.20
  15  -3  -8  188.78    8.90
  15  -3  -8  181.68    8.60
 -15  -3   8  184.08    8.10
  15   3  -8  190.18    8.10
  15   3  -8  182.38    8.40
 -15   3   8  185.18    8.70
  15   3  -8  199.38    8.40
 -15   3   8  179.78    8.10
 -13  -3   8 1271.67   52.19
 -13  -3   8 1312.07   52.19
  13  -3  -8 1337.47   52.49
 -13  -3   8 1179.48   52.69
  13  -3  -8 1309.27   52.39
 -13  -3   8 1343.87   52.39
  13  -3  -8 1360.76   52.79
  13  -3  -8 1344.47   52.49
 -13  -3   8 1376.96   52.29
  13   3  -8 1312.17   52.49
  13   3  -8 1342.97   52.19
 -13   3   8 1324.87   52.89
 -13   3   8 1292.77   52.29
  13   3  -8 1366.66   52.59
 -11  -3   8   10.20    1.60
 -11  -3   8    8.10    1.40
 -11  -3   8   10.00    1.60
 -11  -3   8   11.50    1.90
  11  -3  -8    9.10    2.10
  11  -3  -8    7.10    1.60
 -11  -3   8   11.40    1.80
  11  -3  -8    8.30    1.40
  11  -3  -8    9.70    1.90
 -11   3   8    9.70    1.50
  11   3  -8   11.20    1.30
  11   3  -8    6.70    1.50
  11   3  -8    9.10    2.10
  11   3  -8   10.20    1.70
 -11   3   8   10.00    1.90
   9  -3  -8  175.38    7.80
   9  -3  -8  160.68    7.90
   9  -3  -8  172.98    7.50
  -9  -3   8  177.58    7.50
  -9  -3   8  161.48    7.60
   9  -3  -8  167.08    7.60
  -9  -3   8  181.08    7.60
  -9  -3   8  165.98    7.50
   9   3  -8  173.08    7.60
  -9   3   8  172.48    7.90
  -9   3   8  164.38    7.40
   9   3  -8  164.78    7.40
   9   3  -8  165.88    7.80
  -7  -3   8   42.10    2.50
   7  -3  -8   39.20    3.00
   7  -3  -8   42.00    2.80
   7  -3  -8   41.50    2.70
  -7  -3   8   43.50    2.90
   7  -3  -8   43.30    2.60
  -7  -3   8   42.90    2.80
   7  -3  -8   45.10    3.00
  -7  -3   8   41.90    2.70
   7   3  -8   42.00    2.70
   7   3  -8   44.30    2.70
   7   3  -8   41.40    2.50
  -7   3   8   40.80    2.60
  -7   3   8   41.00    2.90
  -5  -3   8  114.19    5.20
  -5  -3   8  112.29    5.30
   5  -3  -8  117.69    5.30
   5  -3  -8  107.39    5.50
   5  -3  -8  108.69    5.40
  -5  -3   8  117.09    5.40
  -5  -3   8  109.89    5.40
   5  -3  -8  102.79    5.20
   5  -3  -8  112.99    5.60
   5  -3  -8  107.39    5.60
   5   3  -8  111.49    5.00
   5   3  -8  102.99    5.30
   5   3  -8  110.39    5.60
   5   3  -8  111.89    5.10
  -5   3   8  113.19    5.70
   5   3  -8  111.69    5.10
  -5   3   8  107.69    5.20
  -3  -3   8   56.89    3.40
   3  -3  -8   54.79    3.20
  -3  -3   8   56.19    3.30
   3  -3  -8   54.19    3.40
   3  -3  -8   53.39    3.10
  -3  -3   8   54.19    3.10
   3  -3  -8   50.89    3.00
   3  -3  -8   55.29    3.20
   3  -3  -8   52.69    3.30
   3   3  -8   49.80    3.20
  -3   3   8   57.19    3.50
   3   3  -8   54.19    3.20
   3   3  -8   54.19    2.90
   3   3  -8   57.89    3.10
   1  -3  -8    3.50    1.30
  -1  -3   8    3.90    1.30
  -1  -3   8    4.60    1.10
   1  -3  -8    2.90    1.10
   1  -3  -8    3.70    1.20
  -1  -3   8    3.60    1.10
   1  -3  -8    2.60    1.00
   1  -3  -8    4.50    1.10
   1  -3  -8    3.90    1.30
   1  -3  -8    6.90    1.70
   1   3  -8    4.30    1.40
   1   3  -8    4.30    1.20
  -1   3   8    5.60    1.80
   1   3  -8    4.20    1.20
   1   3  -8    4.10    1.40
   1   3  -8    4.50    1.40
   1  -3   8   16.10    2.30
  -1  -3  -8   13.60    2.10
  -1  -3  -8   12.40    1.50
  -1  -3  -8   13.60    2.10
  -1  -3  -8   12.30    1.80
  -1  -3  -8   12.40    1.80
  -1  -3  -8   12.80    1.50
   1  -3   8   13.40    1.90
   1   3   8   11.30    2.30
  -1   3  -8   11.60    1.40
  -1   3  -8   13.40    1.40
  -1   3  -8   13.50    1.80
  -1   3  -8   11.80    1.50
  -3  -3  -8    1.10    1.00
  -3  -3  -8    0.20    0.80
  -3  -3  -8   -0.50    1.40
   3  -3   8    1.20    1.00
   3  -3   8    1.50    2.10
  -3  -3  -8    0.30    1.00
  -3  -3  -8    0.00    0.80
  -3   3  -8    1.40    0.70
  -3   3  -8   -0.10    0.70
  -3   3  -8    1.30    1.00
   3   3   8    1.70    1.80
  -3   3  -8   -0.10    0.70
   5  -3   8   15.70    2.00
  -5  -3  -8   15.80    1.60
  -5  -3  -8   13.40    2.00
  -5  -3  -8   15.30    1.60
  -5  -3  -8   14.60    2.80
   5  -3   8   13.50    3.10
  -5  -3  -8   16.20    1.90
  -5   3  -8   18.30    2.40
  -5   3  -8   15.70    1.60
  -5   3  -8   18.40    1.80
  -5   3  -8   13.10    1.40
  -7  -3  -8   42.60    3.00
   7  -3   8   46.00    3.00
  -7  -3  -8   32.40    5.70
  -7  -3  -8   46.50    2.70
  -7  -3  -8   47.50    2.70
   7  -3   8   39.80    4.00
  -7  -3  -8   44.00    2.90
  -7   3  -8   39.80    3.80
  -7   3  -8   45.80    2.70
  -7   3  -8   45.90    2.60
  -7   3  -8   48.50    2.80
  -9  -3  -8   61.69    3.50
  -9  -3  -8   59.89    3.30
  -9  -3  -8   60.79    3.30
   9  -3   8   62.89    3.60
  -9   3  -8   67.09    3.30
  -9   3  -8   63.79    3.40
  -9   3  -8   63.69    3.40
 -11  -3  -8   38.90    2.50
 -11  -3  -8   41.80    2.40
 -11  -3  -8   36.60    2.40
  11  -3   8   42.60    2.80
 -11   3  -8   42.80    2.30
 -11   3  -8   41.20    2.50
  13  -3   8   12.60    1.80
 -13  -3  -8   12.80    1.40
 -13  -3  -8   17.00    1.90
 -13   3  -8   12.60    1.40
 -13   3  -8   12.60    1.30
 -15   3  -8   20.10    1.50
  24  -4  -8   32.00    2.00
 -24  -4   8   32.20    2.00
  24   4  -8   29.80    2.10
 -24   4   8   31.70    1.90
  22  -4  -8   -0.90    0.80
 -22  -4   8    0.60    0.60
  22   4  -8    1.80    1.10
 -22   4   8    0.20    0.80
  20  -4  -8   18.60    1.70
 -20  -4   8   18.30    1.60
  20   4  -8   20.80    1.90
  20   4  -8   20.10    1.90
 -20   4   8   17.90    1.70
  18  -4  -8  143.59    6.70
 -18  -4   8  142.09    6.60
 -18   4   8  148.49    6.60
 -18   4   8  143.89    6.60
  18   4  -8  148.79    6.70
  18   4  -8  144.69    6.50
  16  -4  -8   -0.90    0.80
 -16  -4   8   -0.50    1.30
 -16  -4   8    0.70    0.70
 -16   4   8   -0.70    0.90
  16   4  -8    1.40    0.90
 -16   4   8    1.20    0.80
 -14  -4   8  159.68    7.20
  14  -4  -8  165.48    7.30
  14  -4  -8  165.78    7.40
 -14  -4   8  162.08    7.20
  14   4  -8  161.18    7.40
 -14   4   8  162.08    7.30
 -14   4   8  161.38    7.20
 -14   4   8  148.79    8.10
  12  -4  -8    1.10    0.90
  12  -4  -8   -2.30    1.50
  12  -4  -8    3.00    1.20
 -12  -4   8    4.60    1.20
 -12  -4   8    1.40    0.70
  12  -4  -8    1.20    2.30
 -12   4   8    2.80    1.20
  12   4  -8    2.00    0.90
 -12   4   8    2.80    1.60
  12   4  -8    0.70    1.00
 -12   4   8   -0.10    0.90
  10  -4  -8    2.70    1.10
  10  -4  -8    3.00    1.90
  10  -4  -8    0.80    0.80
 -10  -4   8    0.30    0.70
 -10  -4   8    0.30    1.10
  10  -4  -8    3.30    1.30
 -10  -4   8    0.30    1.80
  10   4  -8   -1.50    1.70
  10   4  -8    1.80    0.80
  10   4  -8    0.20    0.90
 -10   4   8    1.00    1.40
 -10   4   8    1.50    1.70
 -10   4   8    2.00    0.80
   8  -4  -8  274.57   12.50
   8  -4  -8  312.77   13.40
   8  -4  -8  273.47   13.20
  -8  -4   8  269.77   12.30
  -8   4   8  273.97   12.70
   8   4  -8  285.97   12.30
   8   4  -8  274.97   12.30
  -6  -4   8  967.20   39.00
  -6  -4   8  937.31   38.70
   6  -4  -8  927.81   38.80
   6  -4  -8  944.71   39.10
   6  -4  -8 1000.70   39.00
  -6  -4   8 1016.70   38.90
   6  -4  -8  997.20   39.00
  -6   4   8  957.60   39.20
   6   4  -8  936.31   39.10
   6   4  -8  940.31   38.70
   6   4  -8  930.21   38.70
  -4  -4   8    1.60    1.70
   4  -4  -8    2.60    1.10
   4  -4  -8    2.60    1.30
   4  -4  -8    4.50    1.50
  -4  -4   8    2.40    1.10
   4   4  -8    2.40    1.30
  -4   4   8    3.20    1.70
   2  -4  -8   21.70    2.70
  -2  -4   8   25.60    2.30
   2  -4  -8   25.50    2.30
   2  -4  -8   25.70    2.30
  -2  -4   8   26.00    2.30
   2  -4  -8   26.30    2.10
  -2  -4   8   22.10    3.40
   2   4  -8   22.70    3.30
   2   4  -8   25.80    2.70
   2   4  -8   31.50    2.10
  -2   4   8   27.60    3.50
   0  -4   8  563.34   22.50
   0  -4  -8  569.84   22.30
   0  -4  -8  549.15   22.50
   0  -4   8  566.04   22.30
   0  -4  -8  548.75   22.30
   0  -4   8  484.65   22.70
   0   4   8  487.65   23.00
   0   4  -8  595.24   22.30
   0   4  -8  520.35   22.70
   0   4   8  571.14   22.40
   0   4  -8  558.94   22.00
  -2  -4  -8   36.70    2.40
   2  -4   8   39.90    2.70
   2  -4   8   39.40    2.70
  -2  -4  -8   36.20    2.70
  -2  -4  -8   34.80    2.40
  -2   4  -8   39.90    2.40
  -2   4  -8   41.80    2.50
   2   4   8   39.70    2.90
  -2   4  -8   39.00    3.50
  -4  -4  -8  100.79    4.80
  -4  -4  -8   99.49    5.10
  -4  -4  -8  104.59    4.90
   4  -4   8  102.59    5.10
   4  -4   8  103.29    5.00
  -4   4  -8  100.99    4.80
  -4   4  -8  105.99    4.80
   6  -4   8   13.80    1.90
  -6  -4  -8   11.50    2.00
  -6  -4  -8   12.80    1.40
  -6  -4  -8   11.20    1.40
  -6   4  -8   11.40    1.30
  -6   4  -8   10.60    1.40
  -8  -4  -8    6.30    1.90
   8  -4   8    5.70    1.40
  -8  -4  -8    6.20    1.20
   8  -4   8    6.30    1.60
  -8  -4  -8    6.00    1.10
  -8   4  -8    5.80    1.10
  -8   4  -8    3.60    0.90
  10  -4   8    6.70    1.60
  10  -4   8    7.50    1.80
 -10  -4  -8    8.80    1.20
 -10  -4  -8    7.60    1.20
 -10   4  -8    9.20    1.10
  19  -5  -8   38.70    2.50
  17  -5  -8  350.06   14.60
 -17  -5   8  362.76   14.60
 -17   5   8  365.36   14.60
  17   5  -8  353.66   14.60
 -15  -5   8    0.50    0.70
  15  -5  -8   -0.20    0.80
 -15   5   8    1.60    0.80
  15   5  -8   -1.60    0.80
  13  -5  -8   19.60    1.60
 -13  -5   8   16.60    1.80
 -13   5   8   18.70    1.70
  13   5  -8   20.70    1.70
  11  -5  -8   27.70    2.00
 -11  -5   8   34.70    2.10
 -11  -5   8   27.60    2.40
  11   5  -8   29.10    2.20
 -11   5   8   33.60    2.20
   9  -5  -8   95.29    4.40
  -9  -5   8   95.09    4.40
   9   5  -8   90.59    4.50
  -9   5   8   93.19    4.50
   9   5  -8   80.79    5.30
   7  -5  -8   30.90    3.10
   7  -5  -8   20.00    1.70
  -7  -5   8   21.50    1.80
  -7  -5   8   20.10    2.00
  -7   5   8   21.40    2.10
   7   5  -8   24.10    1.80
   7   5  -8   22.90    2.00
   5  -5  -8   36.60    2.20
  -5  -5   8   32.30    2.30
  -5  -5   8   34.00    2.30
   5  -5  -8   33.90    2.40
   5   5  -8   37.30    2.20
   5   5  -8   34.50    3.10
  -5   5   8   35.90    2.40
  -3  -5   8    1.90    0.80
   3  -5  -8    1.60    0.80
   3  -5  -8    4.50    1.40
  -3  -5   8    1.60    1.40
   3   5  -8    4.20    1.10
  -3   5   8    5.00    1.50
  -1  -5   8  127.99    6.70
  -1  -5   8  146.99    6.60
   1  -5  -8  150.68    6.50
   1  -5  -8  161.08    6.60
   1   5  -8  154.38    6.50
  -1   5   8  147.19    6.60
   1  -5   8   88.89    4.20
  -1  -5  -8   86.29    4.10
   1  -5   8   91.69    4.30
  -1   5  -8   81.59    4.60
   3  -5   8   33.90    2.50
   3  -5   8   38.70    2.60
  -3  -5  -8   42.30    2.20
  -3  -5  -8   37.60    2.20
  -3   5  -8   41.10    2.20
  -5  -5  -8  111.89    4.90
  -5  -5  -8  110.09    4.90
  -5   5  -8  109.19    4.90
   5   5   8  112.09    5.10
 -32   0   9    0.30    0.70
  30   0  -9    0.90    1.00
 -30   0   9    1.10    0.70
  30   0  -9   -0.60    1.00
  28   0  -9    0.40    0.90
  28   0  -9   -0.60    0.80
 -28   0   9    0.50    0.70
 -26   0   9    1.50    1.50
  26   0  -9   -2.20    1.90
  26   0  -9    1.30    0.90
  26   0  -9    1.10    1.00
 -26   0   9    0.20    0.80
 -24   0   9   -1.20    1.00
  24   0  -9   -0.50    1.50
  24   0  -9   -0.30    0.90
 -24   0   9    0.10    1.10
 -24   0   9   -0.10    0.80
  24   0  -9    0.10    0.90
 -22   0   9   -1.70    0.80
  22   0  -9   -1.40    1.00
 -22   0   9   -0.20    0.70
 -22   0   9   -0.20    1.20
  22   0  -9   -1.40    1.00
 -22   0   9   -0.60    1.10
  22   0  -9    1.10    1.20
 -20   0   9   -0.70    1.10
  20   0  -9    1.00    1.00
 -20   0   9    1.70    1.00
 -20   0   9    0.10    0.80
  20   0  -9    0.70    0.90
  20   0  -9    0.60    0.80
 -20   0   9    0.40    0.60
 -18   0   9    0.00    0.60
  18   0  -9   -0.40    1.10
 -18   0   9    0.00    0.90
 -18   0   9   -0.20    0.60
  18   0  -9   -0.50    0.90
  18   0  -9    1.50    1.00
  18   0  -9    0.00    0.80
  16   0  -9    1.10    1.10
  16   0  -9    1.60    0.80
  16   0  -9    1.70    0.70
  16   0  -9   -0.70    0.90
  14   0  -9    0.40    0.80
  14   0  -9    0.60    0.60
  14   0  -9    0.60    0.60
  14   0  -9    1.30    0.80
  14   0  -9    1.40    0.90
 -14   0   9    0.00    0.50
  14   0  -9    0.60    0.90
 -14   0   9   -0.10    0.60
  12   0  -9    1.20    0.60
  12   0  -9   -0.30    0.80
  12   0  -9    0.30    0.80
  12   0  -9    0.20    0.50
  12   0  -9    4.70    1.40
  12   0  -9    0.80    0.80
  10   0  -9   -0.20    0.40
  10   0  -9   -0.10    0.70
  10   0  -9    1.50    0.70
  10   0  -9   -0.50    0.50
  10   0  -9    0.60    0.70
 -10   0   9   -0.10    0.40
  10   0  -9    0.80    0.70
   8   0  -9    0.60    0.60
   8   0  -9   -0.10    0.90
   8   0  -9    0.60    0.60
   6   0  -9   -0.60    0.70
   6   0  -9    0.50    0.50
  -6   0   9    0.00    0.40
   6   0  -9    0.60    0.70
   6   0  -9    0.50    0.50
   6   0  -9   -0.40    0.60
   6   0  -9    0.30    0.40
   4   0  -9    0.90    0.60
   4   0  -9   -1.40    0.80
   4   0  -9   -0.20    0.60
   4   0  -9    0.70    0.60
   4   0  -9   -1.00    1.30
  -4   0   9    1.70    0.60
   4   0  -9    0.30    0.50
   2   0  -9    0.40    0.60
   2   0  -9   -0.30    0.60
   2   0  -9    1.00    0.70
   2   0  -9   -1.60    0.90
   2   0  -9   -0.20    0.60
   2   0  -9   -0.10    0.60
   2   0  -9    1.00    1.00
  -2   0   9   -0.40    0.70
   0   0   9   -0.60    0.80
   0   0  -9    1.30    0.70
   0   0  -9   -0.50    0.70
   0   0  -9    1.10    0.90
   0   0  -9    0.40    0.70
   0   0  -9    0.40    0.90
   0   0  -9    1.40    0.70
   0   0  -9    0.50    0.50
  -2   0  -9    0.00    0.80
  -2   0  -9    1.60    1.20
  -2   0  -9   -1.50    0.70
  -2   0  -9   -0.20    0.60
   2   0   9   -1.20    0.70
  -4   0  -9    2.30    1.30
  -4   0  -9    0.00    0.80
  -4   0  -9   -0.20    0.70
  -4   0  -9   -0.50    0.70
  -4   0  -9   -0.10    0.70
   4   0   9    0.80    0.90
  -4   0  -9    0.10    0.80
  -4   0  -9    1.00    0.80
   6   0   9    0.30    1.20
  -6   0  -9    1.40    0.80
  -6   0  -9   -0.10    1.10
  -6   0  -9    0.40    0.70
  -6   0  -9    1.30    1.00
  -6   0  -9    1.00    0.80
  -6   0  -9    0.20    1.00
  -6   0  -9    1.30    0.90
  -8   0  -9    0.60    1.10
   8   0   9   -0.30    1.50
  -8   0  -9   -1.70    1.70
  -8   0  -9    0.60    0.70
  -8   0  -9    0.90    0.90
  -8   0  -9    0.30    0.80
  10   0   9    3.30    1.90
 -10   0  -9    1.70    1.10
 -10   0  -9   -0.20    0.80
 -10   0  -9    1.30    0.90
 -10   0  -9   -1.70    1.50
 -10   0  -9    0.50    1.10
 -12   0  -9   -1.70    0.90
 -12   0  -9   -0.90    0.80
 -14   0  -9    0.20    0.80
 -14   0  -9   -0.40    0.90
 -14   0  -9    1.40    1.10
 -16   0  -9    1.50    0.90
 -16   0  -9   -0.90    1.00
  31  -1  -9   72.49    3.40
 -31  -1   9   69.79    3.50
 -31   1   9   70.89    3.50
  31   1  -9   66.29    3.40
  29  -1  -9  220.78    9.60
 -29  -1   9  224.48    9.40
 -29  -1   9  218.78    9.30
  29  -1  -9  216.78    9.40
  29   1  -9  227.48    9.30
 -29   1   9  221.18    9.40
  29   1  -9  208.28    9.30
 -27  -1   9  122.09    5.70
  27  -1  -9  119.69    5.60
  27  -1  -9  115.09    5.60
 -27  -1   9  120.59    5.60
  27   1  -9  116.29    5.50
 -27   1   9  120.49    5.70
  27   1  -9  115.99    5.50
 -25  -1   9  293.97   11.90
 -25  -1   9  260.67   12.10
  25  -1  -9  242.38   12.30
  25  -1  -9  292.37   11.70
  25  -1  -9  291.97   11.90
 -25  -1   9  294.87   11.80
  25   1  -9  252.07   12.20
 -25   1   9  282.67   11.70
 -25   1   9  251.77   12.10
  25   1  -9  278.77   11.70
  25   1  -9  289.67   11.70
 -25   1   9  289.37   11.90
  23  -1  -9   60.69    3.40
  23  -1  -9   60.19    4.00
 -23  -1   9   61.59    3.40
 -23  -1   9   63.09    3.40
  23  -1  -9   58.79    3.30
 -23  -1   9   56.99    3.60
  23   1  -9   61.59    3.90
 -23   1   9   59.19    3.40
  23   1  -9   61.79    3.30
 -23   1   9   62.49    3.40
 -23   1   9   58.69    3.60
  23   1  -9   57.39    3.30
  21  -1  -9  110.49    5.40
  21  -1  -9  117.49    5.50
 -21  -1   9  121.19    5.60
 -21  -1   9  113.29    6.80
  21  -1  -9  114.99    5.80
 -21  -1   9  111.19    5.30
  21   1  -9  113.79    5.40
  21   1  -9  118.49    5.80
 -21   1   9  115.69    5.50
  21   1  -9  114.59    5.60
 -21   1   9  118.79    5.40
 -21   1   9  114.79    5.60
 -19  -1   9  135.69    6.60
 -19  -1   9  152.18    7.70
  19  -1  -9  162.68    7.80
  19  -1  -9  142.79    6.70
 -19  -1   9  153.48    6.80
  19  -1  -9  146.99    7.00
  19   1  -9  148.29    6.80
 -19   1   9  149.09    6.70
 -19   1   9  153.28    6.80
  19   1  -9  142.99    6.60
 -19   1   9  149.49    6.60
  19   1  -9  153.18    7.00
  17  -1  -9  115.79    5.80
 -17  -1   9  111.19    5.50
  17  -1  -9  126.29    5.90
  17  -1  -9  121.99    5.60
 -17  -1   9  126.29    5.60
  17  -1  -9  123.29    5.60
 -17  -1   9  126.59    5.70
 -17   1   9  133.19    5.70
  17   1  -9  121.49    6.60
 -17   1   9  125.39    5.60
  17   1  -9  126.39    6.90
 -17   1   9  121.59    5.60
 -17   1   9  128.39    5.80
  17   1  -9  116.69    5.60
  15  -1  -9  916.71   37.30
 -15  -1   9  957.20   37.30
 -15  -1   9  889.91   37.20
  15  -1  -9  908.01   37.30
  15  -1  -9  891.61   37.30
  15  -1  -9  920.31   37.30
 -15  -1   9  930.11   37.20
  15  -1  -9 1007.50   37.60
  15   1  -9  939.81   37.50
  15   1  -9  966.80   37.20
 -15   1   9  975.50   37.40
 -15   1   9  994.40   37.30
 -15   1   9  948.01   37.30
  15   1  -9  918.91   37.20
  15   1  -9  896.91   37.20
  13  -1  -9    0.10    0.70
  13  -1  -9    1.20    0.80
  13  -1  -9    1.60    0.70
 -13  -1   9    0.30    0.80
  13  -1  -9    0.50    0.90
 -13  -1   9    1.20    0.50
  13  -1  -9    1.70    0.90
  13   1  -9    1.80    0.90
 -13   1   9    1.70    0.70
  13   1  -9    2.80    1.10
  13   1  -9    2.70    0.80
 -13   1   9    2.20    0.60
  13   1  -9    1.60    0.70
  13   1  -9    2.40    1.00
  13   1  -9    3.40    0.90
 -11  -1   9  104.29    4.40
  11  -1  -9   94.99    4.40
 -11  -1   9   96.59    4.40
  11  -1  -9   88.59    4.50
  11  -1  -9   92.79    4.40
  11  -1  -9   91.59    4.50
  11  -1  -9   96.99    4.50
  11  -1  -9   97.69    4.40
 -11   1   9   95.99    4.20
  11   1  -9   94.39    4.40
  11   1  -9   95.19    4.40
  11   1  -9   89.19    4.30
 -11   1   9   95.99    4.40
  11   1  -9   97.09    4.30
  11   1  -9   94.19    4.30
  11   1  -9   97.69    4.50
   9  -1  -9    7.80    1.30
   9  -1  -9   10.40    1.10
  -9  -1   9    8.40    1.50
   9  -1  -9    8.90    1.70
   9  -1  -9    9.40    1.30
   9  -1  -9   12.30    1.40
  -9  -1   9   11.10    1.10
   9  -1  -9   10.00    1.30
   9   1  -9    7.10    1.30
   9   1  -9    8.80    1.20
   9   1  -9    9.10    1.00
   9   1  -9   11.10    1.10
  -9   1   9    9.00    0.90
   9   1  -9    8.40    1.10
   9   1  -9   10.70    1.20
   9   1  -9    8.60    1.90
   7  -1  -9    2.30    0.70
   7  -1  -9    5.20    1.70
  -7  -1   9    2.50    0.70
   7  -1  -9    3.90    0.90
   7  -1  -9    2.40    0.80
   7   1  -9    1.50    0.60
   7   1  -9    1.80    0.60
   7   1  -9    1.30    0.80
  -7   1   9    2.20    0.70
   7   1  -9    1.40    0.60
   7   1  -9    1.60    0.60
   7   1  -9    1.60    0.90
   5  -1  -9   34.20    2.10
   5  -1  -9   30.40    2.00
   5  -1  -9   34.20    2.10
   5  -1  -9   30.80    2.10
   5  -1  -9   29.70    1.90
   5  -1  -9   30.70    2.40
  -5  -1   9   34.30    2.00
   5  -1  -9   29.20    2.20
   5  -1  -9   32.00    2.40
   5   1  -9   34.00    2.20
   5   1  -9   34.70    2.00
   5   1  -9   35.50    1.90
  -5   1   9   29.00    1.80
   5   1  -9   32.90    1.90
   5   1  -9   34.50    2.00
   5   1  -9   30.20    1.80
   3  -1  -9   87.49    4.40
   3  -1  -9   93.89    4.40
   3  -1  -9   98.49    4.50
   3  -1  -9   90.49    4.40
   3  -1  -9   94.19    4.50
   3  -1  -9   95.49    4.50
  -3  -1   9   96.49    4.30
   3  -1  -9   90.59    4.30
   3  -1  -9   90.69    4.40
  -3   1   9   95.69    4.30
   3   1  -9  101.39    4.50
   3   1  -9   95.09    4.30
   3   1  -9   97.69    4.40
   3   1  -9  101.19    4.50
   3   1  -9   96.89    4.40
   3   1  -9   93.59    4.20
   1  -1  -9    1.10    1.10
   1  -1  -9    0.60    0.70
   1  -1  -9    0.70    0.60
   1  -1  -9   -0.40    0.80
  -1  -1   9    1.60    0.90
   1  -1  -9    0.90    0.60
   1  -1  -9    0.00    0.50
   1  -1  -9   -0.10    0.50
   1  -1  -9    1.30    1.00
   1   1  -9   -0.60    0.90
   1   1  -9   -0.10    0.50
  -1   1   9    1.00    0.60
   1   1  -9   -0.60    0.60
   1   1  -9   -0.20    0.50
   1   1  -9   -0.30    0.60
   1   1  -9    0.40    0.50
  -1  -1  -9  633.64   23.80
  -1  -1  -9  588.54   23.60
  -1  -1  -9  629.14   23.90
  -1  -1  -9  585.74   23.60
  -1  -1  -9  546.45   23.40
  -1  -1  -9  577.44   23.60
  -1   1  -9  590.04   23.70
  -1   1  -9  635.24   23.80
  -1   1  -9  549.35   23.60
  -1   1  -9  568.44   23.50
  -1   1  -9  589.64   23.50
  -1   1  -9  554.54   23.60
  -3  -1  -9    2.30    1.10
  -3  -1  -9    1.30    0.90
   3  -1   9    1.90    0.90
  -3  -1  -9    2.00    0.90
  -3  -1  -9    1.10    0.80
  -3  -1  -9   -0.30    1.10
  -3  -1  -9    0.50    0.90
  -3  -1  -9    0.00    1.10
  -3   1  -9    1.30    0.90
  -3   1  -9    1.80    0.80
  -3   1  -9    0.90    0.70
  -3   1  -9    1.80    0.80
  -3   1  -9    1.10    0.60
  -3   1  -9    1.30    0.70
  -5  -1  -9    0.90    1.00
   5  -1   9    1.10    1.10
  -5  -1  -9    0.90    1.10
  -5  -1  -9   -1.30    1.10
  -5  -1  -9   -0.80    1.30
  -5  -1  -9    1.60    1.00
  -5  -1  -9    2.00    1.10
  -5  -1  -9   -0.50    1.10
  -5  -1  -9    0.50    1.10
  -5   1  -9    0.00    0.80
  -5   1  -9    0.80    0.80
  -5   1  -9   -1.10    1.10
  -5   1  -9    0.40    0.70
  -5   1  -9    1.50    0.80
  -5   1  -9    0.50    0.70
  -5   1  -9    2.50    1.00
  -7  -1  -9    3.30    1.10
  -7  -1  -9    2.50    1.20
  -7  -1  -9    5.00    1.30
  -7  -1  -9    2.50    1.20
   7  -1   9    6.20    2.10
  -7   1  -9    4.30    1.50
  -7   1  -9    2.80    0.80
  -7   1  -9    5.60    1.80
  -7   1  -9    3.90    1.40
  -7   1  -9    6.20    1.80
  -7   1  -9    2.60    1.50
  -9  -1  -9  561.74   23.90
   9  -1   9  525.95   24.10
  -9  -1  -9  630.54   24.90
  -9   1  -9  566.04   24.10
  -9   1  -9  650.93   24.60
  -9   1  -9  586.84   24.10
  -9   1  -9  551.14   23.80
 -11  -1  -9  422.46   16.80
  11  -1   9  391.26   19.30
 -11  -1  -9  414.36   16.80
 -11   1  -9  415.16   16.60
 -11   1  -9  369.96   17.10
 -11   1  -9  410.46   17.10
 -11   1  -9  422.06   16.90
 -13  -1  -9   71.69    3.70
 -13  -1  -9   67.69    3.60
 -13   1  -9   67.09    3.60
 -13   1  -9   63.79    3.40
 -13   1  -9   64.59    3.30
 -15  -1  -9   -0.90    1.20
 -15  -1  -9    0.00    1.10
 -15   1  -9    1.70    0.70
 -15   1  -9    1.70    1.00
 -17   1  -9   10.00    1.30
  30  -2  -9   31.10    1.90
 -30  -2   9   27.30    2.10
  30   2  -9   29.00    1.90
  28  -2  -9   11.60    1.40
 -28  -2   9   11.90    1.90
 -28  -2   9   12.50    2.20
 -28   2   9   10.80    1.80
 -28   2   9   13.60    1.70
  28   2  -9   12.30    2.20
 -26  -2   9   11.50    1.70
 -26  -2   9   13.10    1.60
  26  -2  -9   12.00    1.50
  26   2  -9   15.10    1.60
 -26   2   9   14.50    1.80
 -26   2   9   13.30    1.70
 -24  -2   9  143.39    6.40
  24  -2  -9  129.99    6.30
  24  -2  -9  144.59    7.00
 -24  -2   9  141.19    6.30
 -24  -2   9  143.49    7.80
 -24   2   9  140.59    7.80
  24   2  -9  119.89    6.90
 -24   2   9  135.39    6.40
  24   2  -9  133.89    6.30
 -24   2   9  142.69    6.30
  22  -2  -9   13.70    2.20
  22  -2  -9   12.10    3.00
 -22  -2   9   10.50    2.40
 -22   2   9   13.50    2.70
 -20  -2   9   68.09    3.60
 -20  -2   9   64.79    4.60
  20  -2  -9   70.09    3.70
 -20  -2   9   67.89    3.60
  20  -2  -9   68.99    3.70
 -20   2   9   66.19    3.70
  20   2  -9   68.89    4.10
 -20   2   9   70.89    3.70
 -20   2   9   69.09    4.00
  20   2  -9   64.79    3.60
  18  -2  -9    4.70    1.70
  18  -2  -9    5.50    1.60
 -18  -2   9    4.00    1.10
 -18  -2   9    3.40    1.20
  18  -2  -9    2.30    0.80
 -18  -2   9    1.90    0.80
  18   2  -9    2.70    1.10
  18   2  -9    2.10    1.10
 -18   2   9    3.70    1.20
 -18   2   9    6.30    1.70
  18   2  -9    2.60    0.90
 -18   2   9    3.20    1.70
  16  -2  -9  184.08    9.10
 -16  -2   9  170.78    7.60
 -16  -2   9  176.08    7.70
  16  -2  -9  168.98    7.70
 -16  -2   9  181.08    7.70
  16  -2  -9  182.88    8.60
  16   2  -9  181.88    7.90
 -16   2   9  172.98    8.00
 -16   2   9  179.98    7.70
 -16   2   9  168.08    7.70
  16   2  -9  176.48    7.80
 -16   2   9  164.18    7.80
  16   2  -9  166.18    7.60
  14  -2  -9   31.10    2.30
 -14  -2   9   32.10    2.10
  14  -2  -9   30.30    2.30
  14  -2  -9   30.20    2.80
 -14  -2   9   29.30    2.00
  14  -2  -9   31.70    2.20
  14  -2  -9   27.40    2.10
 -14  -2   9   32.60    2.10
 -14   2   9   33.10    2.40
  14   2  -9   32.80    2.30
 -14   2   9   29.10    2.10
  14   2  -9   30.80    2.10
  14   2  -9   31.50    2.20
  14   2  -9   28.80    2.20
 -14   2   9   35.70    2.20
  12  -2  -9   30.20    2.10
 -12  -2   9   30.30    1.90
  12  -2  -9   32.70    2.40
  12  -2  -9   28.10    2.20
  12  -2  -9   30.10    2.50
  12  -2  -9   28.50    2.00
 -12  -2   9   29.70    2.00
  12   2  -9   28.40    2.00
  12   2  -9   27.20    2.10
  12   2  -9   27.00    2.20
  12   2  -9   29.90    2.10
 -12   2   9   26.90    2.00
  12   2  -9   28.20    2.00
 -12   2   9   32.90    2.30
 -10  -2   9  204.98    8.70
  10  -2  -9  183.68    8.70
 -10  -2   9  203.18    8.80
  10  -2  -9  197.68    8.80
  10  -2  -9  200.78    8.80
  10  -2  -9  207.48    8.80
  10  -2  -9  228.58    9.20
  10   2  -9  197.78    8.60
  10   2  -9  208.38    8.80
  10   2  -9  194.28    8.70
  10   2  -9  193.28    8.80
  10   2  -9  219.68    8.80
 -10   2   9  216.18    9.00
  10   2  -9  205.68    8.60
   8  -2  -9  761.42   32.60
  -8  -2   9  865.31   32.60
   8  -2  -9  796.92   32.60
   8  -2  -9  808.12   32.50
  -8  -2   9  811.02   32.40
   8  -2  -9  858.31   32.90
   8  -2  -9  800.72   32.60
  -8  -2   9  796.42   32.60
   8   2  -9  820.82   32.60
  -8   2   9  851.71   32.80
   8   2  -9  787.12   32.40
   8   2  -9  818.12   32.30
   8   2  -9  789.22   32.50
   8   2  -9  747.43   32.70
   8   2  -9  913.41   32.80
   6  -2  -9   62.09    3.30
  -6  -2   9   63.39    3.30
   6  -2  -9   64.59    3.40
   6  -2  -9   59.39    3.20
   6  -2  -9   62.89    3.50
  -6  -2   9   64.79    3.20
   6   2  -9   61.99    3.20
   6   2  -9   60.99    3.40
   6   2  -9   61.99    3.30
  -6   2   9   65.69    3.50
   6   2  -9   63.69    3.10
   4  -2  -9  147.39    6.60
   4  -2  -9  143.39    6.50
  -4  -2   9  151.58    6.60
  -4  -2   9  155.88    6.50
   4  -2  -9  136.39    6.70
   4  -2  -9  125.89    6.90
   4   2  -9  146.69    6.40
   4   2  -9  161.18    6.70
   4   2  -9  147.19    6.50
   4   2  -9  147.49    6.30
   2  -2  -9  828.92   33.40
   2  -2  -9  834.02   33.40
  -2  -2   9  872.51   33.50
   2  -2  -9  859.81   33.80
   2  -2  -9  838.02   33.50
   2  -2  -9  825.52   33.60
   2  -2  -9  846.72   33.50
   2   2  -9  820.42   33.70
   2   2  -9  838.82   33.50
   2   2  -9  817.42   33.30
   0  -2  -9   71.89    3.60
   0  -2  -9   75.79    3.90
   0  -2  -9   73.99    3.80
   0  -2   9   74.69    3.90
   0  -2  -9   70.39    3.60
   0  -2   9   69.09    3.90
   0  -2  -9   72.09    3.80
   0   2   9   72.99    3.90
   0   2  -9   70.29    3.50
   0   2  -9   67.89    3.70
   0   2  -9   62.29    4.00
   0   2  -9   68.19    3.60
   0   2  -9   68.99    3.40
  -2  -2  -9   33.30    2.60
  -2  -2  -9   33.70    2.30
  -2  -2  -9   30.70    2.40
  -2  -2  -9   36.60    2.60
   2  -2   9   29.50    2.60
   2  -2   9   35.00    2.70
  -2  -2  -9   30.90    2.40
  -2  -2  -9   36.00    2.20
  -2   2  -9   34.30    2.30
  -2   2  -9   32.30    2.30
  -2   2  -9   30.90    2.10
  -2   2  -9   31.60    2.40
   2   2   9   37.40    2.70
  -2   2  -9   32.80    2.10
  -4  -2  -9  226.38    9.90
   4  -2   9  222.98    9.90
  -4  -2  -9  220.48    9.60
   4  -2   9  224.28   10.10
  -4  -2  -9  223.48    9.80
  -4  -2  -9  223.18    9.60
  -4  -2  -9  230.88    9.70
  -4  -2  -9  227.28    9.90
   4   2   9  223.08   10.10
  -4   2  -9  235.28    9.80
  -4   2  -9  230.58    9.60
  -4   2  -9  225.28   10.00
  -4   2  -9  225.88    9.80
  -4   2  -9  224.98    9.60
  -6  -2  -9    1.10    1.30
  -6  -2  -9   -0.40    0.90
  -6  -2  -9   -0.50    1.10
  -6  -2  -9    0.00    0.80
   6  -2   9    2.20    1.60
  -6   2  -9    0.20    0.60
  -6   2  -9    0.10    0.80
  -6   2  -9    0.80    1.40
  -6   2  -9   -0.50    0.70
  -6   2  -9    0.40    0.60
  -8  -2  -9   89.39    4.40
  -8  -2  -9   91.39    4.40
  -8  -2  -9   90.09    4.40
   8  -2   9   79.09    5.40
   8   2   9   83.29    5.60
  -8   2  -9   90.09    4.20
  -8   2  -9   89.99    4.40
  -8   2  -9   82.49    4.30
  -8   2  -9   91.09    4.60
 -10  -2  -9  184.88    7.80
 -10  -2  -9  171.08    7.90
 -10   2  -9  178.88    7.70
 -10   2  -9  181.78    7.90
 -10   2  -9  176.48    8.00
 -12  -2  -9   25.60    2.20
 -12  -2  -9   27.00    2.00
  12  -2   9   22.70    2.30
 -12   2  -9   25.10    2.10
 -12   2  -9   24.90    1.90
 -12   2  -9   25.30    1.70
 -14  -2  -9   -0.50    1.30
 -14   2  -9    0.00    0.80
 -14   2  -9    0.10    0.70
 -14   2  -9   -0.60    0.70
  27  -3  -9   66.09    3.30
 -27  -3   9   67.89    3.30
  27   3  -9   69.09    3.30
 -27   3   9   65.49    3.30
 -25  -3   9   33.80    2.20
  25  -3  -9   32.30    2.10
 -25   3   9   33.00    2.10
  25   3  -9   31.80    2.10
  23  -3  -9    7.20    1.40
 -23  -3   9    8.90    1.30
 -23   3   9    9.10    1.40
  23   3  -9    5.10    1.40
  23   3  -9    7.80    1.40
  21  -3  -9   56.29    3.50
  21  -3  -9   50.49    3.20
 -21  -3   9   55.19    3.10
  21   3  -9   52.79    3.30
  21   3  -9   55.59    3.10
 -21   3   9   63.29    4.30
  19  -3  -9  427.56   17.50
  19  -3  -9  415.86   17.30
 -19  -3   9  430.36   17.30
  19   3  -9  448.16   17.20
  19   3  -9  365.26   17.60
 -19   3   9  436.26   17.30
  19   3  -9  407.56   17.40
  17  -3  -9   95.79    4.80
  17  -3  -9   89.79    5.40
  17  -3  -9   94.19    4.70
 -17  -3   9   98.39    4.70
 -17   3   9   91.19    4.60
  17   3  -9   88.29    5.20
 -17   3   9   93.29    4.70
  17   3  -9   89.09    4.60
  17   3  -9   94.99    4.80
 -17   3   9   93.79    5.60
 -15  -3   9  721.63   30.30
 -15  -3   9  706.73   30.20
  15  -3  -9  728.83   30.40
  15  -3  -9  764.22   30.30
 -15  -3   9  721.23   30.30
 -15   3   9  799.72   30.60
  15   3  -9  765.62   30.50
  15   3  -9  766.42   30.10
  15   3  -9  798.82   30.70
 -13  -3   9   41.10    2.60
  13  -3  -9   43.30    3.30
 -13  -3   9   42.10    2.80
  13  -3  -9   46.10    3.20
  13  -3  -9   43.30    2.70
 -13  -3   9   41.60    2.70
  13  -3  -9   41.20    2.70
  13   3  -9   45.70    2.80
 -13   3   9   41.40    2.60
  13   3  -9   40.90    2.70
  13   3  -9   38.60    3.00
 -13   3   9   43.10    3.20
  13   3  -9   40.70    2.90
 -11  -3   9  199.98    8.70
  11  -3  -9  196.38    8.80
  11  -3  -9  203.98    9.00
 -11  -3   9  189.68    8.80
  11  -3  -9  213.78    9.30
 -11  -3   9  205.98    8.80
  11  -3  -9  190.38    8.80
  11   3  -9  198.88    8.60
 -11   3   9  203.58    8.70
  11   3  -9  210.48    9.00
  11   3  -9  207.88    9.00
 -11   3   9  200.88    9.30
  -9  -3   9  847.52   33.00
   9  -3  -9  754.22   33.80
   9  -3  -9  827.02   33.10
   9  -3  -9  850.01   33.20
   9  -3  -9  831.52   33.10
   9  -3  -9  835.92   33.40
  -9  -3   9  792.82   33.10
  -9  -3   9  879.31   33.00
  -9   3   9  819.62   33.50
   9   3  -9  766.02   32.80
   9   3  -9  823.42   33.20
  -9   3   9  831.22   32.90
   9   3  -9  829.62   33.10
   7  -3  -9   17.50    1.90
  -7  -3   9   15.80    2.50
   7  -3  -9   14.50    1.70
   7  -3  -9   18.00    1.70
  -7  -3   9   15.80    1.80
  -7  -3   9   16.00    2.20
   7  -3  -9   20.80    3.00
  -7  -3   9   15.60    1.80
   7  -3  -9   18.50    1.90
   7   3  -9   22.00    2.20
  -7   3   9   16.80    2.10
   7   3  -9   15.60    1.60
   7   3  -9   14.10    1.80
  -7   3   9   16.60    1.80
   7   3  -9   20.40    1.90
   5  -3  -9  950.50   38.80
  -5  -3   9  987.30   38.90
  -5  -3   9 1020.40   38.90
   5  -3  -9  955.10   39.00
  -5  -3   9  967.80   38.80
   5  -3  -9  996.80   39.20
   5  -3  -9  975.00   39.00
   5  -3  -9  994.90   38.90
  -5  -3   9  961.80   39.60
   5   3  -9  924.81   38.50
  -5   3   9  972.10   38.70
   5   3  -9  976.60   39.10
  -5   3   9  992.90   39.40
   5   3  -9  973.20   38.80
   5   3  -9  965.20   38.80
   5   3  -9  929.71   38.60
  -3  -3   9  157.38    7.10
  -3  -3   9  155.28   10.00
  -3  -3   9  159.18    7.30
   3  -3  -9  156.58    7.20
   3  -3  -9  148.29    7.20
   3  -3  -9  155.28    7.10
   3  -3  -9  153.58    7.00
   3  -3  -9  161.98    7.40
   3   3  -9  157.38    7.10
  -3   3   9  160.88    7.60
   3   3  -9  157.58    6.90
   3   3  -9  158.28    6.80
   3   3  -9  148.69    7.00
   3   3  -9  158.38    7.30
   1  -3  -9    1.70    0.80
  -1  -3   9    1.30    1.30
   1  -3  -9    2.00    0.80
  -1  -3   9    0.90    1.10
   1  -3  -9    2.50    1.50
  -1  -3   9    1.60    1.10
   1  -3  -9    1.60    1.00
   1  -3  -9    2.50    1.00
   1   3  -9    0.20    1.40
   1   3  -9    1.30    0.90
   1   3  -9    0.70    0.80
   1   3  -9    1.40    0.70
   1   3  -9    0.50    0.60
  -1   3   9    3.10    1.30
  -1  -3  -9   34.80    2.40
  -1  -3  -9   36.40    2.40
  -1  -3  -9   34.90    2.80
  -1  -3  -9   35.60    2.70
   1  -3   9   34.10    4.90
  -1  -3  -9   35.80    2.80
   1  -3   9   33.50    2.70
   1  -3   9   29.50    2.80
  -1   3  -9   36.90    2.40
  -1   3  -9   36.50    2.30
  -1   3  -9   36.30    2.80
  -1   3  -9   34.00    2.20
   1   3   9   36.10    3.30
  -3  -3  -9    5.50    1.50
   3  -3   9    6.40    1.90
  -3  -3  -9    7.10    1.80
   3  -3   9    5.00    1.30
  -3  -3  -9    7.30    1.40
  -3   3  -9    7.90    1.50
  -3   3  -9    8.80    1.40
  -3   3  -9    6.10    2.10
  -3   3  -9    7.80    1.40
  -5  -3  -9   12.70    1.60
   5  -3   9    9.90    3.70
  -5  -3  -9   15.20    2.00
   5  -3   9   18.50    2.20
  -5  -3  -9   16.80    1.60
  -5   3  -9   12.70    2.80
  -5   3  -9   14.80    1.60
  -5   3  -9   13.70    1.50
  -5   3  -9   15.40    1.60
   7  -3   9   58.49    3.50
  -7  -3  -9   59.79    3.60
  -7  -3  -9   59.69    3.30
  -7  -3  -9   62.69    3.30
  -7   3  -9   64.09    3.30
  -7   3  -9   60.29    3.20
  -9  -3  -9   73.19    3.60
  -9  -3  -9   67.69    3.60
   9  -3   9   76.69    4.00
  -9   3  -9   67.69    3.60
  -9   3  -9   75.59    3.60
  11  -3   9   45.00    2.80
 -11  -3  -9   41.10    2.40
 -11   3  -9   37.70    2.30
 -11   3  -9   42.70    2.30
 -13   3  -9  100.99    4.50
 -13   3  -9  105.89    4.60
  24  -4  -9    8.00    1.20
 -24  -4   9    7.80    1.10
 -24   4   9    5.40    1.30
  22  -4  -9    6.40    1.10
 -22  -4   9    6.10    1.10
 -22   4   9    4.50    1.30
  22   4  -9    5.60    1.70
  22   4  -9    4.30    1.20
  20  -4  -9   39.10    2.40
 -20  -4   9   34.80    2.20
  20   4  -9   39.40    2.60
 -20   4   9   37.00    2.30
  20   4  -9   36.70    2.50
 -18  -4   9  196.48    8.40
  18  -4  -9  191.88    8.50
 -18   4   9  193.18    8.40
 -18   4   9  195.48    8.50
  18   4  -9  193.48    8.50
 -16  -4   9    1.20    0.70
  16  -4  -9    0.60    1.50
  16  -4  -9    0.50    0.80
 -16   4   9    1.50    0.80
 -16   4   9   -0.50    0.90
  16   4  -9    1.10    0.90
  14  -4  -9    9.30    2.10
 -14  -4   9   10.90    1.40
  14  -4  -9    7.90    1.50
 -14   4   9   11.80    1.80
 -14   4   9   10.30    3.40
  14   4  -9   11.60    1.70
 -14   4   9    8.20    1.70
 -12  -4   9    1.70    1.30
  12  -4  -9    1.50    1.40
  12  -4  -9    6.60    1.80
  12  -4  -9   -0.40    2.30
 -12  -4   9    0.20    0.60
 -12   4   9    2.10    0.80
 -12   4   9   -0.30    1.10
  12   4  -9    1.30    1.00
 -12   4   9    0.00    1.60
  12   4  -9   -0.40    0.80
  10  -4  -9  295.27   12.10
 -10  -4   9  281.57   11.80
  10  -4  -9  249.88   12.40
  10  -4  -9  286.67   11.90
  10  -4  -9  287.57   12.00
 -10  -4   9  312.17   12.30
  10   4  -9  284.87   12.00
  10   4  -9  291.17   11.70
  10   4  -9  240.38   12.20
 -10   4   9  278.47   11.80
 -10   4   9  262.67   12.60
  -8  -4   9  141.59    6.40
   8  -4  -9  139.49    6.50
   8  -4  -9  144.39    6.40
   8  -4  -9  143.99    6.30
  -8  -4   9  136.59    6.30
   8  -4  -9  119.59    6.90
   8   4  -9  136.89    6.20
   8   4  -9  120.59    6.70
  -8   4   9  130.19    7.20
   8   4  -9  141.59    6.40
   6  -4  -9   47.20    2.90
   6  -4  -9   50.19    2.90
  -6  -4   9   46.20    2.90
  -6  -4   9   48.10    3.10
   6  -4  -9   45.20    3.50
   6  -4  -9   45.50    3.10
  -6   4   9   46.10    4.10
   6   4  -9   42.60    3.40
   6   4  -9   44.80    2.70
   6   4  -9   53.59    3.00
   4  -4  -9   89.29    4.30
   4  -4  -9   71.49    4.90
   4  -4  -9   90.19    4.30
  -4  -4   9   86.69    4.50
  -4  -4   9   88.09    4.50
   4  -4  -9   87.39    4.60
  -4   4   9   82.09    5.40
   4   4  -9   86.79    4.30
   4   4  -9   81.19    4.80
   4   4  -9   83.59    4.50
  -2  -4   9   -0.30    1.20
  -2  -4   9   -1.40    0.70
   2  -4  -9   -0.30    0.90
   2  -4  -9    0.70    1.00
   2  -4  -9    0.30    0.80
   2  -4  -9   -2.20    1.70
   2   4  -9   -0.30    1.10
   2   4  -9    2.20    1.40
  -2   4   9   -1.10    2.30
   2   4  -9   -0.60    0.50
   0  -4  -9  230.98    9.90
   0  -4  -9  228.78   10.10
   0  -4   9  225.78    9.90
   0  -4  -9  237.58    9.90
   0  -4   9  227.58   10.10
   0   4   9  236.48   10.00
   0   4  -9  227.68    9.80
   0   4  -9  221.98    9.60
   2  -4   9    7.80    1.50
   2  -4   9    7.30    1.90
  -2  -4  -9    8.70    1.30
  -2  -4  -9    7.00    1.40
  -2  -4  -9    5.50    1.50
  -2   4  -9    4.80    1.40
   2   4   9    3.90    1.40
  -2   4  -9    6.00    1.80
  -2   4  -9    6.00    1.20
  -4  -4  -9  164.08    7.10
   4  -4   9  156.08    7.20
   4  -4   9  163.48    7.40
  -4  -4  -9  165.08    7.10
  -4   4  -9  156.18    7.10
  -4   4  -9  159.58    6.90
  -4   4  -9  166.88    7.10
  -6  -4  -9   37.80    2.20
  -6  -4  -9   31.50    2.10
   6  -4   9   35.80    2.60
   6  -4   9   36.00    2.50
  -6   4  -9   38.90    2.20
  -6   4  -9   44.50    2.80
  -8  -4  -9   24.90    1.70
   8  -4   9   21.00    2.30
  -8  -4  -9   25.80    1.70
   8  -4   9   23.50    2.00
  -8   4  -9   24.00    1.70
  -8   4  -9   25.80    2.00
 -10   4  -9    5.40    1.50
 -17  -5   9    6.10    1.20
  17  -5  -9    9.10    1.20
  17   5  -9    9.20    1.30
  15  -5  -9   43.50    2.40
 -15  -5   9   43.30    2.50
 -15   5   9   47.50    2.60
  15   5  -9   45.10    2.60
 -13  -5   9   20.00    1.60
  13  -5  -9   15.90    1.50
 -13   5   9   20.00    1.70
  13   5  -9   18.30    1.70
  11  -5  -9   -0.20    0.60
 -11  -5   9    0.60    1.10
 -11   5   9    0.40    0.70
   9  -5  -9    4.60    1.10
  -9  -5   9    3.30    1.10
  -9   5   9    7.50    1.30
   9   5  -9    4.20    1.00
   7  -5  -9   10.60    1.30
   7  -5  -9   13.40    1.70
  -7  -5   9   13.50    1.50
  -7   5   9    9.80    1.40
   7   5  -9    9.10    2.00
   5  -5  -9    2.80    0.80
  -5  -5   9    2.30    0.90
  -5  -5   9    2.00    1.30
   5  -5  -9    2.20    1.00
   5   5  -9    2.40    0.70
  -5   5   9    1.00    0.80
   3  -5  -9    0.40    0.80
  -3  -5   9    2.60    1.40
   3  -5  -9    1.40    0.80
  -3  -5   9   -1.10    0.70
  -3   5   9    0.30    0.90
   3   5  -9    0.40    0.80
  -1  -5   9    1.50    0.90
  -1  -5   9    0.90    1.30
   1  -5  -9    2.60    0.80
   1   5  -9    1.80    0.60
  -1   5   9    2.70    1.20
  -1  -5  -9    5.20    1.10
   1  -5   9    2.90    0.90
  -1  -5  -9    4.50    1.00
  -1   5  -9    1.60    0.60
  -3  -5  -9   34.30    2.20
  -3  -5  -9   42.70    2.20
  -3   5  -9   41.70    2.20
 -32   0  10   40.40    2.30
 -30   0  10  134.39    5.90
  30   0 -10  126.19    5.80
  30   0 -10  129.89    5.80
 -28   0  10  769.02   31.10
  28   0 -10  767.32   31.00
  28   0 -10  781.72   31.00
  26   0 -10   37.10    3.60
 -26   0  10   44.20    2.70
  26   0 -10   36.80    2.60
 -26   0  10   37.40    3.20
  26   0 -10   41.90    2.60
 -24   0  10  743.33   30.90
  24   0 -10  734.03   31.10
 -24   0  10  789.02   30.90
  24   0 -10  766.42   30.70
  24   0 -10  781.02   30.70
  22   0 -10 2065.39   84.09
 -22   0  10 2170.88   83.99
  22   0 -10 2259.97   84.79
 -22   0  10 2049.40   84.29
 -22   0  10 2063.29   84.19
  22   0 -10 2185.48   83.99
  20   0 -10  587.34   24.00
  20   0 -10  591.44   23.90
 -20   0  10  599.74   23.80
 -20   0  10  581.84   24.00
 -20   0  10  581.04   24.10
  20   0 -10  589.04   23.80
  20   0 -10  605.54   24.30
  18   0 -10  103.19    4.90
  18   0 -10  105.39    5.00
  18   0 -10  105.39    5.20
 -18   0  10   98.19    4.90
 -18   0  10  107.89    5.00
  18   0 -10  105.19    4.90
  16   0 -10  176.28    8.30
  16   0 -10  166.58    7.80
  16   0 -10  177.38    7.70
 -16   0  10  182.48    7.70
  16   0 -10  187.68    8.00
 -16   0  10  171.08    7.60
  14   0 -10 2798.92  110.29
  14   0 -10 2897.81  110.29
  14   0 -10 3015.60  110.49
  14   0 -10 2753.12  110.39
  14   0 -10 2853.41  110.59
 -14   0  10 2743.73  110.29
 -14   0  10 2616.64  110.59
  12   0 -10  106.89    4.80
 -12   0  10  111.39    4.80
  12   0 -10  106.19    4.80
  12   0 -10  102.39    4.70
  12   0 -10  106.19    4.90
  12   0 -10   99.09    4.80
  12   0 -10  107.09    4.90
  10   0 -10  337.97   14.20
  10   0 -10  343.47   14.40
  10   0 -10  368.96   14.40
 -10   0  10  385.16   14.40
  10   0 -10  344.97   14.20
  10   0 -10  343.77   14.40
  10   0 -10  327.37   14.20
   8   0 -10  915.51   38.20
   8   0 -10  996.20   38.20
   8   0 -10  998.80   38.40
   8   0 -10  980.00   38.30
   8   0 -10  943.21   38.10
   8   0 -10  974.00   38.10
  -8   0  10  924.31   38.20
   8   0 -10  974.20   38.20
   6   0 -10 2247.18   90.79
   6   0 -10 2238.68   90.69
   6   0 -10 2281.87   90.79
   6   0 -10 2286.87   90.89
   6   0 -10 2266.77   90.79
   6   0 -10 2313.87   90.99
  -6   0  10 2467.65   90.99
   6   0 -10 2405.76   91.09
   4   0 -10    5.80    1.10
   4   0 -10    3.20    0.80
   4   0 -10    3.70    0.80
  -4   0  10    2.40    0.60
   4   0 -10    2.70    0.80
   4   0 -10    2.60    1.00
   2   0 -10 1628.34   62.29
   2   0 -10 1564.24   62.39
   2   0 -10 1641.34   62.39
   2   0 -10 1405.96   62.59
   2   0 -10 1630.24   62.39
   2   0 -10 1645.74   62.59
   2   0 -10 1548.55   62.59
   0   0 -10 1642.34   65.29
   0   0 -10 1543.25   65.29
   0   0 -10 1717.63   65.59
   0   0 -10 1696.13   65.39
   0   0 -10 1686.23   65.19
  -2   0 -10    1.80    0.90
  -2   0 -10    2.10    0.80
  -2   0 -10    2.20    1.20
  -2   0 -10    1.10    0.90
  -2   0 -10    0.90    0.70
  -2   0 -10    1.50    0.80
  -4   0 -10  573.84   23.10
  -4   0 -10  576.44   23.00
  -4   0 -10  575.54   22.70
  -4   0 -10  560.44   22.90
  -4   0 -10  556.24   22.80
   4   0  10  552.24   23.00
  -6   0 -10 4043.40  155.68
  -6   0 -10 3973.10  155.38
  -6   0 -10 3768.22  155.48
   6   0  10 4080.89  156.38
  -8   0 -10   43.10    3.20
  -8   0 -10   40.50    3.30
 -10   0 -10    1.70    1.00
 -10   0 -10    1.60    1.30
 -10   0 -10    0.90    1.20
 -10   0 -10    4.20    1.50
 -12   0 -10   10.40    1.60
 -12   0 -10    9.90    1.70
 -14   0 -10   74.79    3.70
 -14   0 -10   72.69    3.70
 -31  -1  10   75.09    3.50
  31  -1 -10   65.59    3.40
  31   1 -10   68.89    3.40
 -31   1  10   71.29    3.50
 -29  -1  10    9.60    1.90
 -29  -1  10    5.80    1.30
  29  -1 -10    7.40    1.90
  29  -1 -10    5.40    1.30
 -29   1  10    4.20    0.90
  29   1 -10    8.20    1.40
 -27  -1  10  343.97   14.40
 -27  -1  10  348.97   14.50
  27  -1 -10  350.46   14.40
  27  -1 -10  347.67   14.50
 -27   1  10  345.47   14.60
  27   1 -10  349.77   14.40
 -25  -1  10  175.78    7.50
  25  -1 -10  167.58    7.50
  25  -1 -10  182.88    7.60
 -25  -1  10  176.98    7.60
  25  -1 -10  146.89    8.10
 -25  -1  10  154.08    7.90
  25   1 -10  164.78    8.20
 -25   1  10  175.18    7.70
 -25   1  10  157.48    8.00
  25   1 -10  168.58    7.50
 -25   1  10  172.38    7.50
 -23  -1  10  305.97   13.20
  23  -1 -10  315.37   13.00
  23  -1 -10  279.07   13.30
 -23  -1  10  313.17   13.00
 -23  -1  10  309.07   12.90
  23  -1 -10  307.07   12.90
  23   1 -10  312.17   13.40
  23   1 -10  305.97   12.90
 -23   1  10  304.97   13.20
 -23   1  10  314.97   13.00
 -23   1  10  306.57   12.90
  21  -1 -10   50.19    3.10
  21  -1 -10   58.99    3.70
 -21  -1  10   51.29    3.10
 -21  -1  10   53.89    3.00
 -21  -1  10   55.09    3.30
  21  -1 -10   55.69    3.20
 -21   1  10   52.49    3.10
  21   1 -10   57.79    3.10
 -21   1  10   52.99    3.10
  21   1 -10   50.49    3.30
  21   1 -10   59.59    3.50
 -21   1  10   55.49    3.30
  19  -1 -10   55.49    3.20
 -19  -1  10   55.79    3.20
 -19  -1  10   59.69    3.20
  19  -1 -10   59.79    3.70
  19  -1 -10   64.39    4.10
 -19   1  10   60.29    3.30
 -19   1  10   58.69    3.20
  19   1 -10   59.49    3.40
  19   1 -10   68.19    4.00
 -19   1  10   59.89    3.30
  19   1 -10   58.29    3.50
  17  -1 -10    0.80    1.10
  17  -1 -10    0.20    0.60
 -17  -1  10    1.10    0.70
 -17  -1  10    1.20    0.70
  17  -1 -10    0.90    0.90
 -17  -1  10   -0.10    0.80
  17  -1 -10    1.20    0.80
  17   1 -10    2.10    0.80
  17   1 -10    1.40    1.00
 -17   1  10    0.70    0.70
 -17   1  10    0.60    0.70
  17   1 -10    1.30    0.90
 -17   1  10    1.80    1.00
  15  -1 -10  421.76   17.40
 -15  -1  10  442.96   17.20
  15  -1 -10  433.26   17.30
  15  -1 -10  392.26   16.50
  15  -1 -10  371.26   16.80
  15  -1 -10  391.16   16.60
 -15  -1  10  383.36   16.50
 -15  -1  10  403.66   16.60
  15   1 -10  391.56   16.40
  15   1 -10  384.36   16.40
 -15   1  10  417.66   16.70
  15   1 -10  382.16   16.50
 -15   1  10  398.16   16.50
 -15   1  10  435.66   16.50
  15   1 -10  402.06   16.70
  15   1 -10  428.36   16.50
  15   1 -10  395.46   16.50
  13  -1 -10   62.59    3.30
  13  -1 -10   62.49    3.40
  13  -1 -10   64.99    3.30
 -13  -1  10   68.29    3.40
 -13  -1  10   63.89    3.30
  13  -1 -10   60.29    3.30
  13  -1 -10   69.89    3.60
 -13   1  10   64.29    3.30
  13   1 -10   67.99    3.40
  13   1 -10   67.89    3.30
  13   1 -10   61.39    3.30
  13   1 -10   63.09    3.30
  13   1 -10   64.89    3.40
 -13   1  10   68.39    3.20
  13   1 -10   68.39    3.30
 -11  -1  10    3.70    0.90
  11  -1 -10    3.80    1.00
 -11  -1  10    5.00    1.50
  11  -1 -10    5.00    1.30
  11  -1 -10    4.80    1.10
  11  -1 -10    4.30    1.20
  11  -1 -10    4.90    1.20
  11  -1 -10    6.20    1.20
  11   1 -10    5.90    1.40
  11   1 -10    4.80    1.00
  11   1 -10    4.10    0.80
 -11   1  10    4.90    0.90
  11   1 -10    5.00    1.60
  11   1 -10    3.20    0.90
  11   1 -10    4.70    1.00
 -11   1  10    4.20    1.30
   9  -1 -10  899.61   37.00
   9  -1 -10  961.40   37.40
   9  -1 -10  889.31   37.10
   9  -1 -10  950.20   37.10
  -9  -1  10  985.70   37.20
   9  -1 -10  919.51   37.20
  -9  -1  10  919.51   37.10
   9  -1 -10  928.41   37.10
   9   1 -10  944.21   37.20
   9   1 -10  943.71   37.20
   9   1 -10  948.31   37.10
  -9   1  10  945.11   37.00
   9   1 -10  924.41   37.00
   9   1 -10  909.41   36.90
   9   1 -10  936.31   37.00
   7  -1 -10  197.48    8.70
   7  -1 -10  196.68    8.40
   7  -1 -10  215.98    8.70
   7  -1 -10  187.28    8.60
   7  -1 -10  202.88    8.50
   7  -1 -10  190.38    8.50
  -7  -1  10  200.88    8.50
   7   1 -10  199.58    8.40
  -7   1  10  196.18    8.30
   7   1 -10  213.98    8.60
   7   1 -10  191.48    8.40
   7   1 -10  200.08    8.50
   7   1 -10  201.68    8.60
   7   1 -10  202.98    8.30
   5  -1 -10    2.00    0.90
   5  -1 -10    4.20    1.10
   5  -1 -10    4.10    1.00
   5  -1 -10    2.90    1.00
  -5  -1  10    3.00    1.00
   5  -1 -10    2.10    0.80
   5  -1 -10    3.10    0.90
   5  -1 -10    3.80    1.20
   5   1 -10    3.90    1.30
   5   1 -10    2.40    0.70
  -5   1  10    3.00    0.90
   5   1 -10    5.00    1.30
   5   1 -10    3.00    1.00
   3  -1 -10    0.40    0.90
   3  -1 -10   -0.10    0.80
   3  -1 -10    0.60    0.60
   3  -1 -10    1.10    1.00
   3  -1 -10    2.70    1.00
   3  -1 -10    1.00    0.60
   3   1 -10    0.60    0.50
   3   1 -10    0.60    0.70
   3   1 -10    1.10    0.90
   3   1 -10    1.10    0.60
  -3   1  10    3.50    1.10
   3   1 -10    1.10    0.50
   3   1 -10    0.30    0.60
   1  -1 -10    8.70    1.50
   1  -1 -10    9.10    1.30
   1  -1 -10   11.20    1.60
   1  -1 -10   10.30    1.40
   1  -1 -10   10.00    1.20
   1  -1 -10    9.20    1.80
   1  -1 -10    7.70    1.20
   1   1 -10    7.10    1.40
   1   1 -10   10.30    1.20
   1   1 -10    7.90    1.20
   1   1 -10    8.90    1.20
   1   1 -10    5.80    1.80
  -1   1  10    9.20    1.40
   1   1 -10   10.10    1.20
   1  -1  10   10.80    1.90
  -1  -1 -10    5.40    1.30
  -1  -1 -10    6.00    1.60
  -1  -1 -10    7.30    1.70
  -1  -1 -10    6.00    1.40
  -1  -1 -10    7.50    1.60
  -1  -1 -10    5.70    1.20
  -1   1 -10    4.70    1.30
  -1   1 -10    6.80    1.30
  -1   1 -10    5.30    1.20
  -1   1 -10    5.20    1.10
  -1   1 -10    6.60    1.20
  -3  -1 -10  393.96   16.30
   3  -1  10  403.46   16.60
  -3  -1 -10  393.26   16.20
  -3  -1 -10  388.16   16.20
  -3  -1 -10  394.56   16.40
  -3   1 -10  384.46   16.20
  -3   1 -10  404.56   16.20
  -3   1 -10  398.06   16.40
  -3   1 -10  413.46   16.60
  -3   1 -10  390.86   16.50
   5  -1  10  259.17   11.60
  -5  -1 -10  227.88   11.10
  -5  -1 -10  267.47   11.10
  -5   1 -10  276.77   11.40
  -5   1 -10  270.37   11.10
  -5   1 -10  282.97   11.50
  -5   1 -10  273.37   11.20
  -5   1 -10  268.07   11.50
 -13   1 -10   92.39    4.40
 -13   1 -10   88.29    4.30
 -13   1 -10   97.19    4.40
 -15   1 -10   67.39    3.20
 -15   1 -10   67.29    3.30
  30  -2 -10    2.90    0.90
 -30  -2  10    2.40    1.30
  30   2 -10    4.40    1.30
  28  -2 -10    0.50    0.80
 -28  -2  10    1.10    1.00
 -28  -2  10    0.90    0.70
 -28   2  10   -0.80    0.90
  28   2 -10    1.00    0.80
 -28   2  10    2.00    1.10
 -26  -2  10   55.89    3.20
  26  -2 -10   52.99    3.00
  26  -2 -10   51.09    3.30
 -26  -2  10   56.99    3.10
 -26   2  10   52.49    3.20
  26   2 -10   54.99    3.00
 -26   2  10   55.69    3.00
  24  -2 -10   44.10    2.70
  24  -2 -10   44.00    2.90
 -24  -2  10   44.10    2.80
 -24  -2  10   45.20    2.70
  24   2 -10   41.80    3.20
  24   2 -10   42.90    3.80
 -24   2  10   42.10    2.70
  24   2 -10   42.10    2.70
 -24   2  10   44.20    2.90
  22  -2 -10    5.50    1.30
 -22  -2  10    4.10    1.40
  22  -2 -10    1.40    2.00
 -22  -2  10    3.50    1.20
  22  -2 -10    5.40    1.70
 -22  -2  10    3.10    1.50
  22   2 -10    5.00    1.40
  22   2 -10    4.20    1.70
 -22   2  10    6.70    1.40
  22   2 -10    8.20    2.00
 -22   2  10    1.50    1.70
 -22   2  10    3.00    1.10
  20  -2 -10   22.80    2.60
  20  -2 -10   23.40    2.00
  20  -2 -10   26.60    2.10
 -20  -2  10   22.90    1.90
 -20  -2  10   21.70    2.20
 -20  -2  10   25.10    1.90
  20   2 -10   22.30    2.00
 -20   2  10   15.10    3.20
 -20   2  10   25.20    1.90
  20   2 -10   24.20    2.40
  20   2 -10   19.20    2.20
 -20   2  10   24.80    2.30
  18  -2 -10  215.08    9.20
  18  -2 -10  205.08    9.50
  18  -2 -10  209.78    9.20
 -18  -2  10  217.98    9.20
 -18  -2  10  205.18    9.10
 -18  -2  10  213.98    9.20
  18   2 -10  206.88    9.20
 -18   2  10  217.08    9.20
  18   2 -10  204.28    9.40
 -18   2  10  204.08    9.20
 -18   2  10  220.28   10.30
 -18   2  10  203.78    9.50
  18   2 -10  212.38    9.10
  16  -2 -10   42.90    2.60
  16  -2 -10   40.00    3.00
 -16  -2  10   44.60    2.50
  16  -2 -10   41.50    2.60
 -16  -2  10   44.80    2.60
  16  -2 -10   42.80    2.90
 -16  -2  10   39.10    2.50
  16  -2 -10   40.90    2.90
 -16   2  10   42.20    2.70
  16   2 -10   42.10    2.60
  16   2 -10   37.90    2.80
 -16   2  10   41.60    3.10
 -16   2  10   35.40    3.10
 -16   2  10   43.30    2.50
  16   2 -10   46.20    2.90
  14  -2 -10  184.78    8.60
  14  -2 -10  190.38    8.50
  14  -2 -10  184.88    8.50
  14  -2 -10  201.88    8.90
 -14  -2  10  225.38    8.50
 -14  -2  10  181.88    8.50
  14  -2 -10  188.88    8.50
  14   2 -10  188.78    8.40
 -14   2  10  202.98    8.80
 -14   2  10  190.78    8.40
  14   2 -10  203.98    8.60
  14   2 -10  191.98    8.30
 -14   2  10  191.58    8.40
  14   2 -10  207.28    8.50
  14   2 -10  188.88    8.50
  12  -2 -10  113.79    5.50
  12  -2 -10  122.49    5.60
  12  -2 -10  117.99    5.60
  12  -2 -10  123.19    5.80
  12  -2 -10  119.19    6.00
 -12  -2  10  119.69    5.50
 -12  -2  10  122.19    5.60
  12   2 -10  116.59    5.40
  12   2 -10  113.39    5.30
 -12   2  10  121.69    5.80
  12   2 -10  121.39    5.50
  12   2 -10  119.29    5.60
  12   2 -10  102.89    6.10
  12   2 -10  126.19    5.60
  10  -2 -10   65.99    3.40
 -10  -2  10   64.39    4.10
  10  -2 -10   59.49    3.40
  10  -2 -10   54.29    4.50
  10  -2 -10   61.69    3.50
 -10  -2  10   65.69    3.40
  10  -2 -10   71.69    3.90
 -10   2  10   61.69    3.50
  10   2 -10   61.89    3.30
  10   2 -10   65.89    3.40
  10   2 -10   62.79    3.20
  10   2 -10   61.29    3.40
  10   2 -10   63.79    3.20
  -8  -2  10  279.17   11.70
   8  -2 -10  274.27   11.70
   8  -2 -10  283.77   11.90
  -8  -2  10  269.27   11.70
   8  -2 -10  243.18   11.50
   8  -2 -10  277.77   12.60
   8  -2 -10  280.47   11.60
   8   2 -10  274.37   11.50
   8   2 -10  268.97   11.60
   8   2 -10  277.77   11.40
   8   2 -10  283.67   11.70
   8   2 -10  292.37   11.70
  -8   2  10  285.87   11.90
   6  -2 -10   45.10    3.60
   6  -2 -10   46.60    2.70
  -6  -2  10   44.00    2.70
   6  -2 -10   49.00    3.70
   6  -2 -10   47.50    2.70
   6  -2 -10   49.99    2.80
   6  -2 -10   49.30    3.00
   6   2 -10   46.70    2.70
   6   2 -10   46.30    2.80
   6   2 -10   49.99    2.80
  -6   2  10   48.00    2.90
   6   2 -10   48.20    2.50
   6   2 -10   46.80    2.70
   4  -2 -10 1105.59   43.30
   4  -2 -10 1171.08   43.80
   4  -2 -10 1098.19   43.40
  -4  -2  10 1147.79   43.60
   4  -2 -10  935.21   43.90
   4  -2 -10 1083.59   43.30
   4  -2 -10 1065.49   43.50
   4   2 -10 1134.79   43.60
   4   2 -10 1040.30   43.20
   4   2 -10 1109.89   43.60
   4   2 -10 1091.89   43.40
   4   2 -10 1111.19   43.40
  -2  -2  10    0.60    0.70
   2  -2 -10    0.10    1.30
   2  -2 -10    0.20    0.80
   2  -2 -10   -1.10    0.80
   2  -2 -10    0.70    0.80
   2  -2 -10   -0.20    0.90
   2  -2 -10   -0.40    0.80
   2   2 -10    1.10    1.10
   2   2 -10    0.10    0.60
   2   2 -10   -0.20    0.60
   2   2 -10    0.60    0.60
   2   2 -10   -0.40    0.70
   0  -2 -10    2.10    1.10
   0  -2 -10    2.90    1.10
   0  -2 -10    5.40    1.60
   0  -2  10    2.50    1.50
   0  -2 -10    2.40    0.90
   0  -2 -10    5.00    1.60
   0   2  10    5.80    1.80
   0   2 -10    1.60    0.60
   0   2 -10    3.60    1.30
   0   2 -10    2.90    0.80
   0   2 -10    4.20    1.10
  -2  -2 -10   -1.50    1.00
  -2  -2 -10    1.10    1.00
  -2  -2 -10    0.10    1.10
   2  -2  10    1.00    1.60
   2  -2  10    0.90    1.40
  -2  -2 -10   -0.40    0.90
  -2  -2 -10   -0.10    0.80
  -2   2 -10    0.50    0.90
   2   2  10    0.90    1.30
  -2   2 -10    1.00    0.70
  -2   2 -10   -0.30    0.70
  -2   2 -10   -0.30    0.60
  -2   2 -10   -0.80    0.60
   4  -2  10   99.59    5.10
  -4  -2 -10  100.39    4.70
  -4  -2 -10   99.89    4.80
   4  -2  10   97.19    7.30
  -4  -2 -10   98.69    5.00
  -4   2 -10   97.09    4.60
  -4   2 -10   95.19    5.20
  -4   2 -10   99.09    4.80
  -4   2 -10   93.69    4.60
  -4   2 -10   95.39    4.80
  -6  -2 -10   -0.70    1.00
   6  -2  10   -0.50    1.30
  -6  -2 -10   -0.70    1.30
  -6  -2 -10    0.20    1.00
  -6   2 -10    0.90    0.70
  -6   2 -10    0.70    1.70
  -6   2 -10    0.00    0.80
  -6   2 -10    0.50    0.90
  -6   2 -10    0.00    0.70
   8  -2  10   26.20    2.50
  -8  -2 -10   25.70    2.10
  -8   2 -10   28.90    1.90
  -8   2 -10   24.50    2.00
  -8   2 -10   26.30    2.10
  10  -2  10    1.20    1.30
 -10  -2 -10    0.20    1.10
 -10   2 -10    1.10    0.70
 -10   2 -10    4.00    1.10
 -10   2 -10    0.90    0.70
  12  -2  10    1.10    1.40
 -12   2 -10    4.10    1.10
 -12   2 -10    5.00    1.30
 -14   2 -10   55.79    2.80
  27  -3 -10   19.80    1.60
 -27  -3  10   20.50    1.70
 -27   3  10   23.50    1.70
  27   3 -10   23.20    1.70
  25  -3 -10   40.90    2.50
 -25  -3  10   43.70    2.70
  25   3 -10   44.00    2.50
 -25   3  10   41.10    2.50
 -23  -3  10    2.10    0.80
  23  -3 -10    5.70    1.30
 -23   3  10    2.90    0.80
  23   3 -10    1.90    1.20
  23   3 -10    4.20    1.40
  21  -3 -10    8.30    2.00
 -21  -3  10    4.60    1.20
  21  -3 -10    6.30    1.40
 -21   3  10    4.70    1.00
  21   3 -10    5.80    1.70
  19  -3 -10  121.99    5.50
  19  -3 -10  112.39    5.50
  19  -3 -10   95.69    6.50
 -19  -3  10  120.29    5.50
  19   3 -10  117.59    5.50
  19   3 -10  102.09    6.20
  19   3 -10  115.89    5.40
 -19   3  10  116.69    5.50
 -19   3  10  118.29    5.50
  17  -3 -10   46.20    3.90
  17  -3 -10   52.09    3.50
 -17   3  10   48.70    3.70
 -17   3  10   46.90    4.30
  17   3 -10   55.09    4.10
  15  -3 -10  400.16   16.60
  15  -3 -10  393.26   17.00
  15  -3 -10  415.06   16.70
 -15  -3  10  418.16   16.60
 -15  -3  10  404.26   16.60
 -15  -3  10  407.96   16.40
  15  -3 -10  384.26   16.50
  15   3 -10  375.16   16.60
 -15   3  10  411.26   16.50
 -15   3  10  362.86   16.90
 -13  -3  10  394.86   16.30
  13  -3 -10  407.16   16.50
  13  -3 -10  394.06   16.50
  13  -3 -10  396.36   16.60
 -13  -3  10  388.66   16.50
 -13  -3  10  398.46   16.40
 -13   3  10  431.06   17.70
 -13   3  10  399.36   16.40
  13   3 -10  372.66   16.50
  13   3 -10  390.46   16.60
  13   3 -10  394.96   16.20
  11  -3 -10 1347.77   55.99
  11  -3 -10 1382.86   55.99
  11  -3 -10 1393.26   56.09
  11  -3 -10 1394.36   56.09
 -11  -3  10 1421.96   55.99
 -11  -3  10 1411.26   56.29
  11  -3 -10 1467.15   56.39
  11   3 -10 1412.06   56.09
  11   3 -10 1458.25   56.29
 -11   3  10 1429.06   55.89
 -11   3  10 1385.86   56.49
  11   3 -10 1424.36   55.79
   9  -3 -10  123.29    6.10
  -9  -3  10  124.29    6.00
   9  -3 -10  127.99    6.00
   9  -3 -10  122.59    6.10
  -9  -3  10  128.19    6.00
   9  -3 -10  125.69    6.00
   9  -3 -10  129.99    6.40
   9   3 -10  130.79    5.80
  -9   3  10  122.89    5.80
   9   3 -10  126.49    6.00
  -9   3  10  128.69    6.50
   9   3 -10  132.29    6.20
   7  -3 -10 1102.09   44.00
  -7  -3  10 1101.29   44.20
   7  -3 -10 1073.19   45.40
   7  -3 -10 1126.69   44.10
   7  -3 -10 1138.29   44.50
  -7  -3  10 1159.58   44.20
   7  -3 -10 1087.59   44.30
   7   3 -10 1083.49   44.00
   7   3 -10 1081.89   43.90
  -7   3  10 1087.29   44.60
  -7   3  10 1106.89   43.90
   7   3 -10 1109.69   44.30
   7   3 -10 1083.49   43.90
   7   3 -10 1126.19   43.70
   5  -3 -10  390.36   16.40
  -5  -3  10  398.06   16.50
   5  -3 -10  380.56   16.30
   5  -3 -10  373.76   16.60
  -5  -3  10  410.36   16.60
   5  -3 -10  413.76   16.90
   5  -3 -10  391.36   16.60
   5   3 -10  375.16   16.60
   5   3 -10  408.66   16.20
  -5   3  10  393.66   16.90
   5   3 -10  399.46   16.10
   5   3 -10  398.66   16.30
   5   3 -10  392.56   16.30
  -5   3  10  401.36   16.20
  -3  -3  10  726.73   35.50
   3  -3 -10  872.51   35.20
   3  -3 -10  905.81   35.00
   3  -3 -10  880.01   34.90
   3  -3 -10  880.61   34.80
   3  -3 -10  844.82   34.70
   3   3 -10  807.52   34.60
   3   3 -10  894.11   34.50
   3   3 -10  891.71   34.70
   3   3 -10  888.71   34.60
  -3   3  10  958.00   35.70
   3   3 -10  840.52   35.00
   1  -3 -10    1.10    0.90
   1  -3 -10    0.60    1.00
  -1  -3  10    0.50    1.20
   1  -3 -10    1.00    1.20
   1  -3 -10    0.40    1.00
   1  -3 -10   -0.20    0.80
  -1   3  10    1.70    1.60
   1   3 -10   -0.20    0.60
   1   3 -10   -0.40    0.80
   1   3 -10    0.70    1.10
   1   3 -10   -0.20    0.80
  -1  -3 -10   66.99    4.60
   1  -3  10   63.09    4.10
  -1  -3 -10   63.49    3.60
  -1  -3 -10   76.99    4.00
  -1  -3 -10   64.29    4.20
   1   3  10   69.29    4.90
  -1   3 -10   59.89    4.00
  -1   3 -10   70.19    3.90
  -1   3 -10   59.99    3.60
  -1   3 -10   66.89    3.80
  -3  -3 -10    0.80    0.90
  -3  -3 -10    2.50    1.00
   3  -3  10    1.30    1.70
   3  -3  10    1.10    1.40
  -3   3 -10    2.80    1.50
  -3   3 -10    1.70    0.80
  -3   3 -10    1.00    0.70
  -3   3 -10    2.20    0.80
  -5  -3 -10   40.10    2.40
  -5  -3 -10   37.70    2.80
  -5  -3 -10   37.10    2.40
   5  -3  10   39.40    3.00
  -5   3 -10   38.50    2.40
  -5   3 -10   38.90    2.40
  -5   3 -10   39.30    2.30
  -7  -3 -10   19.80    1.80
  -7  -3 -10   19.40    1.70
   7  -3  10   20.20    2.40
  -7   3 -10   22.70    1.90
  -7   3 -10   24.10    1.90
  -7   3 -10   21.20    1.70
   9  -3  10   82.89    4.30
  -9  -3 -10   77.69    3.90
  -9  -3 -10   84.79    4.00
  -9   3 -10   80.79    4.30
  -9   3 -10   86.49    3.90
 -11   3 -10    2.00    0.70
 -11   3 -10   -0.10    0.70
  24  -4 -10   12.70    1.30
 -24  -4  10   11.90    1.30
 -24   4  10    9.90    1.40
  22  -4 -10    6.20    1.20
 -22  -4  10    7.70    1.20
  22   4 -10    7.10    1.60
 -22   4  10    8.60    1.30
  20  -4 -10  139.29    6.20
 -20  -4  10  133.89    6.10
 -20   4  10  129.19    6.20
 -20   4  10  138.89    6.10
  20   4 -10  141.79    6.20
  18  -4 -10  485.95   20.10
 -18  -4  10  502.15   20.00
  18   4 -10  489.55   20.10
 -18   4  10  491.45   20.00
 -18   4  10  489.55   20.00
 -16  -4  10  112.49    5.20
  16  -4 -10  108.79    5.20
  16  -4 -10  108.99    5.30
 -16   4  10  108.09    5.20
 -16   4  10  107.89    5.10
  16   4 -10  108.79    5.50
 -14  -4  10    0.50    0.70
  14  -4 -10    2.00    1.20
  14  -4 -10    0.10    0.80
 -14   4  10    1.00    0.80
  14   4 -10   -0.20    0.90
 -14   4  10    1.70    1.10
  12  -4 -10    5.20    1.60
 -12  -4  10    1.70    0.80
  12  -4 -10    2.10    1.30
  12  -4 -10    1.30    0.90
 -12   4  10    1.30    1.20
  12   4 -10    1.80    0.90
 -12   4  10    1.30    2.20
  12   4 -10    2.60    1.00
 -12   4  10    2.30    0.90
  10  -4 -10    8.00    2.30
 -10  -4  10    9.00    1.50
  10  -4 -10    7.90    1.80
  10  -4 -10    5.60    1.40
  10  -4 -10    8.10    1.60
  10   4 -10   10.00    1.60
 -10   4  10    7.80    2.20
  10   4 -10    8.50    1.50
 -10   4  10    5.40    1.50
  10   4 -10    5.70    2.20
   8  -4 -10   68.79    3.80
  -8  -4  10   74.79    4.00
   8  -4 -10   78.39    5.10
   8  -4 -10   76.99    4.10
   8  -4 -10   79.09    4.00
  -8   4  10   66.49    5.20
   8   4 -10   69.99    4.70
   8   4 -10   76.49    3.80
   8   4 -10   75.99    4.00
   6  -4 -10  104.39    5.20
   6  -4 -10   93.59    5.70
   6  -4 -10  105.19    5.10
  -6  -4  10  112.79    5.40
   6  -4 -10  110.59    5.30
   6   4 -10  109.19    5.00
   6   4 -10  109.39    5.10
   6   4 -10   95.19    5.60
  -6   4  10   93.39    6.20
   4  -4 -10  573.94   23.60
   4  -4 -10  559.24   23.80
  -4  -4  10  573.74   23.80
   4  -4 -10  610.74   25.70
   4  -4 -10  548.15   23.60
  -4  -4  10  647.94   24.40
   4   4 -10  562.84   23.60
   2  -4 -10   63.99    3.40
   2  -4 -10   62.29    3.60
  -2  -4  10   61.79    3.70
   2  -4 -10   60.09    3.30
  -2  -4  10   53.69    3.60
   2   4 -10   59.99    3.30
   2   4 -10   65.29    3.30
   0  -4 -10   12.90    1.40
   0  -4  10   10.30    1.60
   0  -4 -10   14.30    1.70
   0  -4  10   11.70    2.20
   0  -4 -10    9.10    1.70
   0   4  10    8.20    1.90
   0   4 -10   11.10    1.50
   0   4 -10    6.60    1.80
   0   4 -10   11.50    1.60
   2  -4  10  134.79    6.30
  -2  -4 -10  131.69    6.00
  -2  -4 -10  136.99    6.10
  -2  -4 -10  130.09    6.20
   2  -4  10  140.49    6.50
  -2   4 -10  132.69    5.90
  -2   4 -10  136.19    6.00
   4  -4  10    2.70    1.50
  -4  -4 -10    3.90    1.20
  -4  -4 -10    3.80    1.10
   4  -4  10    4.90    1.40
  -4   4 -10    3.10    0.80
  -4   4 -10    7.60    1.80
   6  -4  10    0.40    0.80
  -6  -4 -10    0.80    0.70
  -6  -4 -10    0.30    0.80
  -6   4 -10    0.50    0.80
  -6   4 -10    0.60    0.80
   8  -4  10   13.10    1.60
  -8   4 -10   12.90    1.40
 -17  -5  10   62.39    3.10
  17  -5 -10   61.79    3.10
  17   5 -10   62.19    3.10
 -15  -5  10   86.39    4.00
  15  -5 -10   80.99    4.00
 -15   5  10   86.19    4.00
  15   5 -10   86.49    4.10
 -13  -5  10    8.50    1.30
  13  -5 -10   10.40    1.20
  13   5 -10    8.90    1.50
 -13   5  10   11.10    1.40
  11  -5 -10    0.60    0.70
 -11  -5  10    0.10    0.60
 -11   5  10    0.10    0.70
  11   5 -10    1.30    1.00
   9  -5 -10  129.59    5.90
  -9  -5  10  131.49    5.90
   9  -5 -10  134.19    5.90
   9   5 -10  133.99    6.00
  -9   5  10  138.19    6.00
   9   5 -10  132.19    5.80
   7  -5 -10  168.58    7.50
  -7  -5  10  180.28    7.60
   7  -5 -10  177.68    7.50
  -7   5  10  172.68    7.60
   7   5 -10  181.38    7.50
   7   5 -10  168.98    8.30
  -5  -5  10    8.70    1.30
   5  -5 -10    7.20    1.20
   5  -5 -10    6.20    1.30
   5   5 -10    6.40    1.20
  -5   5  10    6.10    1.50
   3  -5 -10    6.00    1.10
   3  -5 -10    5.90    1.30
  -3  -5  10    8.10    1.40
   3   5 -10    5.50    1.10
  -3   5  10    8.60    1.80
   1  -5 -10    7.40    1.10
  -1  -5  10    8.90    1.50
   1  -5 -10    4.20    1.20
   1   5 -10    6.80    1.10
  -1  -5 -10   65.79    3.20
  -1  -5 -10   69.39    3.20
  -1   5 -10   68.79    3.20
 -32   0  11   -1.00    0.70
 -30   0  11    0.50    0.70
  30   0 -11   -1.10    1.10
  30   0 -11   -1.70    1.20
 -28   0  11    0.00    0.60
  28   0 -11    0.20    0.90
  28   0 -11    0.00    1.20
  26   0 -11    0.80    0.80
 -26   0  11   -0.80    0.80
  26   0 -11    0.80    1.90
  26   0 -11    0.60    1.10
 -26   0  11   -0.40    1.50
  24   0 -11    1.90    1.40
 -24   0  11    0.80    1.40
  24   0 -11    1.20    1.80
 -24   0  11    0.10    1.20
  24   0 -11   -0.20    1.20
 -22   0  11    0.70    0.90
  22   0 -11   -0.20    0.90
 -22   0  11    0.20    0.70
 -22   0  11    0.70    1.10
  22   0 -11   -1.00    1.10
  22   0 -11    2.40    1.30
 -20   0  11   -0.40    0.90
  20   0 -11    0.10    0.90
 -20   0  11    0.20    0.80
  20   0 -11    1.10    1.20
 -20   0  11    0.10    0.70
  20   0 -11    0.00    1.00
 -18   0  11    0.10    0.50
  18   0 -11    0.60    0.80
  18   0 -11    0.40    0.90
  18   0 -11   -0.10    0.80
 -18   0  11    0.10    0.70
  16   0 -11    0.00    0.90
 -16   0  11    0.10    0.60
  16   0 -11    1.60    0.80
 -16   0  11    0.80    0.70
  16   0 -11    0.60    0.80
 -14   0  11    0.30    0.60
  14   0 -11    0.60    0.80
  14   0 -11    1.60    1.00
  14   0 -11   -0.80    0.80
  14   0 -11    0.90    0.70
 -14   0  11    0.80    0.50
  14   0 -11    1.20    0.80
  14   0 -11    1.80    0.70
  12   0 -11   -0.10    0.80
 -12   0  11   -0.30    0.80
  12   0 -11   -0.80    0.70
  12   0 -11   -0.10    0.60
  12   0 -11    0.60    0.60
  12   0 -11    0.80    0.70
 -10   0  11    1.10    0.50
  10   0 -11    0.30    0.90
  10   0 -11    0.80    0.60
  10   0 -11   -0.80    0.70
  10   0 -11   -0.30    0.50
  10   0 -11    0.10    0.70
   8   0 -11    0.30    0.50
   8   0 -11   -0.80    0.80
   8   0 -11    0.50    0.60
  -8   0  11    0.30    0.50
   8   0 -11    0.40    0.60
   8   0 -11    1.20    1.00
   8   0 -11    0.10    0.60
   6   0 -11    0.60    0.80
   6   0 -11    0.30    0.60
  -6   0  11   -0.40    0.50
   6   0 -11    0.10    0.80
   6   0 -11    0.20    1.20
   6   0 -11    0.40    0.50
   6   0 -11    0.50    0.50
   4   0 -11    1.30    0.90
   4   0 -11    0.50    0.70
   4   0 -11   -2.30    1.40
   4   0 -11   -0.20    0.60
   4   0 -11    0.60    0.70
  -4   0  11    0.30    0.60
   4   0 -11    4.00    1.40
   4   0 -11   -0.40    0.60
   2   0 -11    0.40    0.60
   2   0 -11    0.60    0.90
   2   0 -11    0.00    1.10
   2   0 -11   -0.30    1.00
  -2   0  11    0.70    0.70
   2   0 -11   -0.60    0.70
   2   0 -11    0.80    0.60
   0   0 -11    0.30    0.70
   0   0 -11    0.70    1.10
   0   0 -11    0.90    0.70
   0   0 -11   -0.90    0.70
   0   0 -11    0.90    0.90
   0   0 -11   -0.40    0.60
  -2   0 -11   -1.20    0.80
  -2   0 -11   -1.60    1.50
  -2   0 -11   -1.50    0.90
  -2   0 -11    0.40    1.00
  -2   0 -11   -0.40    0.70
  -2   0 -11   -0.80    0.70
  -4   0 -11    1.00    0.80
  -4   0 -11    0.00    1.50
  -4   0 -11    0.00    0.80
  -4   0 -11   -0.60    0.90
  -4   0 -11   -0.60    0.90
  -6   0 -11   -1.10    0.90
  -6   0 -11   -0.20    1.30
  -6   0 -11    1.20    1.30
  -8   0 -11   -0.80    1.10
  -8   0 -11   -1.80    0.80
 -10   0 -11    1.30    0.90
 -10   0 -11   -0.40    0.80
 -12   0 -11    0.00    0.90
 -12   0 -11   -0.30    0.90
  31  -1 -11  124.69    5.50
 -31  -1  11  122.99    5.50
  31   1 -11  123.29    5.50
 -31   1  11  124.59    5.50
 -29  -1  11  157.88    7.10
 -29   1  11  162.68    7.20
  29   1 -11  164.78    7.10
 -27  -1  11   14.10    1.90
  27  -1 -11   15.00    1.80
 -27  -1  11   13.50    1.60
  27  -1 -11   13.00    1.60
 -27   1  11   17.50    1.70
  27   1 -11   13.60    1.60
 -27   1  11   11.60    1.90
  25  -1 -11  350.56   14.50
  25  -1 -11  370.66   14.50
 -25  -1  11  316.47   14.80
  25  -1 -11  330.87   15.20
 -25  -1  11  351.86   14.40
 -25  -1  11  367.26   14.60
  25   1 -11  363.56   14.50
 -25   1  11  311.77   14.80
 -25   1  11  365.66   14.40
 -25   1  11  369.46   14.60
  25   1 -11  321.07   15.00
 -23  -1  11  444.16   18.50
 -23  -1  11  450.95   18.20
  23  -1 -11  437.16   18.30
 -23  -1  11  441.36   18.40
  23  -1 -11  462.35   18.30
  23  -1 -11  397.66   18.70
 -23   1  11  440.46   18.30
 -23   1  11  435.26   18.50
  23   1 -11  446.66   18.30
 -23   1  11  455.15   18.30
  23   1 -11  448.46   18.80
  23   1 -11  469.05   18.30
 -21  -1  11   29.50    2.30
  21  -1 -11   36.20    2.40
  21  -1 -11   30.50    2.90
 -21  -1  11   35.90    2.60
 -21  -1  11   34.90    2.70
  21  -1 -11   33.80    2.50
  21   1 -11   36.30    2.40
 -21   1  11   40.50    3.00
  21   1 -11   34.30    2.50
 -21   1  11   34.70    2.30
 -21   1  11   37.00    2.40
  21   1 -11   28.50    2.80
  19  -1 -11   10.90    2.10
  19  -1 -11    6.50    1.60
 -19  -1  11   10.20    1.20
  19  -1 -11    8.30    1.70
 -19  -1  11   10.00    1.70
  19  -1 -11    9.20    1.60
 -19  -1  11    9.60    1.40
  19   1 -11   11.70    1.50
 -19   1  11   11.70    1.60
  19   1 -11   10.90    1.90
 -19   1  11    9.80    1.50
 -19   1  11   10.50    1.40
  19   1 -11   11.30    1.70
  17  -1 -11   27.80    2.30
  17  -1 -11   31.00    2.30
  17  -1 -11   25.10    2.40
  17  -1 -11   29.00    3.30
 -17  -1  11   30.40    2.10
 -17  -1  11   26.30    1.90
  17  -1 -11   25.50    2.40
 -17  -1  11   25.80    2.20
 -17   1  11   32.60    2.10
 -17   1  11   29.20    2.40
  17   1 -11   27.70    2.10
 -17   1  11   31.50    2.10
  17   1 -11   29.10    2.30
  17   1 -11   30.60    2.20
 -15  -1  11   23.90    2.00
 -15  -1  11   24.60    1.80
 -15  -1  11   23.10    1.80
  15  -1 -11   26.00    2.10
  15  -1 -11   27.10    2.10
  15  -1 -11   24.90    2.00
  15  -1 -11   22.70    1.90
  15  -1 -11   25.40    2.10
  15   1 -11   26.00    2.10
  15   1 -11   26.80    2.10
 -15   1  11   27.10    2.00
  15   1 -11   25.20    2.00
  15   1 -11   25.00    2.00
 -15   1  11   26.80    1.90
  15   1 -11   27.20    2.10
  15   1 -11   22.60    2.00
 -13  -1  11  104.69    4.90
  13  -1 -11  103.29    5.00
  13  -1 -11  103.99    5.00
  13  -1 -11  103.69    4.90
  13  -1 -11  100.09    4.90
  13  -1 -11  103.99    4.90
 -13  -1  11  112.99    5.30
  13  -1 -11  100.69    5.10
 -13   1  11  103.19    4.80
  13   1 -11  101.09    4.80
  13   1 -11  102.59    4.80
  13   1 -11  106.99    4.90
 -13   1  11  115.49    4.80
  13   1 -11   97.49    4.90
  13   1 -11  111.19    5.00
  13   1 -11  108.19    5.00
  11  -1 -11  243.08   10.30
  11  -1 -11  240.08   10.40
 -11  -1  11  248.78   10.30
 -11  -1  11  226.78   10.30
  11  -1 -11  250.87   10.30
  11  -1 -11  229.78   10.80
  11  -1 -11  256.47   10.60
  11   1 -11  229.88   10.20
  11   1 -11  251.17   10.20
  11   1 -11  259.47   10.40
 -11   1  11  242.58   10.20
  11   1 -11  244.28   10.40
  11   1 -11  247.08   10.30
  11   1 -11  239.68   10.10
 -11   1  11  248.98   10.20
  -9  -1  11  726.63   29.20
   9  -1 -11  712.53   29.10
  -9  -1  11  708.03   29.30
   9  -1 -11  700.93   29.20
   9  -1 -11  736.03   29.40
   9  -1 -11  815.02   29.80
   9  -1 -11  695.73   29.30
   9   1 -11  770.12   29.30
  -9   1  11  736.83   29.10
   9   1 -11  799.12   29.30
   9   1 -11  703.93   29.10
   9   1 -11  735.13   29.60
   9   1 -11  673.63   29.00
   9   1 -11  729.03   29.30
   9   1 -11  693.13   29.10
   7  -1 -11  208.88    9.40
  -7  -1  11  222.28    9.30
   7  -1 -11  207.48    9.00
   7  -1 -11  212.58    9.40
   7  -1 -11  202.68    9.20
   7  -1 -11  206.68    9.10
   7  -1 -11  217.88    9.20
   7   1 -11  221.08    9.20
   7   1 -11  210.58    9.30
   7   1 -11  224.38    9.30
   7   1 -11  219.48    9.00
   7   1 -11  218.48    9.20
  -7   1  11  220.58    9.10
   7   1 -11  216.78    9.10
   5  -1 -11   12.90    1.60
  -5  -1  11   11.00    2.10
   5  -1 -11   13.10    1.70
   5  -1 -11   13.60    1.50
   5  -1 -11   13.30    1.50
   5  -1 -11   13.00    1.60
   5  -1 -11   17.80    1.80
   5  -1 -11   13.80    1.50
   5   1 -11   12.50    1.40
   5   1 -11   14.60    2.10
   5   1 -11   12.80    1.60
   5   1 -11   12.80    1.40
  -5   1  11   16.80    1.40
   5   1 -11   12.70    1.40
   3  -1 -11    9.70    1.20
   3  -1 -11   12.80    1.70
   3  -1 -11    8.40    1.30
   3  -1 -11   13.10    1.50
   3  -1 -11    8.60    2.50
   3  -1 -11   10.30    1.50
  -3  -1  11    9.60    1.30
   3  -1 -11    9.70    1.50
  -3   1  11    7.00    1.30
   3   1 -11   10.20    1.30
   3   1 -11    8.80    1.30
   3   1 -11    6.20    1.60
   3   1 -11    8.80    1.40
   1  -1 -11   75.99    4.10
   1  -1 -11   78.09    4.10
   1  -1 -11   81.39    4.40
   1  -1 -11   90.09    4.40
   1  -1 -11   83.29    4.30
   1  -1 -11   87.99    4.10
   1  -1 -11   80.89    4.20
   1   1 -11   82.29    4.10
   1   1 -11   83.59    4.20
  -1   1  11   89.89    4.30
   1   1 -11   82.29    4.30
   1   1 -11   83.69    4.30
   1   1 -11   92.69    4.60
  -1  -1 -11   85.49    4.40
  -1  -1 -11   88.69    4.60
  -1  -1 -11   87.59    4.40
  -1  -1 -11   90.29    4.40
  -1  -1 -11   91.09    4.30
  -1  -1 -11   86.09    4.50
  -1   1 -11   86.09    4.30
  -1   1 -11   87.29    4.20
  -1   1 -11   88.29    4.60
   1   1  11   90.39    4.60
  -1   1 -11   91.29    4.30
  -1   1 -11   87.99    4.40
  -3  -1 -11  723.03   28.20
  -3  -1 -11  700.03   28.40
  -3  -1 -11  719.23   28.50
  -3   1 -11  710.13   28.30
  -3   1 -11  708.03   28.30
  -3   1 -11  722.03   29.30
  -3   1 -11  683.13   28.50
  -3   1 -11  680.23   28.50
  -5   1 -11  712.83   28.90
  -5   1 -11  720.23   28.80
  -5   1 -11  681.83   29.10
  -5   1 -11  702.03   29.00
  -5   1 -11  756.22   28.80
  -7   1 -11   55.69    3.30
  -7   1 -11   54.79    2.90
  -7   1 -11   53.69    3.20
  -9   1 -11  100.89    4.90
  -9   1 -11  103.29    4.80
  -9   1 -11   99.09    4.60
 -11   1 -11  440.16   17.70
 -11   1 -11  433.16   17.50
 -11   1 -11  430.16   17.70
 -13   1 -11   46.90    2.60
 -13   1 -11   48.60    2.60
  30  -2 -11   -0.90    0.90
  30   2 -11    0.70    0.80
 -28  -2  11   67.29    3.40
  28  -2 -11   60.29    3.30
 -28  -2  11   66.19    3.40
 -28   2  11   64.99    3.50
 -28   2  11   66.39    3.40
  28   2 -11   62.69    3.30
 -26  -2  11    3.90    0.90
  26  -2 -11    4.60    1.40
  26  -2 -11    1.50    1.20
 -26  -2  11    4.30    1.50
 -26   2  11    4.70    1.30
  26   2 -11    3.90    0.90
 -26   2  11    2.50    1.10
 -24  -2  11   82.69    4.20
  24  -2 -11   89.39    4.40
 -24  -2  11   85.49    4.20
  24  -2 -11   87.69    4.30
  24   2 -11   79.79    4.40
 -24   2  11   88.89    4.30
 -24   2  11   79.69    4.30
  24   2 -11   82.79    4.40
  22  -2 -11  130.39    5.80
 -22  -2  11  105.49    6.10
 -22  -2  11  124.39    5.80
  22  -2 -11  126.19    5.80
  22  -2 -11  113.79    6.60
 -22  -2  11  124.79    5.70
  22   2 -11  129.49    5.90
 -22   2  11  127.99    5.90
  22   2 -11  114.39    6.30
 -22   2  11  117.99    5.70
  22   2 -11  126.39    5.70
  20  -2 -11   62.29    4.30
 -20  -2  11   64.69    3.50
 -20  -2  11   66.09    3.50
 -20  -2  11   64.49    3.70
  20  -2 -11   65.19    3.60
  20  -2 -11   61.09    3.50
  20   2 -11   63.29    4.00
 -20   2  11   63.99    3.50
  20   2 -11   64.99    3.60
 -20   2  11   65.69    3.70
  20   2 -11   61.79    3.40
 -18  -2  11   68.69    3.50
 -18  -2  11   65.79    3.50
 -18  -2  11   72.69    4.50
  18  -2 -11   65.09    3.60
  18  -2 -11   60.59    4.00
  18  -2 -11   67.09    3.60
 -18   2  11   58.79    3.40
 -18   2  11   57.39    4.20
 -18   2  11   66.99    3.80
  18   2 -11   64.59    4.00
  18   2 -11   65.59    3.50
  18   2 -11   68.59    3.70
  16  -2 -11  121.29    5.90
  16  -2 -11  127.19    5.90
  16  -2 -11  127.19    6.20
 -16  -2  11  116.49    5.60
 -16  -2  11  113.69    5.60
  16  -2 -11  124.29    5.80
  16  -2 -11  122.09    5.70
 -16  -2  11  121.99    5.70
 -16   2  11  118.59    5.60
  16   2 -11  122.59    6.00
 -16   2  11  120.59    6.10
  16   2 -11  121.49    5.60
  16   2 -11  115.99    6.10
 -14  -2  11   96.39    4.70
 -14  -2  11   96.99    4.70
  14  -2 -11   99.59    4.90
 -14  -2  11   91.99    4.70
  14  -2 -11   98.79    4.70
  14  -2 -11   98.89    4.90
  14  -2 -11   96.09    4.80
  14  -2 -11   99.99    5.20
  14   2 -11  104.99    4.90
 -14   2  11  101.59    5.10
  14   2 -11   81.39    5.20
  14   2 -11   93.79    4.60
  12  -2 -11   32.10    2.60
 -12  -2  11   33.00    2.20
  12  -2 -11   32.70    2.30
 -12  -2  11   30.50    2.20
  12  -2 -11   34.50    2.30
  12  -2 -11   32.10    2.50
  12  -2 -11   28.90    2.30
  12   2 -11   34.60    2.30
 -12   2  11   33.80    2.50
  12   2 -11   34.30    3.50
  12   2 -11   29.00    2.10
  12   2 -11   33.10    2.70
  12   2 -11   34.10    2.40
 -10  -2  11   20.80    1.90
  10  -2 -11   24.50    2.00
  10  -2 -11   21.90    2.10
  10  -2 -11   24.00    2.30
  10  -2 -11   24.00    2.10
  10  -2 -11   30.10    2.90
 -10  -2  11   21.60    1.80
  10   2 -11   22.10    1.70
 -10   2  11   24.60    2.20
  10   2 -11   23.10    1.90
  10   2 -11   23.50    2.40
  10   2 -11   23.00    1.80
   8  -2 -11    8.40    1.40
   8  -2 -11   13.00    1.60
   8  -2 -11    8.30    1.60
   8  -2 -11    8.60    1.70
  -8  -2  11   10.50    1.40
  -8  -2  11   11.30    1.60
  -8   2  11    8.30    1.60
   8   2 -11    7.20    1.40
   8   2 -11    7.10    1.30
   8   2 -11    9.40    1.30
   8   2 -11    9.80    1.70
   8   2 -11    6.70    1.20
   6  -2 -11  283.57   11.80
   6  -2 -11  267.97   11.40
   6  -2 -11  268.77   11.40
   6  -2 -11  261.07   11.50
   6  -2 -11  262.97   11.60
   6  -2 -11  296.07   12.60
  -6  -2  11  267.97   11.60
   6   2 -11  262.07   11.40
   6   2 -11  272.17   11.40
   6   2 -11  269.17   11.20
   6   2 -11  277.27   11.70
   6   2 -11  262.77   11.50
   4  -2 -11    5.50    1.20
   4  -2 -11    9.30    1.50
   4  -2 -11    7.10    1.50
   4  -2 -11    4.90    2.00
   4  -2 -11    6.20    1.40
  -4  -2  11    5.20    1.50
   4  -2 -11   10.00    1.90
   4   2 -11    5.00    1.60
   4   2 -11    8.70    1.40
   4   2 -11    5.70    1.20
   4   2 -11    6.00    1.20
   4   2 -11    6.50    1.20
   2  -2 -11  111.19    5.10
   2  -2 -11  104.09    5.30
   2  -2 -11  103.69    5.20
   2  -2 -11  112.69    5.20
   2  -2 -11  107.99    5.30
  -2  -2  11  117.79    5.50
   2  -2 -11  101.69    5.40
   2   2 -11  109.99    5.00
   2   2 -11   99.79    5.20
   2   2 -11  110.39    5.10
   2   2 -11  111.39    5.20
   2   2 -11  109.49    5.40
  -2   2  11  109.59    5.60
   0  -2 -11   39.20    2.80
   0  -2 -11   45.60    3.70
   0  -2 -11   38.30    2.60
   0  -2 -11   40.60    2.80
   0  -2 -11   41.30    2.70
   0   2 -11   40.90    2.50
   0   2 -11   41.40    2.40
   0   2 -11   40.10    2.50
   0   2  11   44.30    3.30
  -2  -2 -11   22.30    2.30
  -2  -2 -11   21.70    2.30
  -2  -2 -11   22.00    2.10
  -2  -2 -11   24.40    2.10
  -2   2 -11   22.60    1.70
  -2   2 -11   21.00    1.90
   2   2  11   18.10    3.10
  -2   2 -11   21.50    2.30
  -2   2 -11   20.50    1.80
  -2   2 -11   22.70    1.80
  -4  -2 -11   64.79    3.50
  -4  -2 -11   64.89    3.80
  -4   2 -11   69.49    3.50
  -4   2 -11   67.89    3.60
  -4   2 -11   65.19    3.50
  -4   2 -11   65.79    3.60
  -4   2 -11   55.89    4.20
  -8   2 -11   13.80    1.60
  -8   2 -11   12.10    1.40
  -8   2 -11   13.90    1.40
 -10   2 -11    2.90    1.00
 -12   2 -11   27.50    1.90
 -12   2 -11   32.00    1.90
  27  -3 -11   80.59    3.80
 -27  -3  11   78.79    3.70
  27   3 -11   73.89    3.70
 -27   3  11   80.19    3.70
 -25  -3  11    2.30    0.80
  25  -3 -11    2.10    0.80
  25   3 -11    2.60    1.30
 -25   3  11    2.60    0.80
  25   3 -11    1.40    1.20
 -23  -3  11   14.20    1.50
  23  -3 -11   16.20    2.20
  23  -3 -11   14.70    1.60
 -23   3  11   15.90    1.60
  23   3 -11   13.60    1.60
  23   3 -11   13.40    1.70
  21  -3 -11    2.40    0.80
  21  -3 -11    3.70    1.20
 -21  -3  11    1.20    1.20
  21   3 -11    4.60    1.50
 -21   3  11    4.00    1.00
  21   3 -11    7.30    1.70
  19  -3 -11  278.47   12.00
  19  -3 -11  288.87   11.90
  19  -3 -11  248.78   12.70
 -19  -3  11  282.07   11.80
 -19  -3  11  276.87   11.90
 -19   3  11  284.37   11.90
  19   3 -11  285.97   11.80
 -19   3  11  288.57   11.90
  19   3 -11  287.77   12.00
 -17  -3  11  425.96   19.50
  17  -3 -11  432.36   19.80
 -17  -3  11  492.55   19.60
  17  -3 -11  498.65   19.40
  17  -3 -11  477.25   19.40
 -17  -3  11  480.25   19.20
  17   3 -11  476.35   19.40
 -17   3  11  512.95   19.50
 -17   3  11  426.46   19.90
  15  -3 -11   33.70    2.40
 -15  -3  11   30.30    2.30
  15  -3 -11   31.60    3.20
  15  -3 -11   30.80    2.80
 -15  -3  11   30.40    2.20
 -15  -3  11   32.00    3.00
  15  -3 -11   34.20    2.30
 -15   3  11   29.10    3.20
 -15   3  11   33.60    2.30
  15   3 -11   33.50    2.50
 -13  -3  11    0.80    0.70
  13  -3 -11    1.10    1.50
 -13  -3  11    0.70    0.80
  13  -3 -11    1.40    1.00
  13  -3 -11    0.60    1.10
  13  -3 -11    1.00    0.90
 -13  -3  11   -0.20    1.20
 -13   3  11    1.20    0.80
  13   3 -11    0.40    0.80
  13   3 -11    2.40    1.60
 -13   3  11    3.00    1.40
  13   3 -11    0.40    0.80
  11  -3 -11   24.30    2.10
 -11  -3  11   26.70    2.10
  11  -3 -11   27.00    2.40
 -11  -3  11   24.10    2.40
  11  -3 -11   24.80    2.10
  11  -3 -11   25.90    2.30
  11  -3 -11   24.50    2.60
  11   3 -11   24.50    2.50
 -11   3  11   27.10    2.90
  11   3 -11   30.00    2.20
  11   3 -11   25.30    2.00
 -11   3  11   27.30    2.10
   9  -3 -11  501.25   20.90
   9  -3 -11  451.45   21.10
  -9  -3  11  504.55   20.80
  -9  -3  11  515.55   20.90
   9  -3 -11  533.75   21.10
   9  -3 -11  480.15   20.70
   9  -3 -11  508.55   20.70
  -9   3  11  506.95   21.40
  -9   3  11  508.55   20.60
   9   3 -11  520.95   20.70
   9   3 -11  515.85   20.60
   9   3 -11  527.35   20.80
   9   3 -11  512.55   21.00
   7  -3 -11 2459.95   96.39
  -7  -3  11 2498.05   96.39
   7  -3 -11 2319.97   96.29
   7  -3 -11 2515.45   96.79
  -7  -3  11 2383.26   96.29
   7  -3 -11 2463.85   96.19
   7  -3 -11 2480.75   96.29
  -7   3  11 2441.96   95.99
   7   3 -11 2449.45   96.19
   7   3 -11 2439.66   96.49
   7   3 -11 2411.36   96.09
   7   3 -11 2432.86   95.89
  -5  -3  11   17.40    2.20
   5  -3 -11   16.00    1.70
  -5  -3  11   16.40    2.30
   5  -3 -11   14.60    2.00
   5  -3 -11   13.00    2.20
   5  -3 -11   15.10    1.80
   5  -3 -11   15.60    1.80
   5   3 -11   14.30    1.90
   5   3 -11   17.70    1.60
   5   3 -11   17.80    2.10
  -5   3  11   16.20    2.50
   5   3 -11   17.30    1.80
   3  -3 -11   91.39    5.30
  -3  -3  11   99.59    5.00
   3  -3 -11   97.79    5.10
   3  -3 -11   98.29    5.10
  -3  -3  11   97.49    5.20
   3  -3 -11   93.99    4.90
   3  -3 -11  100.39    4.70
   3   3 -11   95.29    4.50
   3   3 -11   96.49    5.20
  -3   3  11   99.59    5.70
   3   3 -11   89.69    4.70
   3   3 -11  100.89    4.70
   1  -3 -11   69.09    4.40
   1  -3 -11   76.39    4.10
  -1  -3  11   66.89    4.30
   1  -3 -11   76.39    3.80
   1  -3 -11   78.09    4.10
   1  -3 -11   71.59    3.80
   1   3 -11   62.29    4.20
  -1   3  11   65.49    4.90
   1   3 -11   72.19    3.70
   1   3 -11   70.99    3.70
   1   3 -11   73.29    3.60
  -1  -3 -11   62.29    3.40
  -1  -3 -11   65.39    3.60
   1  -3  11   57.99    4.30
  -1  -3 -11   62.89    3.40
  -1   3 -11   57.39    4.10
  -1   3 -11   61.09    3.20
  -1   3 -11   60.39    3.30
  -1   3 -11   62.89    3.70
  -3  -3 -11    3.40    1.20
  -3  -3 -11    5.20    1.40
  -3  -3 -11    6.00    1.40
  -3   3 -11    4.80    1.50
  -3   3 -11    2.70    0.80
  -3   3 -11    4.50    1.20
  -5  -3 -11   87.49    4.60
  -5  -3 -11   90.89    4.40
  -5  -3 -11   92.29    4.40
  -5   3 -11   90.89    4.20
  -5   3 -11   93.19    4.30
  -5   3 -11   91.99    4.40
  -7  -3 -11   73.29    3.70
  -7  -3 -11   68.29    3.60
  -7   3 -11   76.79    3.80
  -7   3 -11   71.89    3.70
  -7   3 -11   83.89    3.70
  -9   3 -11  101.59    4.50
  -9   3 -11   97.89    4.40
 -24  -4  11   28.20    1.80
 -24   4  11   26.80    1.90
 -22  -4  11  143.49    6.10
  22  -4 -11  142.99    6.20
  22   4 -11  133.49    6.20
 -22   4  11  140.69    6.10
 -20  -4  11   39.90    2.30
  20  -4 -11   37.30    2.30
  20   4 -11   38.80    2.40
 -20   4  11   34.10    2.70
 -18  -4  11  109.69    5.10
  18  -4 -11  113.09    5.20
 -18   4  11  107.39    5.10
  18   4 -11  114.59    5.30
 -18   4  11  112.09    5.20
  16  -4 -11   10.50    1.40
 -16  -4  11   11.90    1.40
  16  -4 -11   16.50    2.00
 -16   4  11   12.50    1.70
  16   4 -11   10.80    1.60
 -16   4  11    9.50    1.70
  14  -4 -11   65.69    3.60
  14  -4 -11   68.09    3.50
 -14  -4  11   64.59    3.50
  14  -4 -11   61.19    3.90
 -14   4  11   65.49    3.60
 -14   4  11   67.79    3.60
  14   4 -11   64.49    3.60
  12  -4 -11    7.50    1.30
 -12  -4  11    7.70    1.30
  12  -4 -11    8.20    1.60
  12  -4 -11    5.90    1.90
  12   4 -11    5.10    1.60
 -12   4  11    6.90    1.90
  12   4 -11    6.10    1.60
 -10  -4  11   18.80    1.80
  10  -4 -11   19.10    2.00
  10  -4 -11   18.30    1.70
  10  -4 -11   19.50    1.90
  10   4 -11   17.00    1.80
  10   4 -11   22.30    2.00
   8  -4 -11  127.29    6.60
  -8  -4  11  142.09    6.50
   8  -4 -11  137.39    6.40
   8  -4 -11  145.69    6.40
   8   4 -11  141.29    6.30
   8   4 -11  147.29    6.50
  -6  -4  11   -0.70    0.60
   6  -4 -11   -0.80    0.80
   6  -4 -11   -0.30    0.80
   6  -4 -11   -0.10    0.80
   6   4 -11    1.60    0.70
   6   4 -11    0.40    1.10
  -4  -4  11   57.19    3.20
   4  -4 -11   52.89    3.30
   4  -4 -11   55.39    3.10
   4  -4 -11   56.89    3.10
   4   4 -11   55.19    3.10
  -2  -4  11    1.20    0.80
   2  -4 -11    2.10    0.90
   2  -4 -11    3.00    1.00
   2  -4 -11    4.50    1.40
   2   4 -11    1.80    0.70
   2   4 -11    3.60    1.10
   0  -4 -11   72.99    3.60
   0  -4  11   69.89    3.70
   0  -4 -11   72.39    3.60
   0  -4 -11   70.59    3.80
   0   4 -11   69.09    3.50
   0   4 -11   70.49    3.50
  -2  -4 -11   40.40    2.40
   2  -4  11   44.00    2.60
  -2  -4 -11   46.10    2.50
  -2   4 -11   37.00    2.40
  -2   4 -11   40.90    2.60
  -2   4 -11   42.00    2.40
  -4  -4 -11   84.79    3.90
   4  -4  11   83.19    4.10
  -4  -4 -11   82.29    3.90
  -4   4 -11   83.99    3.90
  -4   4 -11   81.99    3.80
   6  -4  11    1.60    0.90
  15  -5 -11    4.10    1.10
 -15  -5  11    2.10    0.70
  15   5 -11    2.60    0.90
 -15   5  11    5.60    1.30
  13  -5 -11   14.80    1.40
 -13  -5  11   16.70    1.40
 -13   5  11   15.70    1.60
  13   5 -11   13.20    1.60
 -11  -5  11    0.10    0.60
  11  -5 -11    1.10    0.70
 -11   5  11    0.20    0.70
  11   5 -11    1.10    1.00
  -9  -5  11    6.40    1.20
   9  -5 -11    7.80    1.10
   9  -5 -11    5.20    1.60
   9   5 -11    5.70    1.60
  -9   5  11    6.00    1.30
   9   5 -11    5.60    1.70
  -7  -5  11   19.60    1.60
   7  -5 -11   21.00    1.60
   7  -5 -11   15.90    1.70
   7   5 -11   19.60    1.60
  -7   5  11   17.80    1.70
   5  -5 -11   -1.30    0.80
   5  -5 -11   -0.10    0.70
  -5  -5  11   -0.60    0.70
  -5   5  11    1.30    0.90
   5   5 -11    0.20    0.60
   3  -5 -11    1.10    0.80
   3  -5 -11    2.70    0.80
  -3  -5  11    3.80    1.20
   3   5 -11    4.10    1.10
  32   0 -12  268.27   10.90
 -32   0  12  251.57   10.70
 -30   0  12    3.70    1.20
  30   0 -12    4.30    1.10
  28   0 -12  142.09    6.50
 -28   0  12  148.29    7.30
  26   0 -12  121.39    5.80
 -26   0  12  126.19    5.90
  24   0 -12  298.97   13.30
 -24   0  12  284.27   12.90
 -24   0  12  317.27   12.80
 -22   0  12 1614.34   64.89
 -22   0  12 1638.74   65.09
  22   0 -12 1627.64   64.79
 -22   0  12 1653.93   64.69
  22   0 -12 1655.83   65.29
  20   0 -12   15.50    2.20
 -20   0  12   16.80    1.60
 -20   0  12   17.30    1.70
  20   0 -12   17.40    1.90
 -20   0  12   15.60    1.60
  20   0 -12   13.60    1.60
  18   0 -12  132.19    6.10
 -18   0  12  137.29    6.20
  18   0 -12  136.69    6.40
  18   0 -12  131.69    6.20
  18   0 -12  128.59    6.10
 -18   0  12  128.39    6.10
 -16   0  12  182.48    8.10
  16   0 -12  173.98    8.00
  16   0 -12  183.38    8.00
  16   0 -12  182.68    8.00
  16   0 -12  192.18    8.30
 -16   0  12  186.08    8.00
  16   0 -12  182.08    8.00
 -14   0  12 1909.61   79.99
  14   0 -12 2161.38   80.29
  14   0 -12 2056.69   79.99
  14   0 -12 1930.91   80.09
  14   0 -12 1982.80   79.99
 -14   0  12 2071.89   80.09
  14   0 -12 1997.20   79.99
  14   0 -12 2148.29   80.49
 -12   0  12   59.09    3.20
  12   0 -12   62.39    3.40
  12   0 -12   72.19    3.50
  12   0 -12   55.29    3.90
  12   0 -12   63.99    3.50
  12   0 -12   58.89    3.30
  12   0 -12   65.89    3.20
  10   0 -12   99.69    4.90
[truncated: 98,585 more chars]
