# Supplementary material for: Crystal structure and Hirshfeld surface analysis of 3-[(1E)-(4-{4-[(E)-(3-hy­droxy­benzyl­idene)amino]­phen­oxy}phenyl­imino)­meth­yl]phenol
Source: Acta Crystallogr E Crystallogr Commun. 2021 Feb 19;77(Pt 3):266–9. doi: 10.1107/S205698902100181X (PMC8061113; doi:10.1107/S205698902100181X)
Supplement: Supplementary file 2 [file e-77-00266-Isup2.hkl]

data_I                                                                          
_shelx_title ' SKM255_0m_a.res in C2/c'                                         
_shelx_refln_list_code          4                                               
_shelx_F_calc_maximum      182.94                                               
_exptl_crystal_F_000       856.00                                               
_reflns_d_resolution_high  0.8214                                               
                                                                                
loop_                                                                           
 _space_group_symop_operation_xyz                                               
 'x, y, z'                                                                      
 '-x, y, -z+1/2'                                                                
 'x+1/2, y+1/2, z'                                                              
 '-x+1/2, y+1/2, -z+1/2'                                                        
 '-x, -y, -z'                                                                   
 'x, -y, z-1/2'                                                                 
 '-x+1/2, -y+1/2, -z'                                                           
 'x+1/2, -y+1/2, z-1/2'                                                         
                                                                                
_cell_length_a    26.8396                                                       
_cell_length_b     5.1174                                                       
_cell_length_c    17.2574                                                       
_cell_angle_alpha  90.000                                                       
_cell_angle_beta  121.764                                                       
_cell_angle_gamma  90.000                                                       
                                                                                
_shelx_F_squared_multiplier     1.000                                           
                                                                                
loop_                                                                           
 _refln_index_h                                                                 
 _refln_index_k                                                                 
 _refln_index_l                                                                 
 _refln_F_squared_calc                                                          
 _refln_F_squared_meas                                                          
 _refln_F_squared_sigma                                                         
 _refln_observed_status                                                         
   2   0   0        240.88        221.07         5.19 o                         
   4   0   0       5772.55       5227.70       102.74 o                         
   6   0   0       1374.59       1245.78        24.59 o                         
   8   0   0      22241.74      22259.81       504.90 o                         
  10   0   0       4037.82       3530.15        80.24 o                         
  12   0   0      11638.53      11960.03       177.61 o                         
  14   0   0       3574.98       3379.18        50.51 o                         
  16   0   0        975.31       1040.31        16.21 o                         
  18   0   0          1.48          3.39         1.13 o                         
  20   0   0        387.57        335.61         7.32 o                         
  22   0   0        283.03        254.71         7.51 o                         
  24   0   0        482.84        493.15        14.04 o                         
  26   0   0        312.65        262.36         6.16 o                         
   1   1   0       1182.61       1112.89        24.91 o                         
   3   1   0       6594.51       6077.17        90.21 o                         
   5   1   0         44.83         51.51         1.19 o                         
   7   1   0        684.40        646.70         9.86 o                         
   9   1   0        631.93        572.37         8.91 o                         
  11   1   0        192.92        219.51         2.57 o                         
  13   1   0        714.61        834.76         8.93 o                         
  15   1   0        256.58        297.27         3.90 o                         
  17   1   0         34.27         38.11         1.37 o                         
  19   1   0        171.90        164.12         3.06 o                         
  21   1   0        846.64        791.92         9.55 o                         
  23   1   0          0.92          3.81         0.87 o                         
  25   1   0          3.41          2.14         1.08 o                         
  27   1   0         43.76         40.20         2.00 o                         
   0   2   0       1024.43       1024.34        20.46 o                         
   2   2   0          0.14          0.84         0.38 o                         
   4   2   0       2554.14       2364.72        35.28 o                         
   6   2   0        266.20        274.88         3.38 o                         
   8   2   0        527.04        495.11         5.24 o                         
  10   2   0       2348.49       2423.42        25.75 o                         
  12   2   0        530.94        541.76         6.05 o                         
  14   2   0        209.41        201.55         2.87 o                         
  16   2   0          0.01         -0.51         0.64 o                         
  18   2   0        828.32        824.83        10.72 o                         
  20   2   0        902.57        968.72        13.95 o                         
  22   2   0        167.07        177.32         3.34 o                         
  24   2   0          7.30          7.52         1.12 o                         
  26   2   0          3.43          1.81         1.17 o                         
   1   3   0         23.62         27.45         1.09 o                         
   3   3   0       2420.77       2662.26        27.28 o                         
   5   3   0          7.03          9.80         0.77 o                         
   7   3   0        928.71        954.22        11.86 o                         
   9   3   0       1985.09       2069.81        22.25 o                         
  11   3   0       4567.50       4477.08        45.78 o                         
  13   3   0        238.21        228.95         3.01 o                         
  15   3   0          1.47          2.38         0.71 o                         
  17   3   0        228.50        258.70         3.76 o                         
  19   3   0        489.89        542.56         8.42 o                         
  21   3   0        155.71        161.27         3.11 o                         
  23   3   0        133.60         97.69         2.30 o                         
   0   4   0        118.52        119.60         3.51 o                         
   2   4   0        358.89        373.71         5.06 o                         
   4   4   0        302.87        279.71         3.78 o                         
   6   4   0         43.35         45.57         1.43 o                         
   8   4   0        202.96        201.00         3.17 o                         
  10   4   0       1380.38       1379.88        15.79 o                         
  12   4   0       1196.65       1280.26        18.72 o                         
  14   4   0         27.15         28.24         2.09 o                         
  16   4   0        468.47        487.49         8.16 o                         
  18   4   0        236.32        240.67         5.23 o                         
  20   4   0          3.93          4.81         1.06 o                         
   1   5   0         22.84         24.69         1.42 o                         
   3   5   0         69.83         79.19         2.20 o                         
   5   5   0        620.79        671.21        10.26 o                         
   7   5   0        100.73        105.47         2.87 o                         
   9   5   0        632.11        666.54        12.78 o                         
  11   5   0        393.51        408.75         7.47 o                         
  13   5   0        354.84        357.47         7.15 o                         
  15   5   0        210.30        227.06         5.43 o                         
   0   6   0        150.55        138.92         5.31 o                         
   2   6   0          1.33          1.38         1.07 o                         
   4   6   0        547.29        522.57        11.10 o                         
   6   6   0          0.01          1.14         1.01 o                         
 -27   1   1        205.05        208.17         4.13 o                         
 -25   1   1        703.78        645.06        11.23 o                         
 -23   1   1          8.97          3.17         0.86 o                         
 -21   1   1         64.74         68.30         1.85 o                         
 -19   1   1         76.39         64.40         1.67 o                         
 -17   1   1        149.50        151.74         2.45 o                         
 -15   1   1       2360.42       2526.50        32.85 o                         
 -13   1   1        924.37        950.93        10.39 o                         
 -11   1   1       1325.96       1320.75        14.16 o                         
  -9   1   1       1379.82       1448.03        21.82 o                         
  -7   1   1        848.21        844.22        12.00 o                         
  -5   1   1        518.17        478.31         7.33 o                         
  -3   1   1      24082.14      25482.96       377.00 o                         
  -1   1   1       1791.99       1517.78        29.85 o                         
   1   1   1      14403.23      14954.39       221.76 o                         
   3   1   1        391.92        386.82         5.56 o                         
   5   1   1        939.12        860.65        13.01 o                         
   7   1   1         67.78         91.10         1.75 o                         
   9   1   1        155.53        196.39         2.40 o                         
  11   1   1       2257.15       2355.19        24.14 o                         
  13   1   1        196.79        205.72         2.84 o                         
  15   1   1         38.69         33.09         1.17 o                         
  17   1   1         14.80         13.93         1.04 o                         
  19   1   1         97.85         73.18         1.86 o                         
  21   1   1        104.50        108.76         2.30 o                         
  23   1   1          6.57          4.35         0.94 o                         
  25   1   1        111.05        100.25         2.76 o                         
 -26   2   1          3.06          3.68         1.08 o                         
 -24   2   1        122.93        113.93         2.89 o                         
 -22   2   1       1184.74       1287.87        18.71 o                         
 -20   2   1       1337.27       1398.59        24.50 o                         
 -18   2   1         47.89         44.63         1.68 o                         
 -16   2   1         24.34         24.87         1.30 o                         
 -14   2   1          3.24          4.84         0.62 o                         
 -12   2   1        918.86       1001.77        11.95 o                         
 -10   2   1        177.98        180.01         2.23 o                         
  -8   2   1         41.19         62.65         1.15 o                         
  -6   2   1         35.64         30.02         0.94 o                         
  -4   2   1        569.89        571.38         8.84 o                         
  -2   2   1       1993.99       1746.06        28.33 o                         
   0   2   1        186.37        211.19         3.90 o                         
   2   2   1       5054.59       4571.64        73.25 o                         
   4   2   1         75.09         95.85         1.77 o                         
   6   2   1        323.93        273.86         3.40 o                         
   8   2   1        566.06        626.58         6.54 o                         
  10   2   1        338.35        323.21         3.94 o                         
  12   2   1        725.00        735.21         8.30 o                         
  14   2   1        325.38        319.92         4.61 o                         
  16   2   1        358.57        360.52         4.92 o                         
  18   2   1        775.15        722.49        12.40 o                         
  20   2   1       1535.01       1615.09        24.83 o                         
  22   2   1         25.06         26.21         1.44 o                         
  24   2   1         39.31         31.46         2.24 o                         
 -23   3   1        213.10        256.70         4.28 o                         
 -21   3   1         36.36         31.14         1.60 o                         
 -19   3   1         74.30         76.44         2.17 o                         
 -17   3   1         19.73         19.34         1.27 o                         
 -15   3   1       3353.67       3307.50        35.26 o                         
 -13   3   1       2332.81       2208.65        22.97 o                         
 -11   3   1        476.99        459.22         5.70 o                         
  -9   3   1        593.43        608.29         7.24 o                         
  -7   3   1       4136.15       4349.44        47.62 o                         
  -5   3   1       1045.33       1185.09        12.90 o                         
  -3   3   1          0.02          1.20         0.49 o                         
  -1   3   1       2455.67       2560.29        26.28 o                         
   1   3   1        938.77        827.14         9.18 o                         
   3   3   1        302.36        362.29         4.36 o                         
   5   3   1         35.35         33.00         1.12 o                         
   7   3   1       2157.64       2334.45        26.80 o                         
   9   3   1        191.11        190.39         2.60 o                         
  11   3   1       2666.78       2718.15        28.12 o                         
  13   3   1         91.18         89.78         1.95 o                         
  15   3   1       3256.11       3233.18        52.55 o                         
  17   3   1       1118.43       1148.36        15.99 o                         
  19   3   1        167.45        173.25         3.34 o                         
  21   3   1        271.30        285.07         5.53 o                         
  23   3   1        444.86        410.38        12.62 o                         
 -20   4   1         50.46         55.26         1.89 o                         
 -18   4   1        156.40        154.82         3.29 o                         
 -16   4   1        431.32        481.98         8.80 o                         
 -14   4   1        910.12        922.69        15.88 o                         
 -12   4   1         76.79         91.98         1.99 o                         
 -10   4   1        348.92        336.11         4.52 o                         
  -8   4   1        274.54        246.10         3.84 o                         
  -6   4   1          0.12          1.50         0.73 o                         
  -4   4   1          1.79          0.93         0.70 o                         
  -2   4   1       1049.60       1074.41        13.50 o                         
   0   4   1         42.05         42.38         1.51 o                         
   2   4   1        806.31        801.69         9.47 o                         
   4   4   1          3.20          4.67         0.77 o                         
   6   4   1        250.18        257.35         3.68 o                         
   8   4   1         96.17        100.75         2.20 o                         
  10   4   1        609.59        603.59        15.27 o                         
  12   4   1        585.13        587.18        11.15 o                         
  14   4   1        399.71        424.39         7.30 o                         
  16   4   1         93.05         90.05         2.78 o                         
  18   4   1         57.74         60.89         2.37 o                         
  20   4   1         10.36          7.90         1.62 o                         
 -17   5   1         30.96         36.16         3.89 o                         
 -15   5   1         32.90         31.54         1.95 o                         
 -13   5   1          8.16          8.69         1.19 o                         
 -11   5   1          1.60          2.46         1.21 o                         
  -9   5   1        258.25        267.95         5.36 o                         
  -7   5   1         61.10         67.52         2.48 o                         
  -5   5   1        327.16        346.33         6.17 o                         
  -3   5   1        528.32        538.01         9.70 o                         
  -1   5   1          3.90          4.23         0.89 o                         
   1   5   1          9.81          6.43         1.12 o                         
   3   5   1        323.13        342.01         6.59 o                         
   5   5   1        748.70        774.87        12.43 o                         
   7   5   1         12.35         12.09         1.39 o                         
   9   5   1         20.67         26.17         2.61 o                         
  11   5   1         11.16          8.44         1.12 o                         
  13   5   1          0.80          2.82         0.97 o                         
  15   5   1         19.22         16.05         3.20 o                         
  -8   6   1          0.92          1.24         1.74 o                         
  -6   6   1        114.48        102.64         3.09 o                         
  -4   6   1        941.90        914.02        18.69 o                         
  -2   6   1          1.37          0.40         1.17 o                         
   0   6   1          8.77          9.90         1.93 o                         
   2   6   1        272.05        266.98         6.20 o                         
   4   6   1       1012.46        930.22        18.95 o                         
   6   6   1        200.80        175.59         4.59 o                         
 -28   0   2        181.97        190.86         5.52 o                         
 -26   0   2       1324.66       1334.61        27.23 o                         
 -24   0   2        713.58        756.25        18.04 o                         
 -22   0   2        263.50        230.98         5.05 o                         
 -20   0   2        253.31        223.69         4.79 o                         
 -18   0   2         91.20         92.21         2.44 o                         
 -16   0   2        282.73        299.39         4.96 o                         
 -14   0   2        119.26        206.95         3.36 o                         
 -12   0   2         97.60        104.36         2.36 o                         
 -10   0   2        191.51        210.74         5.36 o                         
  -8   0   2          2.08          0.60         0.43 o                         
  -6   0   2       1026.10       1040.02        23.73 o                         
  -4   0   2       2840.05       2646.87        66.73 o                         
  -2   0   2         14.22         26.63         1.25 o                         
   0   0   2       7504.60       7714.77       151.35 o                         
   4   0   2       6685.20       6206.38       141.02 o                         
   6   0   2         92.68         85.60         2.19 o                         
   8   0   2       3135.16       2954.49        58.19 o                         
  10   0   2       9684.65      10186.82       151.02 o                         
  12   0   2        788.21        801.92        12.53 o                         
  14   0   2        213.78        267.41         4.82 o                         
  16   0   2        275.79        278.25         6.12 o                         
  18   0   2         14.37         30.01         2.77 o                         
  20   0   2        413.37        387.65        10.20 o                         
  22   0   2       2476.16       2296.12        53.27 o                         
  24   0   2         67.22         56.36         3.02 o                         
 -27   1   2          1.70          5.64         0.97 o                         
 -25   1   2        118.26        119.48         2.85 o                         
 -23   1   2        494.08        494.73        10.28 o                         
 -21   1   2         51.50         35.59         1.30 o                         
 -19   1   2        706.54        768.60         9.11 o                         
 -17   1   2       1306.65       1299.28        14.21 o                         
 -15   1   2        186.47        193.33         2.98 o                         
 -13   1   2       1381.33       1547.21        16.61 o                         
 -11   1   2       3341.44       3338.27        36.45 o                         
  -9   1   2        112.00        110.88         2.12 o                         
  -7   1   2      12302.06      11579.73       160.87 o                         
  -5   1   2      32564.64      34198.79       472.90 o                         
  -3   1   2       2017.78       1892.21        28.13 o                         
  -1   1   2        370.80        332.57         5.13 o                         
   1   1   2       5608.88       5280.26        99.01 o                         
   3   1   2         84.94         87.82         2.02 o                         
   5   1   2        736.40        709.51        11.72 o                         
   7   1   2       2716.66       2612.81        42.06 o                         
   9   1   2         68.68         65.56         1.26 o                         
  11   1   2        231.17        253.86         3.07 o                         
  13   1   2         42.16         40.13         1.14 o                         
  15   1   2         21.94         18.01         1.14 o                         
  17   1   2          0.09          0.98         0.72 o                         
  19   1   2         12.33          8.46         1.12 o                         
  21   1   2        260.87        256.01         4.57 o                         
  23   1   2        129.27        105.74         2.77 o                         
  25   1   2        169.79        147.76         3.46 o                         
 -26   2   2         10.91          7.31         1.34 o                         
 -24   2   2        155.42        143.37         2.93 o                         
 -22   2   2        672.70        688.06        11.04 o                         
 -20   2   2         89.47        105.08         2.26 o                         
 -18   2   2       3634.18       3590.59        39.64 o                         
 -16   2   2          5.76          7.82         0.86 o                         
 -14   2   2         37.18         35.24         1.05 o                         
 -12   2   2          7.93         14.20         0.73 o                         
 -10   2   2       3965.00       4096.99        41.64 o                         
  -8   2   2          0.59          0.79         0.47 o                         
  -6   2   2         60.59         55.89         1.27 o                         
  -4   2   2        669.44        662.46         9.60 o                         
  -2   2   2          1.13          0.73         0.39 o                         
   0   2   2       1221.56       1187.27        21.38 o                         
   2   2   2        217.02        217.63         3.69 o                         
   4   2   2        521.14        580.20         6.72 o                         
   6   2   2         57.00         59.36         1.19 o                         
   8   2   2        669.83        732.17         7.86 o                         
  10   2   2        366.41        353.88         4.62 o                         
  12   2   2       1140.72       1078.16        12.35 o                         
  14   2   2        368.52        318.75         4.61 o                         
  16   2   2        644.40        664.78         8.36 o                         
  18   2   2          0.73          1.03         0.80 o                         
  20   2   2        241.82        241.77         4.57 o                         
  22   2   2        477.56        525.96         8.02 o                         
  24   2   2         23.77         20.75         2.01 o                         
 -25   3   2        212.40        222.59         5.26 o                         
 -23   3   2         11.25         11.50         1.12 o                         
 -21   3   2        135.31        144.88         3.18 o                         
 -19   3   2        110.33        117.26         2.57 o                         
 -17   3   2       1404.49       1396.24        16.64 o                         
 -15   3   2         16.11         17.89         1.05 o                         
 -13   3   2        470.52        447.98         5.43 o                         
 -11   3   2        222.34        256.38         3.42 o                         
  -9   3   2        294.50        295.23         4.13 o                         
  -7   3   2          0.06          1.45         0.54 o                         
  -5   3   2       1036.23       1072.92        11.01 o                         
  -3   3   2        197.73        213.23         2.55 o                         
  -1   3   2       1366.08       1426.79        15.99 o                         
   1   3   2         12.47         10.93         0.79 o                         
   3   3   2        342.48        361.49         5.01 o                         
   5   3   2        202.39        248.78         3.16 o                         
   7   3   2        397.63        390.84         4.75 o                         
   9   3   2        382.29        379.03         4.54 o                         
  11   3   2       1618.54       1663.20        17.51 o                         
  13   3   2       2677.00       2663.24        28.56 o                         
  15   3   2        198.98        226.72         3.31 o                         
  17   3   2        375.06        411.81         7.24 o                         
  19   3   2        867.46        902.35        16.93 o                         
  21   3   2       1557.83       1637.12        24.80 o                         
 -22   4   2        164.45        159.53         4.61 o                         
 -20   4   2         54.42         55.54         2.29 o                         
 -18   4   2        497.32        510.45         8.42 o                         
 -16   4   2        103.75        113.29         3.00 o                         
 -14   4   2       1631.15       1724.62        27.85 o                         
 -12   4   2          3.61          4.10         1.36 o                         
 -10   4   2         54.09         51.83         1.55 o                         
  -8   4   2        122.70        136.50         2.23 o                         
  -6   4   2         67.11         59.78         1.51 o                         
  -4   4   2        127.32        124.48         2.30 o                         
  -2   4   2        110.81         94.29         1.90 o                         
   0   4   2          4.28          5.18         0.71 o                         
   2   4   2        405.43        409.93         5.75 o                         
   4   4   2         81.85         79.53         1.85 o                         
   6   4   2        548.91        542.54         6.78 o                         
   8   4   2        107.45        109.60         2.46 o                         
  10   4   2        544.70        572.70         8.47 o                         
  12   4   2        565.93        587.96        10.36 o                         
  14   4   2         26.09         15.98         2.40 o                         
  16   4   2          5.42          5.26         1.10 o                         
  18   4   2          1.65          2.90         2.13 o                         
 -17   5   2        224.56        224.09         8.01 o                         
 -15   5   2        121.88        127.79         3.59 o                         
 -13   5   2         22.00         23.04         1.78 o                         
 -11   5   2          0.01         -0.34         1.12 o                         
  -9   5   2        178.28        177.09         4.44 o                         
  -7   5   2        147.84        150.32         3.59 o                         
  -5   5   2        517.49        552.32         9.89 o                         
  -3   5   2        198.76        208.87         4.13 o                         
  -1   5   2         79.04         77.97         2.13 o                         
   1   5   2          8.47          5.10         1.00 o                         
   3   5   2        237.96        276.58         5.12 o                         
   5   5   2        987.01       1024.15        16.05 o                         
   7   5   2          0.45          2.40         0.93 o                         
   9   5   2          4.38          4.03         0.89 o                         
  11   5   2         20.18         26.94         2.02 o                         
  13   5   2          3.88          4.42         1.09 o                         
  -8   6   2          0.90          1.53         1.57 o                         
  -6   6   2         12.38          9.66         2.01 o                         
  -4   6   2         14.77         15.85         2.29 o                         
  -2   6   2         52.92         51.93         2.36 o                         
   0   6   2         14.35         13.97         2.39 o                         
   2   6   2         22.81         20.88         2.09 o                         
   4   6   2        178.64        162.17         4.82 o                         
 -29   1   3         36.63         25.17         1.76 o                         
 -27   1   3         43.04         43.34         1.99 o                         
 -25   1   3        225.89        207.67         4.12 o                         
 -23   1   3       1146.61       1129.96        16.64 o                         
 -21   1   3         26.27         38.24         1.36 o                         
 -19   1   3       1744.35       1702.72        17.85 o                         
 -17   1   3        133.97        132.13         2.01 o                         
 -15   1   3        161.86        179.60         2.37 o                         
 -13   1   3       2075.44       2223.39        22.77 o                         
 -11   1   3        629.81        609.94         8.38 o                         
  -9   1   3       3722.24       3247.70        45.13 o                         
  -7   1   3       7824.73       7213.90       100.34 o                         
  -5   1   3      33220.35      36036.60       576.06 o                         
  -3   1   3       8592.35       8046.28       120.12 o                         
  -1   1   3      32881.59      36889.43       545.77 o                         
   1   1   3      15260.69      14803.29       237.80 o                         
   3   1   3       6609.08       6043.04       103.01 o                         
   5   1   3          4.40          5.86         0.70 o                         
   7   1   3       6202.62       6051.66        65.82 o                         
   9   1   3        297.04        317.61         3.80 o                         
  11   1   3         37.98         46.70         1.13 o                         
  13   1   3        299.56        296.32         3.77 o                         
  15   1   3        161.07        190.66         2.90 o                         
  17   1   3        301.68        313.24         4.63 o                         
  19   1   3        311.16        265.91         4.31 o                         
  21   1   3         46.98         29.89         2.02 o                         
  23   1   3         16.31         15.68         2.26 o                         
 -28   2   3         75.35         71.28         2.47 o                         
 -26   2   3        301.53        300.41         5.31 o                         
 -24   2   3         83.17         78.57         2.19 o                         
 -22   2   3         60.62         75.51         1.92 o                         
 -20   2   3          5.28          8.34         0.95 o                         
 -18   2   3       6602.48       6385.98        69.80 o                         
 -16   2   3        288.80        245.39         3.30 o                         
 -14   2   3        191.96        234.12         2.95 o                         
 -12   2   3       2789.82       2983.69        28.66 o                         
 -10   2   3        902.95       1040.52        10.90 o                         
  -8   2   3       3717.86       3335.93        33.94 o                         
  -6   2   3      12300.35      11760.50       146.16 o                         
  -4   2   3       5156.52       4850.22        67.27 o                         
  -2   2   3        972.45        948.19        14.46 o                         
   0   2   3        295.76        291.32         5.21 o                         
   2   2   3       3806.33       3787.80        46.73 o                         
   4   2   3        938.76        888.11         9.69 o                         
   6   2   3       2083.37       2178.44        23.18 o                         
   8   2   3          3.74          8.15         0.85 o                         
  10   2   3       2084.42       1918.78        22.31 o                         
  12   2   3        295.77        246.23         3.59 o                         
  14   2   3        103.04         96.37         2.01 o                         
  16   2   3        552.22        523.50        10.98 o                         
  18   2   3        782.16        832.11        12.58 o                         
  20   2   3         13.77         10.23         1.09 o                         
  22   2   3         50.99         39.92         1.81 o                         
 -25   3   3        108.22        115.48         2.78 o                         
 -23   3   3         21.16         21.93         1.36 o                         
 -21   3   3          2.73          4.07         0.92 o                         
 -19   3   3        205.34        207.08         3.96 o                         
 -17   3   3        724.49        717.58         9.38 o                         
 -15   3   3       1472.25       1414.14        16.15 o                         
 -13   3   3       2437.86       2420.42        26.94 o                         
 -11   3   3         54.44         50.53         1.55 o                         
  -9   3   3         30.56         32.48         1.14 o                         
  -7   3   3         95.72        101.05         1.60 o                         
  -5   3   3        526.66        586.96         6.25 o                         
  -3   3   3       3272.87       3355.15        34.32 o                         
  -1   3   3        726.76        728.12         8.18 o                         
   1   3   3          0.84          2.80         0.60 o                         
   3   3   3        399.76        429.55         5.52 o                         
   5   3   3        133.33        149.69         2.38 o                         
   7   3   3         66.84         79.14         1.56 o                         
   9   3   3        139.89        145.19         2.39 o                         
  11   3   3        187.39        198.01         3.08 o                         
  13   3   3        115.19        105.96         4.51 o                         
  15   3   3       1201.25       1232.70        19.73 o                         
  17   3   3       1447.21       1534.35        23.58 o                         
  19   3   3         29.86         30.84         2.08 o                         
  21   3   3         22.83         22.33         1.83 o                         
 -22   4   3          0.36          0.95         1.35 o                         
 -20   4   3          5.67          5.16         1.47 o                         
 -18   4   3        245.36        253.84         4.82 o                         
 -16   4   3        716.69        753.72        11.31 o                         
 -14   4   3         13.66         16.80         1.37 o                         
 -12   4   3        272.56        297.26         4.29 o                         
 -10   4   3        125.95        119.30         2.37 o                         
  -8   4   3       2005.52       1972.27        20.60 o                         
  -6   4   3         38.97         34.11         1.49 o                         
  -4   4   3         39.29         54.01         1.55 o                         
  -2   4   3         21.24         22.33         1.24 o                         
   0   4   3         57.95         69.68         1.72 o                         
   2   4   3         81.54         79.58         1.74 o                         
   4   4   3         33.98         35.61         1.48 o                         
   6   4   3       2843.98       2859.48        33.07 o                         
   8   4   3        872.40        928.01        17.47 o                         
  10   4   3         68.96         72.65         2.08 o                         
  12   4   3        106.78        110.43         2.83 o                         
  14   4   3        135.44        152.83         3.52 o                         
  16   4   3         35.75         28.58         1.89 o                         
  18   4   3        369.36        396.36        12.13 o                         
 -17   5   3        266.73        219.19         6.06 o                         
 -15   5   3        176.23        175.88         3.50 o                         
 -13   5   3         15.69         20.03         1.83 o                         
 -11   5   3          4.93          5.36         1.42 o                         
  -9   5   3        419.57        446.09         9.00 o                         
  -7   5   3        581.99        637.62        11.24 o                         
  -5   5   3         14.56          9.88         1.58 o                         
  -3   5   3        403.82        405.57         7.04 o                         
  -1   5   3          0.05          1.02         0.95 o                         
   1   5   3        114.36        122.36         3.10 o                         
   3   5   3          8.26         10.24         1.39 o                         
   5   5   3        513.86        491.46         8.86 o                         
   7   5   3         61.12         57.75         2.07 o                         
   9   5   3         18.97         20.90         1.45 o                         
  11   5   3          2.39         -0.13         1.00 o                         
  13   5   3          0.23          1.30         1.28 o                         
  -8   6   3         10.62          8.20         2.50 o                         
  -6   6   3        158.61        154.69         5.71 o                         
  -4   6   3         69.94         55.51         2.66 o                         
  -2   6   3        195.02        187.19         4.59 o                         
   0   6   3        116.87        112.60         4.56 o                         
   2   6   3         13.06         11.14         3.89 o                         
 -30   0   4        216.43        220.96         7.38 o                         
 -28   0   4         12.90         15.82         1.99 o                         
 -26   0   4         55.88         57.81         2.70 o                         
 -24   0   4          0.97         -0.79         1.13 o                         
 -22   0   4        689.18        689.72        13.40 o                         
 -20   0   4        847.56        864.78        14.83 o                         
 -18   0   4        773.00        740.81        11.87 o                         
 -16   0   4        292.03        308.57         4.96 o                         
 -14   0   4        176.79        195.69         3.56 o                         
 -12   0   4        125.31        114.84         2.58 o                         
 -10   0   4        544.13        499.01        11.84 o                         
  -8   0   4       6222.31       5554.90       109.34 o                         
  -6   0   4       9190.94       8710.71       198.36 o                         
  -4   0   4      33465.25      35310.18       797.98 o                         
  -2   0   4        195.29        181.29         5.52 o                         
   0   0   4          6.78          8.82         0.58 o                         
   2   0   4       7288.21       7054.21       239.88 o                         
   4   0   4         20.48         30.51         1.18 o                         
   6   0   4       1616.43       1572.70        25.70 o                         
   8   0   4       4189.91       4213.36        58.56 o                         
  10   0   4        876.18        905.60        14.27 o                         
  12   0   4       1418.22       1487.98        30.98 o                         
  14   0   4        354.45        324.25         6.22 o                         
  16   0   4        609.81        557.10        10.17 o                         
  18   0   4        142.10        135.63         4.46 o                         
  20   0   4        418.77        396.14        10.46 o                         
  22   0   4          3.44          2.66         1.26 o                         
 -29   1   4        321.58        341.04         6.83 o                         
 -27   1   4         78.54         78.00         2.26 o                         
 -25   1   4         21.65         18.72         1.62 o                         
 -23   1   4       1424.32       1370.79        25.82 o                         
 -21   1   4       2295.21       2302.29        24.74 o                         
 -19   1   4        193.87        178.46         2.38 o                         
 -17   1   4        102.63        100.38         1.73 o                         
 -15   1   4        223.06        241.98         2.90 o                         
 -13   1   4        391.15        487.57         5.17 o                         
 -11   1   4       1634.98       1569.65        18.82 o                         
  -9   1   4        870.91        859.89        12.24 o                         
  -7   1   4       4713.72       4122.45        57.19 o                         
  -5   1   4       5396.59       4990.72        79.98 o                         
  -3   1   4      22922.66      23810.49       381.14 o                         
  -1   1   4      17444.56      16974.83       271.81 o                         
   1   1   4        164.77        140.55         2.71 o                         
   3   1   4       2053.08       1893.44        30.66 o                         
   5   1   4        104.16        105.62         1.93 o                         
   7   1   4       3391.20       3422.78        36.08 o                         
   9   1   4        519.58        601.13         6.80 o                         
  11   1   4         34.27         19.95         1.00 o                         
  13   1   4        132.51        140.14         2.28 o                         
  15   1   4       1954.11       1812.69        22.23 o                         
  17   1   4       1297.80       1320.47        16.37 o                         
  19   1   4          4.42          3.24         1.58 o                         
  21   1   4         53.32         65.47         2.53 o                         
  23   1   4         36.40         43.64         2.31 o                         
 -28   2   4         66.26         69.18         2.78 o                         
 -26   2   4        375.05        370.51         6.86 o                         
 -24   2   4        379.19        357.61         6.92 o                         
 -22   2   4          0.19         -0.18         0.80 o                         
 -20   2   4       1092.70       1119.84        14.09 o                         
 -18   2   4        356.64        328.37         4.34 o                         
 -16   2   4       4082.24       4124.59        45.39 o                         
 -14   2   4         56.81         64.29         1.30 o                         
 -12   2   4       4615.95       4808.07        47.30 o                         
 -10   2   4         59.89         81.96         1.26 o                         
  -8   2   4      10327.35      10589.54       110.86 o                         
  -6   2   4        242.25        206.46         2.91 o                         
  -4   2   4       2982.33       2915.20        48.11 o                         
  -2   2   4        691.98        712.68         8.85 o                         
   0   2   4       1042.93       1100.27        12.85 o                         
   2   2   4       4402.56       4559.07        63.43 o                         
   4   2   4        765.71        838.12         9.23 o                         
   6   2   4         23.61         30.70         1.35 o                         
   8   2   4       1380.40       1461.04        16.41 o                         
  10   2   4        398.66        372.01         4.75 o                         
  12   2   4       1107.42       1082.32        13.02 o                         
  14   2   4        164.85        179.75         3.00 o                         
  16   2   4         36.88         44.70         1.80 o                         
  18   2   4        677.08        683.69        11.89 o                         
  20   2   4         38.12         49.60         1.88 o                         
  22   2   4          0.00         -0.59         1.36 o                         
 -27   3   4          4.01          0.56         2.78 o                         
 -25   3   4          0.47          0.25         0.88 o                         
 -23   3   4         26.74         29.09         1.53 o                         
 -21   3   4         47.10         47.30         1.93 o                         
 -19   3   4        109.11        104.90         2.35 o                         
 -17   3   4         68.80         64.17         1.87 o                         
 -15   3   4        875.49        823.23        10.12 o                         
 -13   3   4          1.78          2.40         0.67 o                         
 -11   3   4        175.57        177.62         2.52 o                         
  -9   3   4         27.70         35.72         1.07 o                         
  -7   3   4        362.78        372.42         4.34 o                         
  -5   3   4        290.93        319.72         4.50 o                         
  -3   3   4        860.98        881.70         9.80 o                         
  -1   3   4        120.57         92.05         1.68 o                         
   1   3   4         89.55         92.98         1.69 o                         
   3   3   4          1.24          2.09         0.69 o                         
   5   3   4          3.83          3.10         0.60 o                         
   7   3   4         65.14         59.71         1.50 o                         
   9   3   4        145.25        136.18         2.24 o                         
  11   3   4         36.30         41.73         1.47 o                         
  13   3   4       1156.32       1195.49        16.74 o                         
  15   3   4         84.78         80.48         2.47 o                         
  17   3   4         41.31         49.06         1.74 o                         
  19   3   4         18.11         13.43         1.27 o                         
 -22   4   4          2.56          7.10         2.16 o                         
 -20   4   4          9.16          7.28         1.20 o                         
 -18   4   4         12.86         10.66         1.45 o                         
 -16   4   4       2547.77       2758.23        36.83 o                         
 -14   4   4        353.72        392.21         6.78 o                         
 -12   4   4        415.54        413.11         5.84 o                         
 -10   4   4        532.54        566.74         7.66 o                         
  -8   4   4        733.93        726.91         9.43 o                         
  -6   4   4       1061.84       1101.56        12.28 o                         
  -4   4   4        422.31        418.77         5.18 o                         
  -2   4   4          6.41          9.07         1.07 o                         
   0   4   4         60.45         54.19         1.59 o                         
   2   4   4          1.27          1.92         0.78 o                         
   4   4   4        139.99        118.37         2.22 o                         
   6   4   4         67.18         70.39         4.44 o                         
   8   4   4       1322.86       1375.76        22.36 o                         
  10   4   4         16.79         19.89         1.53 o                         
  12   4   4         16.34         19.27         1.48 o                         
  14   4   4         86.94         97.66         2.88 o                         
  16   4   4        316.49        303.46         6.86 o                         
 -17   5   4         60.56         65.95         2.67 o                         
 -15   5   4         79.95         79.11         2.55 o                         
 -13   5   4         36.57         43.78         1.93 o                         
 -11   5   4         16.04         13.91         1.74 o                         
  -9   5   4       1170.88       1168.70        19.64 o                         
  -7   5   4       1456.98       1449.22        22.33 o                         
  -5   5   4        376.29        391.59         7.37 o                         
  -3   5   4          3.43          2.93         0.98 o                         
  -1   5   4        155.32        172.98         3.88 o                         
   1   5   4        576.35        579.59        10.25 o                         
   3   5   4       2247.70       2297.58        37.59 o                         
   5   5   4       2035.74       2240.04        40.11 o                         
   7   5   4        719.50        738.37        12.68 o                         
   9   5   4         34.94         34.19         1.55 o                         
  11   5   4          8.74         11.93         1.46 o                         
  -8   6   4         47.53         35.89         3.89 o                         
  -6   6   4        218.15        205.01         6.89 o                         
  -4   6   4          0.04         -0.54         1.81 o                         
  -2   6   4         36.36         36.44         4.17 o                         
   0   6   4         13.90         10.51         2.22 o                         
 -29   1   5         22.92         30.96         1.67 o                         
 -27   1   5        163.34        161.22         3.63 o                         
 -25   1   5         37.73         40.02         1.81 o                         
 -23   1   5       6101.19       6083.99        64.15 o                         
 -21   1   5        116.71         96.58         1.74 o                         
 -19   1   5        348.36        326.88         3.77 o                         
 -17   1   5        930.48        948.78         9.53 o                         
 -15   1   5        456.64        492.46         5.22 o                         
 -13   1   5          0.08          2.73         0.45 o                         
 -11   1   5       6251.46       5958.27        70.43 o                         
  -9   1   5          6.72         15.29         0.82 o                         
  -7   1   5       2068.61       1865.81        30.03 o                         
  -5   1   5         76.95         65.81         1.34 o                         
  -3   1   5        408.49        461.89         7.73 o                         
  -1   1   5       4743.24       4503.17        66.75 o                         
   1   1   5       4463.47       4128.56        61.28 o                         
   3   1   5       1564.97       1559.38        19.65 o                         
   5   1   5          1.37          6.12         0.49 o                         
   7   1   5        165.31        151.27         2.00 o                         
   9   1   5        647.26        727.97        10.54 o                         
  11   1   5        586.49        614.26         7.10 o                         
  13   1   5        242.51        255.36         3.59 o                         
  15   1   5        590.30        626.34         8.37 o                         
  17   1   5        115.58         95.59         2.27 o                         
  19   1   5          0.04          0.83         1.00 o                         
  21   1   5         72.79         68.44         2.57 o                         
 -28   2   5         34.99         22.71         1.63 o                         
 -26   2   5        133.30        113.01         2.85 o                         
 -24   2   5        566.76        600.51        10.69 o                         
 -22   2   5        700.22        782.59        12.62 o                         
 -20   2   5         46.68         56.80         1.61 o                         
 -18   2   5          0.61          0.54         0.67 o                         
 -16   2   5         23.72         20.06         1.02 o                         
 -14   2   5       1345.10       1416.75        14.02 o                         
 -12   2   5       9825.89      10126.51        96.22 o                         
 -10   2   5        153.58        114.42         1.59 o                         
  -8   2   5        522.99        600.65         6.26 o                         
  -6   2   5       3197.60       3214.33        32.72 o                         
  -4   2   5       3870.47       3605.34        42.76 o                         
  -2   2   5        196.74        205.82         2.96 o                         
   0   2   5        869.59        954.87        10.05 o                         
   2   2   5        281.45        323.53         3.74 o                         
   4   2   5       2919.94       3173.47        32.45 o                         
   6   2   5        424.58        449.35         5.48 o                         
   8   2   5        185.75        197.37         2.98 o                         
  10   2   5        937.63        965.15        10.77 o                         
  12   2   5       1391.12       1431.12        18.57 o                         
  14   2   5       1460.00       1373.84        21.53 o                         
  16   2   5       1343.97       1407.09        23.45 o                         
  18   2   5        652.65        689.14        11.89 o                         
  20   2   5        128.33        133.56         3.08 o                         
 -27   3   5          0.34          1.98         1.18 o                         
 -25   3   5         54.28         55.36         2.40 o                         
 -23   3   5         19.59         18.52         1.49 o                         
 -21   3   5        138.30        133.39         2.68 o                         
 -19   3   5        175.44        182.32         3.40 o                         
 -17   3   5          6.16          5.51         0.94 o                         
 -15   3   5        183.93        195.99         3.10 o                         
 -13   3   5       1060.82       1054.70        11.72 o                         
 -11   3   5          4.81          4.81         0.65 o                         
  -9   3   5         40.58         31.54         1.18 o                         
  -7   3   5        188.16        177.62         2.44 o                         
  -5   3   5        355.15        376.67         4.76 o                         
  -3   3   5        389.07        399.56         5.00 o                         
  -1   3   5        374.53        388.88         4.72 o                         
   1   3   5        492.01        469.67         5.77 o                         
   3   3   5        490.13        486.51         6.04 o                         
   5   3   5        196.22        195.87         2.89 o                         
   7   3   5        416.23        435.37         5.51 o                         
   9   3   5         38.79         38.78         1.47 o                         
  11   3   5         99.90        105.12         2.29 o                         
  13   3   5         77.39         86.72         2.38 o                         
  15   3   5         20.31         18.80         1.72 o                         
  17   3   5         34.53         30.90         1.67 o                         
  19   3   5        322.01        297.76         7.83 o                         
 -24   4   5          8.30         12.90         2.00 o                         
 -22   4   5         39.66         57.22         2.11 o                         
 -20   4   5        445.70        425.45         7.70 o                         
 -18   4   5        645.08        673.12        11.76 o                         
 -16   4   5        920.57        957.98        15.15 o                         
 -14   4   5         41.26         49.62         1.98 o                         
 -12   4   5        393.87        409.22         5.83 o                         
 -10   4   5         41.84         39.30         1.59 o                         
  -8   4   5        794.56        810.69         9.32 o                         
  -6   4   5       1073.22       1053.17        11.79 o                         
  -4   4   5         17.03         24.72         1.28 o                         
  -2   4   5         37.83         37.31         1.36 o                         
   0   4   5          1.23          3.54         0.77 o                         
   2   4   5          0.01          3.33         0.74 o                         
   4   4   5        646.88        611.55         7.82 o                         
   6   4   5         57.55         49.77         1.85 o                         
   8   4   5        362.83        396.84         6.62 o                         
  10   4   5        206.05        230.79         4.75 o                         
  12   4   5          2.00          1.71         0.91 o                         
  14   4   5        296.28        307.01         7.92 o                         
  16   4   5        266.47        268.49         8.75 o                         
 -17   5   5        263.46        263.56         5.51 o                         
 -15   5   5        537.62        525.78         9.32 o                         
 -13   5   5         89.00         78.79         2.40 o                         
 -11   5   5          9.92          7.49         1.21 o                         
  -9   5   5        212.60        234.57         4.83 o                         
  -7   5   5        574.44        619.00        10.09 o                         
  -5   5   5        345.48        360.98         6.38 o                         
  -3   5   5          0.26          0.44         0.91 o                         
  -1   5   5         43.23         41.62         1.82 o                         
   1   5   5        151.08        152.89         3.52 o                         
   3   5   5        127.56        121.81         3.02 o                         
   5   5   5          5.11          4.28         0.98 o                         
   7   5   5         72.03         59.91         2.23 o                         
   9   5   5          0.30          1.74         1.01 o                         
  11   5   5         34.90         29.48         4.45 o                         
  -6   6   5          1.50          0.83         1.95 o                         
 -30   0   6          1.47          1.43         2.64 o                         
 -28   0   6        218.73        239.24         5.92 o                         
 -26   0   6       2668.96       2811.79        65.51 o                         
 -24   0   6        103.74         90.27         2.65 o                         
 -22   0   6         12.44         21.94         2.12 o                         
 -20   0   6        808.35        777.35        11.65 o                         
 -18   0   6          9.10          3.87         0.87 o                         
 -16   0   6        183.03        176.01         3.64 o                         
 -14   0   6       2263.95       2052.89        30.79 o                         
 -12   0   6       1245.25       1084.78        21.81 o                         
 -10   0   6        635.91        599.17        12.20 o                         
  -8   0   6        327.46        323.67         7.95 o                         
  -4   0   6       5107.61       4580.13       203.81 o                         
  -2   0   6       7019.20       6672.80       185.73 o                         
   0   0   6        433.32        537.67        12.79 o                         
   2   0   6         80.52         95.92         2.89 o                         
   4   0   6        563.85        579.17         9.11 o                         
   6   0   6         29.14         52.77         1.57 o                         
   8   0   6       1038.47       1018.01        15.78 o                         
  10   0   6       1504.39       1433.18        23.75 o                         
  12   0   6       1422.97       1369.48        22.85 o                         
  14   0   6        254.47        211.21         5.22 o                         
  16   0   6         77.89         70.17         3.04 o                         
  18   0   6         13.50         14.27         1.85 o                         
  20   0   6        157.28        145.30         4.61 o                         
 -31   1   6         10.18          9.50         1.74 o                         
 -29   1   6          8.67          9.20         1.75 o                         
 -27   1   6          5.94          6.13         1.04 o                         
 -25   1   6        674.42        681.73        10.66 o                         
 -23   1   6       1135.63       1165.11        13.42 o                         
 -21   1   6       3820.96       3758.12        38.52 o                         
 -19   1   6       1294.55       1287.06        13.59 o                         
 -17   1   6         19.35         11.41         0.77 o                         
 -15   1   6        102.17        114.45         1.78 o                         
 -13   1   6        161.70        231.69         2.67 o                         
 -11   1   6      19115.75      20428.02       214.02 o                         
  -9   1   6       2822.71       2632.20        39.14 o                         
  -7   1   6        318.20        305.60         4.89 o                         
  -5   1   6          0.84          0.70         0.35 o                         
  -3   1   6       1837.23       1595.52        23.89 o                         
  -1   1   6       8844.43       8705.11       129.66 o                         
   1   1   6       2023.36       2080.83        24.89 o                         
   3   1   6        695.14        683.72         7.06 o                         
   5   1   6         20.27         21.76         0.82 o                         
   7   1   6       2799.32       2896.18        30.71 o                         
   9   1   6        867.45        869.66         9.37 o                         
  11   1   6          4.57          4.92         0.72 o                         
  13   1   6        130.84        120.22         2.41 o                         
  15   1   6        181.29        174.48         3.35 o                         
  17   1   6        292.13        274.97         5.98 o                         
  19   1   6         64.51         69.15         3.10 o                         
  21   1   6        385.25        362.28        23.15 o                         
 -30   2   6         17.73         28.92         5.01 o                         
 -28   2   6         40.75         33.37         1.67 o                         
 -26   2   6          0.67         -1.09         1.48 o                         
 -24   2   6        341.96        321.77         5.48 o                         
 -22   2   6       1139.73       1012.22        24.83 o                         
 -20   2   6        348.87        344.62         4.40 o                         
 -18   2   6        314.22        324.13         3.73 o                         
 -16   2   6         48.70         58.64         1.25 o                         
 -14   2   6         23.87         27.03         1.05 o                         
 -12   2   6       2354.55       2293.01        22.80 o                         
 -10   2   6       3474.55       3409.42        32.67 o                         
  -8   2   6        259.16        245.85         2.85 o                         
  -6   2   6       4201.75       4369.94        49.66 o                         
  -4   2   6          8.84         13.51         0.68 o                         
  -2   2   6       1892.99       1995.03        22.10 o                         
   0   2   6       5326.17       5209.14        52.96 o                         
   2   2   6         87.52         64.73         1.42 o                         
   4   2   6       2201.85       2404.53        27.66 o                         
   6   2   6         39.49         40.25         1.23 o                         
   8   2   6        365.74        375.16         4.79 o                         
  10   2   6       1722.97       1616.58        18.31 o                         
  12   2   6        346.98        336.46         5.31 o                         
  14   2   6       1207.59       1124.98        15.71 o                         
  16   2   6         96.18        130.69         3.14 o                         
  18   2   6        483.86        509.15         8.33 o                         
  20   2   6          2.88          1.23         1.22 o                         
 -27   3   6          0.48          0.85         1.69 o                         
 -25   3   6        138.71        136.53         4.91 o                         
 -23   3   6         30.54         34.99         1.98 o                         
 -21   3   6        166.28        160.25         3.47 o                         
 -19   3   6         25.99         26.86         1.72 o                         
 -17   3   6         38.29         41.65         1.75 o                         
 -15   3   6         36.24         53.17         1.63 o                         
 -13   3   6        368.83        367.11         4.77 o                         
 -11   3   6        729.64        790.75         9.72 o                         
  -9   3   6        306.01        328.54         4.08 o                         
  -7   3   6         59.26         50.75         1.28 o                         
  -5   3   6        782.04        800.76         8.39 o                         
  -3   3   6        189.98        184.31         2.63 o                         
  -1   3   6          2.47          4.69         0.67 o                         
   1   3   6         49.88         52.37         1.35 o                         
   3   3   6          2.88          4.55         0.71 o                         
   5   3   6         16.85         18.49         1.16 o                         
   7   3   6         10.42         13.98         1.04 o                         
   9   3   6          1.35          0.47         1.43 o                         
  11   3   6          4.55          7.04         1.00 o                         
  13   3   6         78.96         78.51         2.18 o                         
  15   3   6          8.17          7.61         1.03 o                         
  17   3   6        105.63         92.69         2.58 o                         
 -24   4   6        125.19        128.65         3.96 o                         
 -22   4   6         39.60         68.50         2.19 o                         
 -20   4   6         10.59          9.61         1.38 o                         
 -18   4   6         99.82        118.30         3.10 o                         
 -16   4   6        769.30        790.98        12.72 o                         
 -14   4   6         17.80         32.11         1.65 o                         
 -12   4   6       1050.06       1093.12        23.93 o                         
 -10   4   6        363.31        355.96         4.57 o                         
  -8   4   6       2071.10       2083.70        21.77 o                         
  -6   4   6        544.20        538.67         7.24 o                         
  -4   4   6         14.83         15.58         1.17 o                         
  -2   4   6       1286.67       1255.24        14.47 o                         
   0   4   6        293.85        318.46         4.33 o                         
   2   4   6         38.38         36.51         1.57 o                         
   4   4   6        244.75        216.63         3.95 o                         
   6   4   6          5.70          1.87         1.06 o                         
   8   4   6         42.89         45.05         1.86 o                         
  10   4   6         14.23         16.30         1.36 o                         
  12   4   6        155.09        157.21         3.49 o                         
  14   4   6         64.71         83.41         4.70 o                         
 -17   5   6        292.33        264.26         6.25 o                         
 -15   5   6         56.12         55.87         2.15 o                         
 -13   5   6        465.99        443.69         8.75 o                         
 -11   5   6         90.46         79.21         2.58 o                         
  -9   5   6         54.60         64.22         2.18 o                         
  -7   5   6        255.11        247.87         4.64 o                         
  -5   5   6         13.38          9.84         1.05 o                         
  -3   5   6         93.41         98.99         2.50 o                         
  -1   5   6        162.89        176.79         3.57 o                         
   1   5   6       1480.60       1545.95        23.63 o                         
   3   5   6       1016.90       1004.22        16.89 o                         
   5   5   6       1446.49       1359.17        27.68 o                         
   7   5   6         16.75         18.94         1.72 o                         
   9   5   6        123.31        128.73         4.43 o                         
 -31   1   7          3.19          4.03         1.57 o                         
 -29   1   7          0.60          2.01         1.03 o                         
 -27   1   7        191.63        194.09         4.16 o                         
 -25   1   7         69.88         76.23         2.79 o                         
 -23   1   7         61.71         60.65         1.77 o                         
 -21   1   7       2551.30       2531.06        30.60 o                         
 -19   1   7        411.67        424.10         5.30 o                         
 -17   1   7        330.78        307.07         3.90 o                         
 -15   1   7          4.48          8.45         0.71 o                         
 -13   1   7       2244.68       2404.96        25.44 o                         
 -11   1   7        137.72        139.88         1.98 o                         
  -9   1   7        569.54        675.56         8.83 o                         
  -7   1   7        916.44        893.98        11.47 o                         
  -5   1   7        203.40        204.17         2.69 o                         
  -3   1   7       8048.96       8088.75        84.87 o                         
  -1   1   7       7204.10       7570.82        89.49 o                         
   1   1   7       3109.00       3229.29        32.94 o                         
   3   1   7        402.94        420.90         4.09 o                         
   5   1   7         35.92         25.98         0.93 o                         
   7   1   7        828.67        771.41         8.36 o                         
   9   1   7       5047.96       4900.61        53.73 o                         
  11   1   7       1745.60       1601.37        20.63 o                         
  13   1   7        284.20        294.20         4.84 o                         
  15   1   7          1.46          1.27         1.02 o                         
  17   1   7         74.18         78.10         2.81 o                         
  19   1   7        427.68        420.15         9.13 o                         
 -30   2   7          4.23          2.66         1.54 o                         
 -28   2   7        138.82        132.95         3.52 o                         
 -26   2   7          5.49          3.21         1.04 o                         
 -24   2   7       1411.96       1431.88        29.42 o                         
 -22   2   7       1208.58       1186.26        15.87 o                         
 -20   2   7        215.99        205.41         2.92 o                         
 -18   2   7          0.02          1.02         0.65 o                         
 -16   2   7         63.94         58.52         1.35 o                         
 -14   2   7        156.81        166.46         2.38 o                         
 -12   2   7        360.34        333.03         3.55 o                         
 -10   2   7      13539.82      13878.37       134.41 o                         
  -8   2   7        923.86        986.09         9.77 o                         
  -6   2   7         83.62         85.89         1.47 o                         
  -4   2   7       3852.97       3797.79        38.70 o                         
  -2   2   7       2920.19       2736.73        29.02 o                         
   0   2   7        751.78        713.09         7.47 o                         
   2   2   7       2176.15       2303.37        24.93 o                         
   4   2   7       1352.99       1346.93        15.29 o                         
   6   2   7         83.11        104.29         2.10 o                         
   8   2   7        132.99        135.99         2.32 o                         
  10   2   7         13.65         10.83         1.10 o                         
  12   2   7          0.89          0.73         0.85 o                         
  14   2   7        641.55        687.79        13.15 o                         
  16   2   7         25.12         20.05         1.79 o                         
  18   2   7        126.50        140.22         3.78 o                         
 -27   3   7        137.82        133.03         3.58 o                         
 -25   3   7          5.88          6.24         1.92 o                         
 -23   3   7          6.01          9.76         1.97 o                         
 -21   3   7        250.47        280.59         5.28 o                         
 -19   3   7        408.06        375.54         7.28 o                         
 -17   3   7       1049.47       1033.39        13.66 o                         
 -15   3   7       1040.59        982.66        11.90 o                         
 -13   3   7       1600.71       1538.18        18.11 o                         
 -11   3   7       1850.41       1772.10        17.91 o                         
  -9   3   7       1271.92       1308.70        15.31 o                         
  -7   3   7         15.70         18.98         0.99 o                         
  -5   3   7         61.51         66.02         1.46 o                         
  -3   3   7        550.12        529.47         5.81 o                         
  -1   3   7       1036.80       1016.47        10.60 o                         
   1   3   7        894.82        873.44        10.21 o                         
   3   3   7        151.17        172.92         2.72 o                         
   5   3   7          3.55          2.93         0.82 o                         
   7   3   7        292.03        287.71         4.16 o                         
   9   3   7        506.38        500.72         6.82 o                         
  11   3   7         83.80         87.54         2.33 o                         
  13   3   7          4.77         10.08         1.29 o                         
  15   3   7        130.77        144.37         3.47 o                         
 -24   4   7         42.70         48.26         2.08 o                         
 -22   4   7         50.43         62.04         2.24 o                         
 -20   4   7         84.78         62.18         2.32 o                         
 -18   4   7         11.29          1.99         0.93 o                         
 -16   4   7         98.04        120.76         2.92 o                         
 -14   4   7        922.72        888.26        14.20 o                         
 -12   4   7        993.10        980.36        14.48 o                         
 -10   4   7        607.33        591.19         7.27 o                         
  -8   4   7        374.75        379.06         5.01 o                         
  -6   4   7       2411.68       2378.00        27.67 o                         
  -4   4   7         41.86         45.36         1.64 o                         
  -2   4   7       1662.84       1672.68        18.98 o                         
   0   4   7       1539.05       1480.55        23.56 o                         
   2   4   7          4.74          0.22         0.84 o                         
   4   4   7        116.76         96.41         2.37 o                         
   6   4   7          0.05          3.03         0.99 o                         
   8   4   7        678.57        683.68        11.80 o                         
  10   4   7         14.24         21.01         1.66 o                         
  12   4   7        393.09        416.78         8.08 o                         
 -17   5   7         63.12         61.14         2.53 o                         
 -15   5   7        438.96        456.18         8.97 o                         
 -13   5   7         33.63         51.49         2.15 o                         
 -11   5   7         15.85         14.86         1.68 o                         
  -9   5   7         39.46         39.76         1.86 o                         
  -7   5   7        242.14        243.98         4.62 o                         
  -5   5   7        105.67         97.36         2.52 o                         
  -3   5   7         55.14         58.18         2.10 o                         
  -1   5   7         15.57         17.52         1.55 o                         
   1   5   7          4.98          7.23         0.99 o                         
   3   5   7          0.85         -0.92         0.92 o                         
   5   5   7         41.03         38.42         1.80 o                         
   7   5   7         21.51         25.24         1.70 o                         
 -32   0   8        825.09        924.14        37.80 o                         
 -30   0   8       3234.90       3294.28       106.12 o                         
 -28   0   8       2236.60       2376.18        47.58 o                         
 -26   0   8        730.18        758.23        13.92 o                         
 -24   0   8       8437.95       8104.68       130.23 o                         
 -22   0   8       3711.89       3611.89        54.24 o                         
 -20   0   8       1294.26       1261.34        19.52 o                         
 -18   0   8       1419.44       1434.61        22.04 o                         
 -16   0   8       6672.64       6998.09       103.77 o                         
 -14   0   8        194.76        179.51         3.69 o                         
 -12   0   8         53.09         58.51         1.60 o                         
 -10   0   8       1441.17       1386.39        22.66 o                         
  -8   0   8        282.15        295.79         5.27 o                         
  -6   0   8        164.69        166.63         3.08 o                         
  -4   0   8       8713.94       8711.31       139.56 o                         
  -2   0   8          4.04          5.56         1.06 o                         
   0   0   8        865.10        867.73        12.52 o                         
   2   0   8        622.93        674.28         9.89 o                         
   4   0   8       1048.54        904.02        15.24 o                         
   6   0   8         74.14         70.49         2.14 o                         
   8   0   8        856.77        782.65        13.52 o                         
  10   0   8       4363.91       4258.18        75.62 o                         
  12   0   8       1194.13       1256.98        34.11 o                         
  14   0   8        236.51        242.67         7.02 o                         
  16   0   8         86.86         92.75         3.63 o                         
  18   0   8        120.77        141.08         7.79 o                         
 -31   1   8          0.26          0.03         1.53 o                         
 -29   1   8         14.36          8.66         1.13 o                         
 -27   1   8        307.57        310.91         5.59 o                         
 -25   1   8        559.30        580.62         8.63 o                         
 -23   1   8         38.17         39.53         1.57 o                         
 -21   1   8         12.45         11.36         1.22 o                         
 -19   1   8          5.06          5.66         0.70 o                         
 -17   1   8        281.81        264.46         3.68 o                         
 -15   1   8         33.41         43.54         1.08 o                         
 -13   1   8        711.88        689.44         7.17 o                         
 -11   1   8        230.77        290.16         3.40 o                         
  -9   1   8        870.76        977.40        10.24 o                         
  -7   1   8         51.09         45.69         0.94 o                         
  -5   1   8        207.38        194.05         2.37 o                         
  -3   1   8        550.87        536.07         5.60 o                         
  -1   1   8       1622.82       1717.28        17.75 o                         
   1   1   8       1418.83       1491.03        14.52 o                         
   3   1   8        618.21        695.63         7.12 o                         
   5   1   8          1.40          2.79         0.74 o                         
   7   1   8          7.43          7.88         1.04 o                         
   9   1   8        322.65        340.47         4.91 o                         
  11   1   8       3355.35       3581.29        47.55 o                         
  13   1   8         30.57         40.41         3.12 o                         
  15   1   8         11.58         12.90         2.00 o                         
  17   1   8          0.35         -0.54         1.06 o                         
 -30   2   8          0.03          3.29         1.33 o                         
 -28   2   8        292.29        263.68         5.25 o                         
 -26   2   8          9.07          8.93         1.19 o                         
 -24   2   8         92.12         98.11         2.92 o                         
 -22   2   8         24.05         26.02         1.61 o                         
 -20   2   8         15.55         15.60         1.23 o                         
 -18   2   8          2.14          4.42         0.72 o                         
 -16   2   8        133.12        125.75         2.07 o                         
 -14   2   8        553.36        577.84         6.22 o                         
 -12   2   8         15.02         14.62         0.84 o                         
 -10   2   8        382.12        387.85         4.59 o                         
  -8   2   8          9.61          8.14         0.67 o                         
  -6   2   8       2076.60       2176.83        23.20 o                         
  -4   2   8        455.46        485.54         5.29 o                         
  -2   2   8          9.53         17.57         0.93 o                         
   0   2   8        669.43        733.10         7.96 o                         
   2   2   8        157.89        178.67         2.65 o                         
   4   2   8         26.16         23.92         1.44 o                         
   6   2   8          0.17          0.92         0.73 o                         
   8   2   8        163.16        183.38         3.12 o                         
  10   2   8        484.37        518.17        10.06 o                         
  12   2   8        728.93        734.15        13.93 o                         
  14   2   8          4.10          2.28         1.20 o                         
  16   2   8        454.55        462.02         9.94 o                         
 -27   3   8        300.43        269.68         6.16 o                         
 -25   3   8        125.54        118.87         3.48 o                         
 -23   3   8        190.03        173.97         4.25 o                         
 -21   3   8        451.63        394.43         8.15 o                         
 -19   3   8         97.58         86.85         2.57 o                         
 -17   3   8       1231.82       1136.74        14.27 o                         
 -15   3   8        556.21        515.84         6.71 o                         
 -13   3   8       3713.24       3753.64        39.82 o                         
 -11   3   8         25.62         26.78         1.17 o                         
  -9   3   8        488.53        473.18         5.89 o                         
  -7   3   8        105.48        117.55         2.03 o                         
  -5   3   8        271.85        308.36         3.60 o                         
  -3   3   8        150.14        151.47         2.38 o                         
  -1   3   8         11.02         11.55         0.86 o                         
   1   3   8         22.60         35.75         1.33 o                         
   3   3   8          7.51          1.59         0.74 o                         
   5   3   8         45.17         43.32         1.56 o                         
   7   3   8        146.72        125.62         2.92 o                         
   9   3   8        204.33        175.16         3.57 o                         
  11   3   8        108.76        113.34         2.81 o                         
  13   3   8         36.83         37.16         1.88 o                         
  15   3   8         72.16         55.92         4.17 o                         
 -24   4   8         85.68         87.64         2.78 o                         
 -22   4   8          0.50          0.96         1.24 o                         
 -20   4   8         49.53         53.04         2.17 o                         
 -18   4   8        434.77        405.04         7.53 o                         
 -16   4   8          1.47          0.71         1.12 o                         
 -14   4   8        517.18        449.60         7.27 o                         
 -12   4   8         10.44          4.49         1.18 o                         
 -10   4   8          2.55          3.31         0.87 o                         
  -8   4   8        795.07        784.60        13.36 o                         
  -6   4   8       2757.11       2712.44        33.14 o                         
  -4   4   8         10.41          7.60         1.40 o                         
  -2   4   8         68.01         73.00         2.11 o                         
   0   4   8       1559.22       1541.33        22.95 o                         
   2   4   8        118.21        107.48         2.45 o                         
   4   4   8        296.40        285.81         5.18 o                         
   6   4   8         42.96         32.88         1.71 o                         
   8   4   8         11.21         15.56         1.27 o                         
  10   4   8         29.38         23.10         1.63 o                         
 -19   5   8        109.37        107.71         6.96 o                         
 -17   5   8       1042.84       1003.33        20.45 o                         
 -15   5   8          0.10          0.25         1.57 o                         
 -13   5   8         62.68         53.12         2.36 o                         
 -11   5   8         93.91         85.96         4.12 o                         
  -9   5   8        256.51        256.01         5.71 o                         
  -7   5   8         59.24         62.58         2.82 o                         
  -5   5   8         95.47         97.65         2.50 o                         
  -3   5   8          6.14          8.29         1.78 o                         
  -1   5   8        411.28        415.07         9.14 o                         
   1   5   8        227.71        243.50         5.97 o                         
   3   5   8         97.40        109.01         3.44 o                         
   5   5   8        356.51        308.98         6.90 o                         
 -31   1   9        208.61        194.75         4.80 o                         
 -29   1   9        591.44        613.50         9.90 o                         
 -27   1   9        306.44        330.40         5.89 o                         
 -25   1   9        763.32        777.65        13.54 o                         
 -23   1   9        172.45        167.76         2.80 o                         
 -21   1   9        325.33        321.68         4.51 o                         
 -19   1   9        409.17        415.31         5.55 o                         
 -17   1   9        334.56        343.60         4.31 o                         
 -15   1   9       2415.89       2651.22        27.21 o                         
 -13   1   9          1.69          4.64         0.54 o                         
 -11   1   9        257.78        265.60         3.06 o                         
  -9   1   9         27.14         26.93         0.85 o                         
  -7   1   9          1.90          6.03         0.65 o                         
  -5   1   9         89.45         90.12         1.45 o                         
  -3   1   9        250.94        264.76         3.06 o                         
  -1   1   9          0.25          0.73         0.44 o                         
   1   1   9       1521.08       1652.67        20.06 o                         
   3   1   9          4.70          3.43         0.62 o                         
   5   1   9          1.25          1.66         0.65 o                         
   7   1   9         14.56         10.70         1.09 o                         
   9   1   9       1556.37       1637.53        40.44 o                         
  11   1   9       1063.75       1141.51        18.16 o                         
  13   1   9        181.60        186.16         4.37 o                         
  15   1   9          6.29          2.25         1.73 o                         
  17   1   9         33.14         27.81         3.62 o                         
 -30   2   9         90.08         81.62         3.15 o                         
 -28   2   9         38.43         33.73         2.04 o                         
 -26   2   9         38.41         37.07         1.86 o                         
 -24   2   9        379.58        383.76         5.89 o                         
 -22   2   9         43.37         35.14         3.51 o                         
 -20   2   9        206.34        189.56         3.34 o                         
 -18   2   9         15.83          9.25         0.89 o                         
 -16   2   9        460.76        487.32         6.10 o                         
 -14   2   9         67.87         86.74         1.59 o                         
 -12   2   9         75.44         81.46         1.57 o                         
 -10   2   9        577.05        571.45         6.65 o                         
  -8   2   9       2391.06       2306.98        24.16 o                         
  -6   2   9        182.82        175.05         2.77 o                         
  -4   2   9        401.68        409.98         5.97 o                         
  -2   2   9       2542.67       2368.67        29.94 o                         
   0   2   9        196.63        197.04         2.88 o                         
   2   2   9         89.61         92.54         1.77 o                         
   4   2   9        691.28        631.18         7.32 o                         
   6   2   9          2.22          0.56         0.74 o                         
   8   2   9        248.55        245.35         4.24 o                         
  10   2   9        488.29        498.56         9.80 o                         
  12   2   9         74.05         70.24         2.27 o                         
  14   2   9          0.36         -0.63         1.11 o                         
 -27   3   9        144.08        186.97         4.59 o                         
 -25   3   9        103.20         91.04         2.95 o                         
 -23   3   9         32.00         22.05         1.71 o                         
 -21   3   9        168.02        153.64         3.81 o                         
 -19   3   9       1237.07       1177.46        21.75 o                         
 -17   3   9        250.11        259.18         4.30 o                         
 -15   3   9       2052.09       2120.41        29.03 o                         
 -13   3   9        129.98        117.49         2.19 o                         
 -11   3   9        605.79        563.39         7.16 o                         
  -9   3   9       2362.27       2321.88        25.93 o                         
  -7   3   9         30.85         47.75         1.38 o                         
  -5   3   9       2758.33       2746.22        27.50 o                         
  -3   3   9        434.77        435.97         5.42 o                         
  -1   3   9          8.49          4.04         0.68 o                         
   1   3   9        104.37         97.82         2.05 o                         
   3   3   9         20.26         19.87         1.42 o                         
   5   3   9         45.21         41.72         1.87 o                         
   7   3   9        183.08        169.71         3.82 o                         
   9   3   9        219.44        201.01         4.98 o                         
  11   3   9        134.50        115.48         3.58 o                         
  13   3   9        291.53        288.29         8.96 o                         
 -24   4   9         15.01         20.49         1.99 o                         
 -22   4   9         11.48         15.56         1.53 o                         
 -20   4   9         98.94        103.86         2.97 o                         
 -18   4   9        523.34        541.47        10.55 o                         
 -16   4   9          1.50          2.15         0.98 o                         
 -14   4   9         17.79         28.34         1.85 o                         
 -12   4   9          0.03          3.04         1.31 o                         
 -10   4   9        742.27        784.22        13.28 o                         
  -8   4   9        365.35        380.41         6.32 o                         
  -6   4   9        132.28        131.62         2.73 o                         
  -4   4   9        226.55        237.85         4.03 o                         
  -2   4   9          1.05         -0.79         0.79 o                         
   0   4   9        627.80        640.88         9.78 o                         
   2   4   9         23.38         18.49         1.34 o                         
   4   4   9        455.80        450.89         7.51 o                         
   6   4   9        130.53        103.86         3.71 o                         
   8   4   9         84.74         68.13         2.12 o                         
  10   4   9          1.43         15.02         4.17 o                         
 -17   5   9         19.39         23.19         2.53 o                         
 -15   5   9        123.67        124.76         3.51 o                         
 -13   5   9         52.79         51.70         2.33 o                         
 -11   5   9          1.21          0.54         1.17 o                         
  -9   5   9         13.11         14.19         2.25 o                         
  -7   5   9         37.32         32.12         2.49 o                         
  -5   5   9         13.07          5.99         0.98 o                         
  -3   5   9          1.31          1.34         1.03 o                         
  -1   5   9          7.07          5.40         1.06 o                         
   1   5   9          9.96          9.76         2.09 o                         
   3   5   9        106.63        111.10         6.68 o                         
 -32   0  10         91.81        112.42         6.40 o                         
 -30   0  10        359.73        362.87         9.39 o                         
 -28   0  10       2016.27       2174.42        50.42 o                         
 -26   0  10        107.10        111.53         4.14 o                         
 -24   0  10       2209.44       2149.53        38.85 o                         
 -22   0  10       6077.30       6141.58        98.91 o                         
 -20   0  10       1634.03       1659.09        25.45 o                         
 -18   0  10        287.29        290.37         5.66 o                         
 -16   0  10        536.58        494.10         8.93 o                         
 -14   0  10       7850.71       8231.76       121.99 o                         
 -12   0  10        292.73        294.50         5.07 o                         
 -10   0  10        927.07        982.49        17.90 o                         
  -8   0  10       2683.81       2731.69        38.28 o                         
  -6   0  10       6278.24       6718.79        93.21 o                         
  -4   0  10         13.12          9.48         1.12 o                         
  -2   0  10       4288.03       4530.42        73.71 o                         
   0   0  10       4871.31       4754.99        83.75 o                         
   2   0  10         13.21          4.32         0.96 o                         
   4   0  10       1661.18       1589.08        26.27 o                         
   6   0  10      12153.72      11784.78       231.15 o                         
   8   0  10         75.22        116.51         6.39 o                         
  10   0  10          2.61          5.51         1.68 o                         
  12   0  10         26.66         28.29         3.24 o                         
  14   0  10        165.28        205.31         7.28 o                         
 -31   1  10        197.72        195.76         4.80 o                         
 -29   1  10         16.20         17.99         2.03 o                         
 -27   1  10        928.87        972.22        16.51 o                         
 -25   1  10        446.13        470.02         7.41 o                         
 -23   1  10        846.22        858.16        11.00 o                         
 -21   1  10        148.90        151.55         2.58 o                         
 -19   1  10        176.42        166.23         2.87 o                         
 -17   1  10          4.45          2.71         0.61 o                         
 -15   1  10       1083.20       1134.13        12.75 o                         
 -13   1  10        196.81        181.90         2.40 o                         
 -11   1  10         16.58         12.83         0.75 o                         
  -9   1  10       2617.88       2643.81        27.11 o                         
  -7   1  10        595.74        558.51         6.34 o                         
  -5   1  10          4.03          8.92         0.74 o                         
  -3   1  10          0.24          2.70         0.53 o                         
  -1   1  10         26.38         25.63         1.00 o                         
   1   1  10         14.01         17.74         1.08 o                         
   3   1  10       1151.88       1110.17        14.48 o                         
   5   1  10        820.37        744.60        11.34 o                         
  13   1  10        254.88        258.19         7.02 o                         
  15   1  10        188.87        187.53         6.40 o                         
 -30   2  10          6.93          8.97         1.79 o                         
 -28   2  10          3.37          2.08         0.97 o                         
 -26   2  10        152.02        151.51         3.27 o                         
 -24   2  10        135.09        120.99         2.68 o                         
 -22   2  10         15.28         12.57         1.33 o                         
 -20   2  10         64.94         65.36         1.78 o                         
 -18   2  10        655.60        587.60         7.21 o                         
 -16   2  10        123.51        116.85         1.96 o                         
 -14   2  10        529.67        545.27         6.76 o                         
 -12   2  10        322.87        331.23         4.19 o                         
 -10   2  10        176.01        176.57         2.71 o                         
  -8   2  10        830.27        773.00         9.09 o                         
  -6   2  10        116.58        132.30         2.19 o                         
  -4   2  10       3153.27       3101.45        35.59 o                         
  -2   2  10          0.51          0.22         0.60 o                         
   0   2  10         11.47          8.90         1.02 o                         
   2   2  10          0.17          0.15         0.66 o                         
   4   2  10        251.47        271.99         4.38 o                         
   6   2  10          0.60          0.25         0.86 o                         
   8   2  10         64.37         73.70         2.60 o                         
  10   2  10          3.83          4.13         1.41 o                         
  12   2  10         14.62         10.17         2.85 o                         
  14   2  10        150.36        155.32         7.80 o                         
 -27   3  10         83.65         60.69         2.57 o                         
 -25   3  10        120.33        118.06         3.54 o                         
 -23   3  10          5.20          9.21         1.76 o                         
 -21   3  10          7.65         15.72         1.66 o                         
 -19   3  10        418.21        320.06         6.14 o                         
 -17   3  10        142.44        139.40         4.82 o                         
 -15   3  10       1162.32       1114.39        14.73 o                         
 -13   3  10       1117.57       1111.31        13.97 o                         
 -11   3  10       4031.45       4014.91        46.08 o                         
  -9   3  10        373.85        353.76         4.88 o                         
  -7   3  10       3240.20       3131.11        33.47 o                         
  -5   3  10       1192.92       1106.46        12.32 o                         
  -3   3  10       2633.20       2453.75        33.64 o                         
  -1   3  10          0.34          0.91         0.76 o                         
   1   3  10        203.92        184.34         3.67 o                         
   3   3  10          1.23          4.55         0.94 o                         
   5   3  10        103.18        107.82         2.63 o                         
   7   3  10         72.64         59.33         2.12 o                         
   9   3  10        229.94        230.25         5.07 o                         
  11   3  10          0.86          2.64         2.92 o                         
 -24   4  10         30.83         32.52         2.14 o                         
 -22   4  10         37.53         20.85         1.81 o                         
 -20   4  10        409.10        381.26         7.68 o                         
 -18   4  10       1494.89       1379.90        25.15 o                         
 -16   4  10        327.40        304.22         5.97 o                         
 -14   4  10          0.01          2.08         0.99 o                         
 -12   4  10          3.78          5.86         0.97 o                         
 -10   4  10         23.95         21.96         1.48 o                         
  -8   4  10        188.57        207.65         3.91 o                         
  -6   4  10        279.85        292.14         6.09 o                         
  -4   4  10       1473.68       1634.65        31.00 o                         
  -2   4  10        172.23        170.65         3.63 o                         
   0   4  10         35.06         31.32         1.79 o                         
   2   4  10        425.77        375.46         6.46 o                         
   4   4  10         10.73         11.57         1.52 o                         
   6   4  10          1.77          1.47         0.97 o                         
   8   4  10         38.89         36.13         2.93 o                         
 -17   5  10        196.30        173.02         4.98 o                         
 -15   5  10        252.24        236.97         5.61 o                         
 -13   5  10         29.06         27.46         1.86 o                         
 -11   5  10          3.62          1.24         0.99 o                         
  -9   5  10        362.81        371.54         6.73 o                         
  -7   5  10        492.12        488.94         8.72 o                         
  -5   5  10         15.90         19.69         1.60 o                         
  -3   5  10         18.33         18.51         1.66 o                         
  -1   5  10         25.35         19.57         2.13 o                         
   1   5  10        144.41        189.38         5.14 o                         
 -31   1  11        312.48        345.30         7.66 o                         
 -29   1  11        434.12        451.21        11.48 o                         
 -27   1  11         40.37         39.66         1.80 o                         
 -25   1  11        922.89        975.78        17.01 o                         
 -23   1  11       1233.78       1245.68        14.88 o                         
 -21   1  11         95.11         96.28         2.08 o                         
 -19   1  11         19.84         28.40         1.21 o                         
 -17   1  11         84.55         80.47         1.67 o                         
 -15   1  11         61.32         70.33         1.39 o                         
 -13   1  11        258.21        292.79         3.43 o                         
 -11   1  11        660.06        682.15         7.45 o                         
  -9   1  11       2005.85       2057.90        22.11 o                         
  -7   1  11        586.08        600.59         6.86 o                         
  -5   1  11         40.72         38.40         1.17 o                         
  -3   1  11         33.51         27.09         1.13 o                         
  -1   1  11        240.34        234.12         3.29 o                         
   1   1  11        233.38        246.21         3.55 o                         
   3   1  11       2065.81       1986.40        28.34 o                         
   5   1  11       1971.90       2012.18        36.36 o                         
   7   1  11        144.97        152.29         5.01 o                         
   9   1  11        252.18        281.44         7.66 o                         
  11   1  11       1137.98       1216.96        28.51 o                         
  13   1  11        115.72        132.93         5.12 o                         
 -30   2  11         12.41         -0.15         2.22 o                         
 -28   2  11        164.96        180.01         3.84 o                         
 -26   2  11         14.68         10.19         1.18 o                         
 -24   2  11        229.82        235.86         4.24 o                         
 -22   2  11        416.54        342.22         5.58 o                         
 -20   2  11        185.74        178.22         3.06 o                         
 -18   2  11        169.88        181.89         3.00 o                         
 -16   2  11        329.29        337.23         4.50 o                         
 -14   2  11        302.70        270.31         3.90 o                         
 -12   2  11         81.58         90.28         1.85 o                         
 -10   2  11         66.33         64.85         1.63 o                         
  -8   2  11         26.05         25.58         1.24 o                         
  -6   2  11        789.29        756.78         9.34 o                         
  -4   2  11         24.27         19.09         1.23 o                         
  -2   2  11        304.82        302.59         4.07 o                         
   0   2  11        119.79        114.12         2.54 o                         
   2   2  11         40.65         61.09         1.81 o                         
   4   2  11        177.78        182.16         3.84 o                         
   8   2  11         35.70         36.92         2.34 o                         
  10   2  11          8.57          8.06         2.78 o                         
  12   2  11         76.47         83.25         6.26 o                         
 -27   3  11        218.08        218.43         5.19 o                         
 -25   3  11         13.87          6.21         1.14 o                         
 -23   3  11         45.87         40.66         1.89 o                         
 -21   3  11         15.31         10.45         1.78 o                         
 -19   3  11        860.11        785.45        11.16 o                         
 -17   3  11       1333.10       1321.26        26.24 o                         
 -15   3  11         91.63         89.50         2.24 o                         
 -13   3  11          1.38          2.67         0.76 o                         
 -11   3  11         81.51         72.56         1.82 o                         
  -9   3  11       1435.94       1422.99        16.22 o                         
  -7   3  11       7277.15       7068.41        80.43 o                         
  -5   3  11         41.50         44.87         1.56 o                         
  -3   3  11        278.54        269.64         4.00 o                         
  -1   3  11        217.74        199.98         3.36 o                         
   1   3  11        199.97        171.51         3.52 o                         
   3   3  11          8.44         12.00         1.32 o                         
   5   3  11        261.31        254.05         4.98 o                         
   7   3  11        220.70        209.17         6.22 o                         
   9   3  11        289.48        277.91         8.77 o                         
 -24   4  11        100.37         76.69         3.64 o                         
 -22   4  11        419.64        391.31         8.58 o                         
 -20   4  11        108.59        105.37         3.35 o                         
 -18   4  11        328.80        310.29         6.45 o                         
 -16   4  11         28.16         33.25         2.12 o                         
 -14   4  11        179.54        182.34         3.80 o                         
 -12   4  11         22.46         19.65         1.63 o                         
 -10   4  11         57.87         53.31         2.11 o                         
  -8   4  11        404.84        391.78         7.34 o                         
  -6   4  11          1.72         -0.01         0.87 o                         
  -4   4  11        155.12        154.73         3.93 o                         
  -2   4  11         10.24          6.97         1.24 o                         
   0   4  11        202.51        197.47         4.11 o                         
   2   4  11         99.05        116.40         2.86 o                         
   4   4  11        226.57        231.86         4.88 o                         
   6   4  11         13.20          4.45         2.50 o                         
 -15   5  11          7.32          9.73         2.01 o                         
 -13   5  11         56.46         42.54         2.07 o                         
 -11   5  11          6.04          1.57         0.99 o                         
  -9   5  11         16.95         18.08         1.55 o                         
  -7   5  11         56.74         52.95         2.08 o                         
  -5   5  11          0.05         -0.34         0.95 o                         
  -3   5  11          4.71          7.84         1.65 o                         
 -32   0  12        696.04        727.05        23.35 o                         
 -30   0  12          6.69         11.26         2.25 o                         
 -28   0  12        378.33        403.83        13.53 o                         
 -26   0  12        325.59        344.88        11.52 o                         
 -24   0  12        832.08        840.67        23.01 o                         
 -22   0  12       4431.43       4669.27        82.79 o                         
 -20   0  12         32.16         44.76         1.97 o                         
 -18   0  12        367.88        369.18         7.03 o                         
 -16   0  12        457.17        511.14         8.49 o                         
 -14   0  12       5672.37       5855.74        83.95 o                         
 -12   0  12        158.03        175.49         4.78 o                         
 -10   0  12        315.27        285.25         5.54 o                         
  -8   0  12        352.77        387.27         6.14 o                         
  -6   0  12        357.40        360.00         6.21 o                         
  -4   0  12        822.85        883.07        13.91 o                         
  -2   0  12         33.46         30.44         1.70 o                         
   0   0  12       2188.87       2180.88        33.08 o                         
   2   0  12        292.49        298.01         6.43 o                         
   4   0  12         10.08         10.69         1.61 o                         
   6   0  12        373.58        387.16        10.13 o                         
   8   0  12       4223.75       4191.34       410.48 o                         
  10   0  12       1609.77       1604.09        45.59 o                         
 -31   1  12          0.57          1.35         1.25 o                         
 -29   1  12         11.88         15.47         1.86 o                         
 -27   1  12        544.80        558.60         9.96 o                         
 -25   1  12        307.01        299.35         6.37 o                         
 -23   1  12        225.12        230.38         3.52 o                         
 -21   1  12       1179.34       1216.11        14.54 o                         
 -19   1  12        123.18        120.54         2.10 o                         
 -17   1  12         25.23         26.96         1.18 o                         
 -15   1  12        551.26        577.82         6.46 o                         
 -13   1  12        349.68        360.85         4.27 o                         
 -11   1  12        453.99        451.82         5.21 o                         
  -9   1  12         35.59         40.44         1.19 o                         
  -7   1  12          3.28          6.76         0.74 o                         
  -5   1  12        802.12        811.65         9.52 o                         
  -3   1  12         72.02         66.36         1.56 o                         
  -1   1  12        761.22        723.56         8.23 o                         
   1   1  12        244.13        202.60         3.78 o                         
   3   1  12         23.70         20.22         2.10 o                         
   5   1  12        167.39        180.19         4.83 o                         
   7   1  12        151.30        149.12         5.37 o                         
   9   1  12        115.92        117.06         4.01 o                         
  11   1  12         69.12         60.09         4.73 o                         
 -30   2  12         23.84         34.76         3.89 o                         
 -28   2  12         62.78         58.88         2.66 o                         
 -26   2  12          2.22          2.79         0.98 o                         
 -24   2  12        247.74        215.27         3.94 o                         
 -22   2  12        381.67        345.28         5.37 o                         
 -20   2  12        168.40        151.98         6.12 o                         
 -18   2  12        164.70        156.22         2.65 o                         
 -16   2  12        393.19        390.33         5.07 o                         
 -14   2  12        224.02        226.41         3.21 o                         
 -12   2  12       2619.78       2613.80        30.31 o                         
 -10   2  12        182.29        182.75         2.89 o                         
  -8   2  12          9.09          7.01         0.97 o                         
  -6   2  12        345.71        351.68         4.44 o                         
  -4   2  12       1674.51       1624.89        18.37 o                         
  -2   2  12          8.28         15.06         1.17 o                         
   0   2  12          0.28          2.02         0.83 o                         
   2   2  12        171.20        147.89         3.48 o                         
   4   2  12         89.99         95.13         3.58 o                         
   6   2  12          0.15          1.71         1.23 o                         
   8   2  12          3.37          3.75         1.38 o                         
  10   2  12          2.07          4.15         1.81 o                         
 -27   3  12         37.81         50.34         2.32 o                         
 -25   3  12         85.95        101.38         2.96 o                         
 -23   3  12          0.57          2.40         0.98 o                         
 -21   3  12         32.34         29.02         1.72 o                         
 -19   3  12          0.20          2.11         0.92 o                         
 -17   3  12          8.80         13.21         1.37 o                         
 -15   3  12         61.75         68.50         1.96 o                         
 -13   3  12        183.77        201.49         3.62 o                         
 -11   3  12        311.87        305.69         7.07 o                         
  -9   3  12        473.73        497.26        12.34 o                         
  -7   3  12          3.46          5.91         1.20 o                         
  -5   3  12        119.43        127.14         2.34 o                         
  -3   3  12       1177.32       1143.82        14.31 o                         
  -1   3  12        499.41        479.01         7.22 o                         
   1   3  12        122.51        113.93         2.88 o                         
   3   3  12        239.26        190.55         3.99 o                         
   5   3  12         59.38         50.26         2.33 o                         
   7   3  12          9.63          3.23         2.50 o                         
 -22   4  12         76.64         45.99         2.15 o                         
 -20   4  12         31.65         39.02         1.96 o                         
 -18   4  12         78.61         74.12         2.58 o                         
 -16   4  12        293.34        266.25         5.25 o                         
 -14   4  12        153.04        161.60         3.45 o                         
 -12   4  12          0.86          1.42         1.45 o                         
 -10   4  12         24.80         21.05         1.73 o                         
  -8   4  12        163.96        160.67         3.69 o                         
  -6   4  12        146.34        134.05         3.52 o                         
  -4   4  12          1.60          1.57         1.00 o                         
  -2   4  12         52.23         44.01         2.02 o                         
   0   4  12          2.56          2.71         0.94 o                         
   2   4  12          1.67         -1.10         1.10 o                         
   4   4  12        189.07        159.84         8.36 o                         
 -13   5  12        119.01        137.64         4.17 o                         
 -11   5  12        608.50        609.55        14.68 o                         
  -9   5  12        249.74        261.95         8.19 o                         
  -7   5  12        176.69        192.12        10.86 o                         
 -31   1  13         85.12         86.38         2.95 o                         
 -29   1  13         65.86         53.70         4.22 o                         
 -27   1  13        119.38        121.08         3.31 o                         
 -25   1  13        177.41        196.88         4.68 o                         
 -23   1  13        512.02        505.68         8.63 o                         
 -21   1  13        996.60       1058.01        13.37 o                         
 -19   1  13         30.56         32.55         1.53 o                         
 -17   1  13        107.91        116.10         2.00 o                         
 -15   1  13          0.12          0.32         0.62 o                         
 -13   1  13        277.81        258.51         3.33 o                         
 -11   1  13          2.23          1.51         0.62 o                         
  -9   1  13          0.51          1.67         0.60 o                         
  -7   1  13        647.70        660.74         7.87 o                         
  -5   1  13        118.30        124.46         2.26 o                         
  -3   1  13        387.72        358.97         5.17 o                         
  -1   1  13        438.11        478.53         7.59 o                         
   1   1  13        296.50        317.60         5.46 o                         
   3   1  13          1.65          3.56         1.28 o                         
   5   1  13        352.40        405.45        12.71 o                         
   7   1  13        159.19        197.51         6.79 o                         
   9   1  13         87.47         97.53         4.23 o                         
 -30   2  13          1.56          3.06         2.50 o                         
 -28   2  13         86.90         62.03         2.23 o                         
 -26   2  13        175.19        185.46         3.99 o                         
 -24   2  13       1010.53        976.13        14.34 o                         
 -22   2  13        302.14        278.00         4.66 o                         
 -20   2  13        416.42        338.00         6.54 o                         
 -18   2  13        158.41        148.57         3.25 o                         
 -16   2  13          0.02          0.53         0.67 o                         
 -14   2  13        679.00        684.01         8.97 o                         
 -12   2  13       7704.13       7414.70        84.38 o                         
 -10   2  13          9.27         12.48         1.18 o                         
  -8   2  13         24.54         18.65         1.15 o                         
  -6   2  13        346.93        348.39         4.82 o                         
  -4   2  13          9.10          3.85         0.91 o                         
  -2   2  13       1445.51       1520.30        27.14 o                         
   0   2  13       1399.53       1299.88        26.59 o                         
   2   2  13        117.19        113.33         3.58 o                         
   4   2  13        142.51        142.67         4.50 o                         
   6   2  13         99.95        113.37         5.43 o                         
   8   2  13         69.83         85.18         6.26 o                         
 -27   3  13         50.46         43.40         4.17 o                         
 -25   3  13        140.39        122.32         3.24 o                         
 -23   3  13        307.11        252.37         4.68 o                         
 -21   3  13         66.49         84.48         2.51 o                         
 -19   3  13        237.04        252.03         5.11 o                         
 -17   3  13          0.01          0.80         0.99 o                         
 -15   3  13          0.50         -0.09         1.27 o                         
 -13   3  13         26.95         30.88         1.52 o                         
 -11   3  13         28.04         34.30         1.51 o                         
  -9   3  13        297.07        302.16         5.27 o                         
  -7   3  13       1448.87       1437.22        24.43 o                         
  -5   3  13        567.09        526.44         7.50 o                         
  -3   3  13        644.66        688.38        10.39 o                         
  -1   3  13         68.51         89.59         2.63 o                         
   1   3  13        333.26        333.89         6.25 o                         
   3   3  13        366.07        295.25         6.27 o                         
   5   3  13          7.20          6.23         1.66 o                         
 -22   4  13        446.82        428.10         9.21 o                         
 -20   4  13         45.83         32.58         2.02 o                         
 -18   4  13        138.88        137.84         3.19 o                         
 -16   4  13        155.58        141.13         5.90 o                         
 -14   4  13         20.33         24.30         1.58 o                         
 -12   4  13          3.57          2.00         0.91 o                         
 -10   4  13          9.10         11.57         1.38 o                         
  -8   4  13        525.56        546.22         9.62 o                         
  -6   4  13          7.72          3.25         0.92 o                         
  -4   4  13        381.53        358.17         6.62 o                         
  -2   4  13          2.49          0.48         1.36 o                         
   0   4  13         23.89         14.11         2.36 o                         
 -32   0  14        120.48        100.76         6.12 o                         
 -30   0  14         15.43         12.68         5.56 o                         
 -28   0  14        119.34        108.90         6.12 o                         
 -26   0  14        130.09        135.57         5.71 o                         
 -24   0  14          0.66          0.89         1.25 o                         
 -22   0  14        149.81        161.54         5.14 o                         
 -20   0  14        230.37        221.42         5.29 o                         
 -18   0  14         88.87         91.79         2.89 o                         
 -16   0  14          3.55          4.39         0.93 o                         
 -14   0  14       1325.70       1364.26        19.81 o                         
 -12   0  14        338.77        334.62         6.04 o                         
 -10   0  14         56.14         60.47         2.14 o                         
  -8   0  14         14.73         13.02         1.52 o                         
  -6   0  14         81.70         70.32         2.48 o                         
  -4   0  14        323.80        323.22         6.30 o                         
  -2   0  14        524.09        492.54        16.36 o                         
   0   0  14        433.49        441.50        11.79 o                         
   2   0  14          6.75          8.96         1.65 o                         
   4   0  14         16.73         18.37         2.95 o                         
   6   0  14       1018.08       1068.02        30.97 o                         
 -31   1  14          6.62          3.46         1.39 o                         
 -29   1  14          9.39          6.64         1.36 o                         
 -27   1  14        136.98        141.87         3.66 o                         
 -25   1  14        964.08       1018.89        17.24 o                         
 -23   1  14        498.97        488.32        13.67 o                         
 -21   1  14        111.04        101.80         2.26 o                         
 -19   1  14         43.03         46.21         1.64 o                         
 -17   1  14        353.01        357.28         4.40 o                         
 -15   1  14       1550.61       1498.14        17.00 o                         
 -13   1  14       1304.61       1232.83        14.07 o                         
 -11   1  14        536.75        557.76         6.80 o                         
  -9   1  14          9.15         11.61         1.09 o                         
  -7   1  14         36.69         44.33         1.47 o                         
  -5   1  14         43.43         60.32         1.70 o                         
  -3   1  14        151.44        141.44         7.92 o                         
  -1   1  14       1399.95       1416.39        20.46 o                         
   1   1  14       1369.71       1449.19        29.88 o                         
   3   1  14        373.86        419.37        10.73 o                         
   5   1  14        256.58        278.46         8.96 o                         
   7   1  14         10.66         15.98         2.65 o                         
 -28   2  14        199.37        195.23         4.84 o                         
 -26   2  14        849.39        803.33        12.63 o                         
 -24   2  14         46.30         39.70         1.91 o                         
 -22   2  14        502.18        486.59         8.96 o                         
 -20   2  14        219.02        208.23         3.78 o                         
 -18   2  14          4.08          4.52         0.88 o                         
 -16   2  14        184.45        189.86         3.35 o                         
 -14   2  14       1341.94       1392.44        17.45 o                         
 -12   2  14       1337.00       1360.05        16.92 o                         
 -10   2  14       2793.15       2852.46        34.49 o                         
  -8   2  14        559.70        560.57        13.77 o                         
  -6   2  14        247.08        254.28         3.81 o                         
  -4   2  14        103.93         97.67         2.22 o                         
  -2   2  14       1820.25       1964.53        30.23 o                         
   0   2  14         33.06         50.22         2.43 o                         
   2   2  14        133.70        127.60         4.12 o                         
   4   2  14         90.58         87.89         7.93 o                         
   6   2  14         56.56         52.23         2.85 o                         
 -27   3  14         27.83         19.19         3.62 o                         
 -25   3  14         85.56         83.26         2.66 o                         
 -23   3  14          3.42          8.00         1.12 o                         
 -21   3  14          0.00         -0.80         0.91 o                         
 -19   3  14          1.36          0.22         0.92 o                         
 -17   3  14        104.74        106.41         2.63 o                         
 -15   3  14          1.48          1.99         0.86 o                         
 -13   3  14        217.05        224.07         3.82 o                         
 -11   3  14        593.84        633.94        10.36 o                         
  -9   3  14         62.65         61.37         2.04 o                         
  -7   3  14         37.35         27.82         2.34 o                         
  -5   3  14         40.22         41.71         1.92 o                         
  -3   3  14        110.45        116.64         2.88 o                         
  -1   3  14        640.80        619.14        10.71 o                         
   1   3  14         22.31         27.19         1.56 o                         
   3   3  14         18.70         17.53         1.86 o                         
 -20   4  14         13.37         21.73         1.96 o                         
 -18   4  14          0.32          0.10         0.93 o                         
 -16   4  14         74.21         53.05         1.99 o                         
 -14   4  14         37.84         35.08         3.01 o                         
 -12   4  14          1.44          1.78         1.32 o                         
 -10   4  14        283.94        304.55         7.03 o                         
  -8   4  14        207.72        200.75         4.45 o                         
  -6   4  14        401.55        360.51         6.56 o                         
  -4   4  14         16.11         38.46         1.85 o                         
  -2   4  14         70.39         83.48         3.34 o                         
 -31   1  15         45.95         37.09         2.85 o                         
 -29   1  15        361.80        363.68         8.08 o                         
 -27   1  15        662.77        674.70        14.34 o                         
 -25   1  15        814.67        830.94        14.20 o                         
 -23   1  15       1466.78       1520.58        23.35 o                         
 -21   1  15         56.15         58.34         1.79 o                         
 -19   1  15        987.50       1068.29        16.96 o                         
 -17   1  15       2155.46       2095.43        32.43 o                         
 -15   1  15        552.40        563.37         7.21 o                         
 -13   1  15         20.19         19.61         1.29 o                         
 -11   1  15        281.28        303.65         4.46 o                         
  -9   1  15         13.24         10.40         1.18 o                         
  -7   1  15         16.67         26.54         1.66 o                         
  -5   1  15        871.15        807.60        10.87 o                         
  -3   1  15          5.67          2.17         0.90 o                         
  -1   1  15          1.08          0.22         1.44 o                         
   1   1  15        162.26        159.63         4.87 o                         
   3   1  15        123.52        124.28         5.61 o                         
   5   1  15          3.70          4.74         1.66 o                         
 -28   2  15         11.88         12.14         1.57 o                         
 -26   2  15        701.06        750.05        13.99 o                         
 -24   2  15          6.90          5.52         1.08 o                         
 -22   2  15        114.76        113.35         3.35 o                         
 -20   2  15         61.02         52.21         2.40 o                         
 -18   2  15          5.56          5.49         0.93 o                         
 -16   2  15         16.18         20.35         1.34 o                         
 -14   2  15        164.50        177.53         3.40 o                         
 -12   2  15          1.45          1.27         0.84 o                         
 -10   2  15        985.96       1014.42        15.66 o                         
  -8   2  15        190.33        200.01         3.37 o                         
  -6   2  15        233.36        262.13         4.44 o                         
  -4   2  15          0.11          1.07         0.82 o                         
  -2   2  15          0.14          4.53         0.89 o                         
   0   2  15        810.70        820.76        13.94 o                         
   2   2  15         35.93         24.09         1.97 o                         
   4   2  15         95.95         97.77         4.03 o                         
 -25   3  15         74.78         86.23         4.27 o                         
 -23   3  15         13.48         14.16         1.55 o                         
 -21   3  15         11.45         13.07         1.29 o                         
 -19   3  15         82.33         87.68         2.50 o                         
 -17   3  15         51.79         42.07         2.30 o                         
 -15   3  15          0.09          0.18         0.82 o                         
 -13   3  15        139.62        155.81         3.29 o                         
 -11   3  15        268.22        264.78         4.94 o                         
  -9   3  15        363.98        344.37         5.65 o                         
  -7   3  15        249.27        263.44         5.30 o                         
  -5   3  15        225.01        218.53         4.85 o                         
  -3   3  15         12.66         16.87         2.38 o                         
  -1   3  15          1.90          1.89         0.98 o                         
   1   3  15         84.58         79.02         5.57 o                         
 -18   4  15          7.80          1.32         1.36 o                         
 -16   4  15        401.85        406.96         8.82 o                         
 -14   4  15         58.34         61.63         2.29 o                         
 -12   4  15         10.82          9.03         1.29 o                         
 -10   4  15         65.23         55.86         2.13 o                         
  -8   4  15        413.01        397.12         7.73 o                         
  -6   4  15         16.43         11.70         1.73 o                         
 -30   0  16         88.65         85.38         5.70 o                         
 -28   0  16         70.90         80.05         3.93 o                         
 -26   0  16         30.96         30.75         3.62 o                         
 -24   0  16         68.43         77.03         2.97 o                         
 -22   0  16         37.44         49.47         2.86 o                         
 -20   0  16       2457.79       2548.76        73.21 o                         
 -18   0  16       1910.59       2111.65        54.94 o                         
 -16   0  16         45.58         48.51         2.21 o                         
 -14   0  16          3.41          2.63         2.16 o                         
 -12   0  16        433.37        459.38        12.79 o                         
 -10   0  16         37.88         43.08         3.29 o                         
  -8   0  16        508.50        462.92        12.02 o                         
  -6   0  16        533.53        494.41        21.12 o                         
  -4   0  16        358.92        366.03         9.81 o                         
  -2   0  16          4.09          6.53         1.77 o                         
   0   0  16         40.03         41.26         4.03 o                         
   2   0  16         61.61         66.21         5.84 o                         
 -29   1  16         51.29         50.78         2.35 o                         
 -27   1  16         11.94         11.71         1.45 o                         
 -25   1  16        302.88        332.03         6.24 o                         
 -23   1  16         52.40         51.94         1.97 o                         
 -21   1  16        440.24        456.09         7.27 o                         
 -19   1  16        735.07        760.08        10.33 o                         
 -17   1  16        380.29        384.29         7.35 o                         
 -15   1  16        787.02        820.25        11.23 o                         
 -13   1  16       1120.31       1155.05        21.25 o                         
 -11   1  16        331.74        346.85         5.60 o                         
  -9   1  16         92.16         90.24         3.29 o                         
  -7   1  16         58.43         54.79         2.34 o                         
  -5   1  16        425.47        382.31         7.11 o                         
  -3   1  16         26.76         40.15         1.92 o                         
  -1   1  16        169.72        176.80         4.56 o                         
   1   1  16          8.45         15.33         2.08 o                         
   3   1  16          0.01          0.38         1.67 o                         
 -28   2  16         29.81         16.18         2.25 o                         
 -26   2  16         11.56          7.31         1.49 o                         
 -24   2  16        362.20        331.46         7.56 o                         
 -22   2  16        279.65        256.84         6.20 o                         
 -20   2  16         48.47         49.12         2.14 o                         
 -18   2  16         22.79         27.67         1.72 o                         
 -16   2  16        309.99        301.33         4.93 o                         
 -14   2  16        107.54        110.49         2.59 o                         
 -12   2  16        846.65        874.34        13.86 o                         
 -10   2  16          9.11          8.80         1.16 o                         
  -8   2  16         92.54         82.92         2.37 o                         
  -6   2  16        613.85        658.15        11.43 o                         
  -4   2  16        318.58        338.49         6.33 o                         
  -2   2  16        124.03        100.62         2.73 o                         
   0   2  16        321.56        305.73         6.86 o                         
   2   2  16         33.30         19.71         2.26 o                         
 -25   3  16          2.56          3.34         2.22 o                         
 -23   3  16          0.48          0.51         1.33 o                         
 -21   3  16         51.83         62.82         2.16 o                         
 -19   3  16         60.44         45.89         4.28 o                         
 -17   3  16          0.17          2.40         0.99 o                         
 -15   3  16        151.63        149.19         3.25 o                         
 -13   3  16         19.79         24.48         1.74 o                         
 -11   3  16        139.98        145.27         3.18 o                         
  -9   3  16          3.54          0.68         0.95 o                         
  -7   3  16        913.52        897.93        18.72 o                         
  -5   3  16          0.58          2.74         1.05 o                         
  -3   3  16         52.47         51.75         2.33 o                         
 -14   4  16          0.00          0.78         1.89 o                         
 -12   4  16          4.20          0.42         1.57 o                         
 -29   1  17          9.99          9.96         1.83 o                         
 -27   1  17        351.58        341.92         6.88 o                         
 -25   1  17         29.91         40.95         2.77 o                         
 -23   1  17        452.55        452.37         7.58 o                         
 -21   1  17        304.98        305.78         5.14 o                         
 -19   1  17         63.54         62.77         2.14 o                         
 -17   1  17        841.32        928.38        13.79 o                         
 -15   1  17       2176.01       2345.52        33.25 o                         
 -13   1  17        962.75       1015.59        17.22 o                         
 -11   1  17         23.62         17.69         1.67 o                         
  -9   1  17        214.76        226.44         5.18 o                         
  -7   1  17          2.25          4.70         1.68 o                         
  -5   1  17         17.28         17.70         1.96 o                         
  -3   1  17        461.21        431.78         9.51 o                         
  -1   1  17         21.08         14.92         2.17 o                         
   1   1  17         77.82         76.52         5.29 o                         
 -26   2  17        234.16        242.38         6.49 o                         
 -24   2  17        152.26        160.26         4.21 o                         
 -22   2  17          1.08          0.49         0.99 o                         
 -20   2  17         82.72         82.70         2.96 o                         
 -18   2  17        916.65        900.90        15.32 o                         
 -16   2  17        374.92        405.07         6.45 o                         
 -14   2  17          0.07          0.12         0.81 o                         
 -12   2  17          0.29          0.81         0.96 o                         
 -10   2  17        313.30        339.50         6.51 o                         
  -8   2  17         16.44         16.02         3.13 o                         
  -6   2  17        194.42        199.36         8.12 o                         
  -4   2  17       1302.43       1265.07        25.56 o                         
  -2   2  17         58.72         56.75         4.45 o                         
 -23   3  17         29.52         38.66         4.73 o                         
 -21   3  17        139.42        119.28         3.86 o                         
 -19   3  17        236.67        219.57         6.31 o                         
 -17   3  17         38.46         41.07         1.79 o                         
 -15   3  17         75.90         69.22         2.03 o                         
 -13   3  17          0.63          0.00         0.89 o                         
 -11   3  17         36.58         34.46         1.75 o                         
  -9   3  17        498.04        603.09        12.66 o                         
  -7   3  17       1121.47       1109.45        25.91 o                         
  -5   3  17        274.10        242.73        10.87 o                         
 -28   0  18        157.21        168.50         6.10 o                         
 -26   0  18        233.99        247.88         8.27 o                         
 -24   0  18       3490.46       3503.20        69.31 o                         
 -22   0  18        437.46        474.50        10.35 o                         
 -20   0  18        390.75        414.72         9.34 o                         
 -18   0  18       1730.68       1811.40        36.49 o                         
 -16   0  18        393.35        424.18        11.00 o                         
 -14   0  18         26.97         26.84         2.05 o                         
 -12   0  18        179.35        174.96         4.82 o                         
 -10   0  18        109.76         84.02         2.98 o                         
  -8   0  18         16.22         11.08         1.93 o                         
  -6   0  18        155.89        138.89         4.58 o                         
  -4   0  18         33.70         36.45         2.95 o                         
  -2   0  18         41.22         53.41         5.28 o                         
 -27   1  18         43.88         36.74         3.34 o                         
 -25   1  18        112.29        129.25         3.30 o                         
 -23   1  18          1.10          3.92         1.11 o                         
 -21   1  18          0.62          1.16         0.90 o                         
 -19   1  18         42.21         44.05         2.36 o                         
 -17   1  18        414.46        432.32         7.91 o                         
 -15   1  18         10.32         12.97         1.51 o                         
 -13   1  18         86.86         84.04         2.90 o                         
 -11   1  18        555.84        557.27        10.80 o                         
  -9   1  18        134.06        122.76         3.28 o                         
  -7   1  18          1.27          2.20         1.03 o                         
  -5   1  18         85.67         75.29         2.82 o                         
  -3   1  18        233.00        207.19         6.99 o                         
 -24   2  18         96.85         89.02         2.82 o                         
 -22   2  18          8.57          5.70         1.35 o                         
 -20   2  18          0.00          0.52         0.88 o                         
 -18   2  18          6.71         12.22         1.93 o                         
 -16   2  18         33.25         29.40         1.60 o                         
 -14   2  18        170.49        151.18         3.50 o                         
 -12   2  18        162.94        138.74         2.75 o                         
 -10   2  18        255.35        253.51         4.94 o                         
  -8   2  18        158.63        160.50         3.79 o                         
  -6   2  18          3.93          6.97         1.85 o                         
  -4   2  18         39.06         41.45         4.17 o                         
 -19   3  18        138.78        132.79         5.02 o                         
 -17   3  18         34.55         28.12         4.17 o                         
 -15   3  18         59.09         58.22         4.00 o                         
 -13   3  18          9.90          9.71         2.64 o                         
 -11   3  18        191.21        203.84        10.03 o                         
 -25   1  19        746.31        739.07        17.55 o                         
 -23   1  19        756.96        745.62        16.08 o                         
 -21   1  19         28.24         26.26         1.59 o                         
 -19   1  19          1.53          1.12         1.12 o                         
 -17   1  19        112.72        121.19         3.86 o                         
 -15   1  19        352.40        380.77         8.90 o                         
 -13   1  19       1071.72        989.65        34.70 o                         
 -11   1  19          0.67          0.25         0.87 o                         
  -9   1  19         24.54         22.06         1.90 o                         
  -7   1  19         19.25         14.49         2.36 o                         
  -5   1  19         18.34         19.19         3.62 o                         
 -22   2  19         42.82         54.51         2.46 o                         
 -20   2  19         54.99         50.86         1.97 o                         
 -18   2  19         38.57         35.05         1.75 o                         
 -16   2  19          4.80          2.39         0.91 o                         
 -14   2  19         24.09         24.30         1.48 o                         
 -12   2  19         11.27          7.08         1.16 o                         
 -10   2  19          0.01          1.46         0.90 o                         
  -8   2  19         91.64         98.28         5.57 o                         
 -22   0  20       3546.80       3651.68        83.17 o                         
 -20   0  20        220.25        224.93         6.27 o                         
 -18   0  20          2.47          0.74         1.55 o                         
 -16   0  20        705.75        706.21        24.98 o                         
 -14   0  20       1619.92       1620.85        50.32 o                         
 -12   0  20        281.16        268.90        13.79 o                         
 -10   0  20        973.60        904.07        36.98 o                         
 -23   1  20          0.51          0.56         1.95 o                         
 -21   1  20         51.24         47.94         2.19 o                         
 -19   1  20         34.59         30.45         2.02 o                         
 -17   1  20         71.36         68.94         2.10 o                         
 -15   1  20        230.97        225.80         4.83 o                         
 -13   1  20         91.46        101.24         3.03 o                         
 -11   1  20          5.52          2.04         0.96 o                         
                                                                                
